# Supplementary material for: The redox metabolic pathways function to limit Anaplasma phagocytophilum infection and multiplication while preserving fitness in tick vector cells
Source: Sci Rep. 2019 Sep 13;9:13236. doi: 10.1038/s41598-019-49766-x (PMC6744499; doi:10.1038/s41598-019-49766-x)
Supplement: Supplementary file 2 — Supplementary Table S1 [file 41598_2019_49766_MOESM2_ESM.xlsx]

## Sheet: MG & SG
Table S1. A. phagocytophilum Ank proteins identified in infected I. scapularis midgut, salivary glands and ISE6 cells.
Accession	Description	Average number of PSM
		Midgut	Salivary gland
F1JYT5	Ank (Fragment) OS=Anaplasma phagocytophilum GN=ank PE=4 SV=1 - [F1JYT5_ANAPH]	0	2
C9DT10	Ank OS=Anaplasma phagocytophilum GN=ank PE=4 SV=1 - [C9DT10_ANAPH]	3	11
C9DT11	Ank OS=Anaplasma phagocytophilum GN=ank PE=4 SV=1 - [C9DT11_ANAPH]	4	16
Q7BS35	AnkA OS=Anaplasma phagocytophilum GN=ank PE=4 SV=1 - [Q7BS35_ANAPH]	4	14
D2KNC3	AnkA OS=Anaplasma phagocytophilum GN=ankA PE=4 SV=1 - [D2KNC3_ANAPH]	4	11
D2KNC4	AnkA OS=Anaplasma phagocytophilum GN=ankA PE=4 SV=1 - [D2KNC4_ANAPH]	2	7
D2KNC5	AnkA OS=Anaplasma phagocytophilum GN=ankA PE=4 SV=1 - [D2KNC5_ANAPH]	3	9
D2KNC6	AnkA OS=Anaplasma phagocytophilum GN=ankA PE=4 SV=1 - [D2KNC6_ANAPH]	2	10
D2KND1	AnkA OS=Anaplasma phagocytophilum GN=ankA PE=4 SV=1 - [D2KND1_ANAPH]	6	6
D2KND2	AnkA OS=Anaplasma phagocytophilum GN=ankA PE=4 SV=1 - [D2KND2_ANAPH]	3	13
D2KND3	AnkA OS=Anaplasma phagocytophilum GN=ankA PE=4 SV=1 - [D2KND3_ANAPH]	5	4
D2KND5	AnkA OS=Anaplasma phagocytophilum GN=ankA PE=4 SV=1 - [D2KND5_ANAPH]	5	4
D2KND7	AnkA OS=Anaplasma phagocytophilum GN=ankA PE=4 SV=1 - [D2KND7_ANAPH]	13	9
D2KNE4	AnkA OS=Anaplasma phagocytophilum GN=ankA PE=4 SV=1 - [D2KNE4_ANAPH]	4	12
D2KNE7	AnkA OS=Anaplasma phagocytophilum GN=ankA PE=4 SV=1 - [D2KNE7_ANAPH]	3	10
D2KNE9	AnkA OS=Anaplasma phagocytophilum GN=ankA PE=4 SV=1 - [D2KNE9_ANAPH]	6	3
D2KNF2	AnkA OS=Anaplasma phagocytophilum GN=ankA PE=4 SV=1 - [D2KNF2_ANAPH]	3	11
D2KNF3	AnkA OS=Anaplasma phagocytophilum GN=ankA PE=4 SV=1 - [D2KNF3_ANAPH]	3	9
D2KNG0	AnkA OS=Anaplasma phagocytophilum GN=ankA PE=4 SV=1 - [D2KNG0_ANAPH]	2	6
D2KNG6	AnkA OS=Anaplasma phagocytophilum GN=ankA PE=4 SV=1 - [D2KNG6_ANAPH]	2	1
D2KNG8	AnkA OS=Anaplasma phagocytophilum GN=ankA PE=4 SV=1 - [D2KNG8_ANAPH]	1	11
D2KNH5	AnkA OS=Anaplasma phagocytophilum GN=ankA PE=4 SV=1 - [D2KNH5_ANAPH]	9	6
D2KNH7	AnkA OS=Anaplasma phagocytophilum GN=ankA PE=4 SV=1 - [D2KNH7_ANAPH]	2	5
D2KNH9	AnkA OS=Anaplasma phagocytophilum GN=ankA PE=4 SV=1 - [D2KNH9_ANAPH]	2	6
D2KNI0	AnkA OS=Anaplasma phagocytophilum GN=ankA PE=4 SV=1 - [D2KNI0_ANAPH]	2	7
D2KNI4	AnkA OS=Anaplasma phagocytophilum GN=ankA PE=4 SV=1 - [D2KNI4_ANAPH]	2	8
D2KNJ0	AnkA OS=Anaplasma phagocytophilum GN=ankA PE=4 SV=1 - [D2KNJ0_ANAPH]	3	8
D2KNM3	AnkA OS=Anaplasma phagocytophilum GN=ankA PE=4 SV=1 - [D2KNM3_ANAPH]	7	7
D2KNN1	AnkA OS=Anaplasma phagocytophilum GN=ankA PE=4 SV=1 - [D2KNN1_ANAPH]	6	8
D2KNR1	AnkA OS=Anaplasma phagocytophilum GN=ankA PE=4 SV=1 - [D2KNR1_ANAPH]	3	21
D2KNS1	AnkA OS=Anaplasma phagocytophilum GN=ankA PE=4 SV=1 - [D2KNS1_ANAPH]	5	9
D2KNS5	AnkA OS=Anaplasma phagocytophilum GN=ankA PE=4 SV=1 - [D2KNS5_ANAPH]	3	12
D2KNT4	AnkA OS=Anaplasma phagocytophilum GN=ankA PE=4 SV=1 - [D2KNT4_ANAPH]	4	11
D2KNT9	AnkA OS=Anaplasma phagocytophilum GN=ankA PE=4 SV=1 - [D2KNT9_ANAPH]	6	10
D2KNU2	AnkA OS=Anaplasma phagocytophilum GN=ankA PE=4 SV=1 - [D2KNU2_ANAPH]	4	10
D2KNU7	AnkA OS=Anaplasma phagocytophilum GN=ankA PE=4 SV=1 - [D2KNU7_ANAPH]	3	7
D2KNU8	AnkA OS=Anaplasma phagocytophilum GN=ankA PE=4 SV=1 - [D2KNU8_ANAPH]	2	9
D2KNV0	AnkA OS=Anaplasma phagocytophilum GN=ankA PE=4 SV=1 - [D2KNV0_ANAPH]	3	11
Q7WRM2	AnkA OS=Anaplasma phagocytophilum GN=ankA PE=4 SV=1 - [Q7WRM2_ANAPH]	6	11
Q7X5P8	AnkA OS=Anaplasma phagocytophilum GN=ankA PE=4 SV=1 - [Q7X5P8_ANAPH]	3	8
Q7X5Q6	AnkA OS=Anaplasma phagocytophilum GN=ankA PE=4 SV=1 - [Q7X5Q6_ANAPH]	7	7
Q7X5Q7	AnkA OS=Anaplasma phagocytophilum GN=ankA PE=4 SV=1 - [Q7X5Q7_ANAPH]	4	9
R9X0U5	AnkA OS=Anaplasma phagocytophilum GN=ankA PE=4 SV=1 - [R9X0U5_ANAPH]	4	9
D2KNV8	AnkA OS=Anaplasma phagocytophilum GN=ankA PE=4 SV=2 - [D2KNV8_ANAPH]	1	7
F8U691	AnkA-1 OS=Anaplasma marginale GN=ankA-1 PE=4 SV=1 - [F8U691_ANAMA]	8	11
F8U694	AnkB OS=Anaplasma marginale GN=ankB PE=4 SV=1 - [F8U694_ANAMA]	5	19
F8U695	AnkB OS=Anaplasma marginale GN=ankB PE=4 SV=1 - [F8U695_ANAMA]	4	20
F8U696	AnkB OS=Anaplasma marginale GN=ankB PE=4 SV=1 - [F8U696_ANAMA]	5	12
Q6QQS8	Ankryin (Fragment) OS=Anaplasma phagocytophilum PE=4 SV=1 - [Q6QQS8_ANAPH]	3	7
Q6QQS9	Ankryin (Fragment) OS=Anaplasma phagocytophilum PE=4 SV=1 - [Q6QQS9_ANAPH]	1	7
D1AUH7	Ankyrin OS=Anaplasma centrale (strain Israel) GN=ankA PE=4 SV=1 - [D1AUH7_ANACI]	3	10
Q5PAK8	Ankyrin OS=Anaplasma marginale (strain St. Maries) GN=ankA PE=4 SV=1 - [Q5PAK8_ANAMM]	8	9
Q9LAT9	Ankyrin OS=Anaplasma phagocytophilum GN=ank PE=4 SV=1 - [Q9LAT9_ANAPH]	4	9
Q2GK11	Ankyrin repeat protein OS=Anaplasma phagocytophilum (strain HZ) GN=APH_0709 PE=4 SV=1 - [Q2GK11_ANAPZ]	9	26
Q2GJF0	Ankyrin repeat protein OS=Anaplasma phagocytophilum (strain HZ) GN=APH_0928 PE=4 SV=1 - [Q2GJF0_ANAPZ]	1	4
D1AUL5	Ankyrin repeat-containing protein OS=Anaplasma centrale (strain Israel) GN=ACIS_00669 PE=4 SV=1 - [D1AUL5_ANACI]	4	11
S6G5S7	Ankyrin repeat-containing protein OS=Anaplasma phagocytophilum str. CRT38 GN=CRT38_03077 PE=4 SV=1 - [S6G5S7_ANAPH]	12	29
Q6RD67	Ankyrin-related protein (Fragment) OS=Anaplasma phagocytophilum GN=ankA PE=4 SV=1 - [Q6RD67_ANAPH]	10	14
Total		246	573

## Sheet: ISE6 exp1
Accession	Description	Average number of PSM
		ISE6 experiment 1
Q7X5P4	AnkA	10.3333
D2KNF9	AnkA	9.33333
Q9JRQ6	AnkA	9.33333
D2KNH7	AnkA	9
Q7BS35	AnkA	9
D2KNJ9	AnkA	9
D2KND1	AnkA	8
R9WWA2	AnkA	7.33333
D2KND5	AnkA	7
D2KNI9	AnkA	7
D2KNT2	AnkA	7
D2KNT6	AnkA	6.33333
D2KNT8	AnkA	6.33333
D2KND2	AnkA	6.33333
D2KNE1	AnkA	6.33333
D2KNH8	AnkA	6
D2KNF7	AnkA	6
D2KNH6	AnkA	6
Q7X5Q8	AnkA	6
D2KNC8	AnkA	6
D2KNT9	AnkA	5.66667
D2KNE2	AnkA	5.66667
D2KNF0	AnkA	5.66667
D2KNS5	AnkA	5.33333
D2KNG0	AnkA	5.33333
D2KNS6	AnkA	5.33333
D2KNV4	AnkA	5.33333
Q7X5P8	AnkA	5.33333
D2KNF3	AnkA	5
D2KNV0	AnkA	4.66667
D2KNS7	AnkA	4.33333
R4P3Q7	AnkA	4.33333
D2KND3	AnkA	4.33333
D2KNV2	AnkA	4.33333
D2KNV8	AnkA	4
D2KNC7	AnkA	3.66667
D2KNU8	AnkA	3.66667
Q7X5P9	AnkA	3.66667
D2KNW5	AnkA	3.33333
D2KNE4	AnkA	3
F8U691	AnkA-1	13.3333
F8U696	AnkB	14.6667
F8U694	AnkB	14.6667
Q5PAK8	Ankyrin	17
D1AUH7	Ankyrin	11.3333
Q9LAT9	Ankyrin	8.33333
A0A024RE29	Ankyrin	6.66667
B9KIR6	Ankyrin (AnkA)	18.3333
Q9RPM8	Ankyrin protein-A	7.33333
D1AU14	Ankyrin repeat domain containing protein	2
Q2GJF0	Ankyrin repeat protein	5
S6G5S7	Ankyrin repeat-containing protein	17.6667
D1AUL5	Ankyrin repeat-containing protein	16
S6G5Y3	Ankyrin repeat-containing protein	4.33333
Total		396.333

## Sheet: ISE6 exp2
Accession	Description	Average number of PSM
		ISE6 experiment 2
D2KNV2	AnkA	239.667
I0B6V7	AnkA (Fragment)	0.333333
F8U691	AnkA-1	13.3333
F8U694	AnkB	14.6667
F8U696	AnkB	14.6667
Q9LAT9	Ankyrin	61.6667
Q9RPM8	Ankyrin protein-A	7.33333
S6G5S7	Ankyrin repeat-containing protein	45
Total		396.667
