# Supplementary material for: The redox metabolic pathways function to limit Anaplasma phagocytophilum infection and multiplication while preserving fitness in tick vector cells
Source: Sci Rep. 2019 Sep 13;9:13236. doi: 10.1038/s41598-019-49766-x (PMC6744499; doi:10.1038/s41598-019-49766-x)
Supplement: Supplementary file 3 — Supplementary Table S2 [file 41598_2019_49766_MOESM3_ESM.xlsx]

## Sheet: ISE6 proteomics
Accession	Description	AAs	MW [kDa]	calc. pI	Coverage	Σ Proteins	Σ Unique Peptides	Σ Peptides	Σ PSMs	Score NI_2dpi-1	Coverage NI_2dpi-1	Peptides NI_2dpi-1	PSM NI_2dpi-1	Score NI_2dpi-2	Coverage NI_2dpi-2	Peptides NI_2dpi-2	PSM NI_2dpi-2	Score NI_7dpi-1	Coverage NI_7dpi-1	Peptides NI_7dpi-1	PSM NI_7dpi-1	Score NI_7dpi-2	Coverage NI_7dpi-2	Peptides NI_7dpi-2	PSM NI_7dpi-2	Score I_2dpi-1	Coverage I_2dpi-1	Peptides I_2dpi-1	PSM I_2dpi-1	Score I_2dpi-2	Coverage I_2dpi-2	Peptides I_2dpi-2	PSM I_2dpi-2	Score I_7dpi-1	Coverage I_7dpi-1	Peptides I_7dpi-1	PSM I_7dpi-1	Score I_7dpi-2	Coverage I_7dpi-2	Peptides I_7dpi-2	PSM I_7dpi-2	Average NI 2dpi	Average NI 7dpi	Average I 2dpi	Average I 7dpi
B7P1U8	Spectrin alpha chain, putative	2368	272.132	5.35107	73.06	1	207	228	3483	950.444	58.23	136	392	1053.92	55.11	136	440	936.552	53.51	137	394	1029.03	53.51	136	426	1170	53.97	135	487	1085.16	52.87	131	436	1203.48	55.83	140	487	983.437	53.67	135	421	416	410	461.5	454
B7Q5G8	Spectrin beta chain	2234	257.518	5.47803	71.53	1	197	215	3419	864.511	53.94	130	376	1096.26	55.64	134	459	874.582	54.16	129	390	926.682	53.94	128	397	1085.59	51.34	120	460	1069.4	53.22	131	461	1083.08	54.88	131	470	885.665	55.46	131	406	417.5	393.5	460.5	438
B7QM86	Talin, putative	2605	276.266	7.09326	57.04	1	168	179	2727	670.177	41.54	105	284	844.188	41.27	105	351	756.617	39.69	99	327	709.885	42.73	105	313	936.695	42.38	99	409	795.45	39.46	101	352	877.195	43.34	111	374	712.289	41.88	107	317	317.5	320	380.5	345.5
B7Q609	Cytoplasmic dynein heavy chain, putative (Fragment)	2827	322.437	6.31592	57.55	1	171	186	1432	240.669	28.3	69	129	327.912	29.85	85	175	298.975	31.77	82	163	348.835	32.76	87	173	430.918	32.15	88	225	336.344	28.19	81	173	416.351	32.58	87	208	337.939	33.11	93	186	152	168	199	197
B7PIP9	Ankyrin 2,3/unc44, putative	2258	243.348	6.55127	60.5	1	130	146	2046	479.462	39.42	80	220	567.234	45.48	88	261	441.948	39.59	78	207	523.243	40.97	81	236	689.517	41.85	87	317	631.748	45.66	96	286	631.455	41.59	84	284	466.087	42.16	83	235	240.5	221.5	301.5	259.5
B7PZS4	Uncharacterized protein (Fragment) (Fragment)	2405	263.617	7.44482	58	1	138	149	1361	260.22	33.68	67	124	339.351	37.46	79	176	293.536	37.13	77	145	347.615	39.79	77	164	420.163	42.99	91	211	369.32	39.33	83	179	408.533	42.62	85	187	379.417	41.79	81	175	150	154.5	195	181
B7PKR5	Glutamyl-tRNA synthetase, cytoplasmic, putative	1502	168.453	8.30908	70.31	1	133	143	1551	353.962	47.14	69	182	455.278	51.26	81	227	410.303	49.47	75	198	415.172	50.6	76	202	254.168	41.41	64	146	350.216	43.34	68	178	407.72	48.74	77	207	421.477	51.93	79	211	204.5	200	162	209
B7Q381	von Willebrand factor type D domaincontaining protein	4257	476.161	8.57275	54.57	1	214	252	822	27.6202	19.85	72	147	23.3473	14.94	52	92	26.6863	18.56	66	110	18.2056	17.24	58	93	28.716	16.58	60	80	27.7056	17.62	61	79	26.0442	18.35	69	104	22.5415	22.27	77	117	119.5	101.5	79.5	110.5
B7PUK8	Clathrin heavy chain, putative (Fragment)	1616	184.537	5.80811	58.73	1	92	102	1766	462.523	47.96	74	213	527.64	43.13	64	215	505.251	46.47	67	208	601.894	45.79	66	236	512.479	39.85	64	216	474.095	40.53	61	216	556.96	45.85	66	242	583.972	45.48	68	220	214	222	216	231
B7QB61	Pre-mRNA splicing factor Prp8, putative	2297	268.573	8.77783	48.93	1	128	135	1047	178.948	25.64	58	119	251.09	27.78	66	142	172.439	25.73	58	111	195.575	28.95	63	114	256.658	33.3	74	162	247.376	30.47	73	161	194.546	26.73	61	126	157.639	28.73	64	112	130.5	112.5	161.5	119
B7P0P1	DNA topoisomerase 2	1582	177.184	8.45557	59.86	1	106	117	1706	405.503	46.14	70	216	549.919	45.39	77	254	400.062	44.63	74	200	440.54	42.79	70	210	525.717	45.01	74	267	510.079	42.86	69	239	374.097	40.71	65	178	286.473	37.86	63	142	235	205	253	160
B7P3N5	Ran-binding protein (RanBP), putative	2674	289.82	6.12549	47.23	1	121	128	1169	184.149	25.58	56	115	316.821	29.88	67	162	232.329	25.73	67	131	266.172	28.65	67	142	383.519	27.41	65	189	344.919	25.73	66	168	273.254	27.75	64	144	206.635	26.14	61	118	138.5	136.5	178.5	131
B7PL00	Antiviral helicase Slh1, putative	2143	244.506	6.20166	55.95	1	130	141	1032	170.429	30.52	59	98	268.376	31.03	65	134	189.652	31.03	63	112	250.175	29.58	63	129	356.283	34.76	71	179	294.743	34.34	74	156	243.581	32.66	66	130	166.045	32.52	58	94	116	120.5	167.5	112
B7PYE5	Centrome-associated protein CEP250, putative	2713	302.755	4.99561	65.35	1	200	234	685	27.0586	27.94	68	86	71.584	31	72	94	37.1174	23.81	52	68	19.9278	23.59	57	73	126.438	33.36	83	116	100.787	25.65	62	93	16.6971	24.95	63	86	19.0298	21.64	58	69	90	70.5	104.5	77.5
B7Q3Y1	RNA recognition motif protein, putative	3850	420.166	6.91748	43.09	1	156	177	578	15.6537	14.44	43	58	22.2799	14.23	51	70	7.20354	15.09	50	68	16.8771	13.01	47	61	29.8951	17.25	57	88	37.7115	14.1	48	74	19.6225	13.32	48	79	8.9088	16.78	56	80	64	64.5	81	79.5
B7PGA6	Kettin, putative	4588	513.94	6.3667	41.48	1	154	183	550	20.282	13.93	52	68	28.933	11.9	48	75	18.4782	16.13	59	82	18.0498	14.47	54	77	12.9724	11.05	42	60	19.1406	10.11	38	49	16.52	12.9	46	64	10.9236	14.47	56	75	71.5	79.5	54.5	69.5
B7PD92	Kakapo, putative	1682	191.969	4.99561	67.66	1	133	154	518	14.4195	26.87	38	48	39.012	23.25	35	44	32.6355	21.94	32	48	61.5575	28	40	57	97.5039	24.97	40	72	66.1236	32.1	47	61	145.26	39.95	66	111	79.5074	31.27	54	77	46	52.5	66.5	94
B7P483	F14p3.9 protein (auxin transport protein) family protein	3788	409.496	6.40479	34.19	1	125	141	585	33.448	10.51	36	55	60.2564	11.99	40	56	60.4103	11.38	39	67	84.537	15.02	51	75	116.554	12.75	43	71	124.341	13.33	46	82	151.417	15.63	56	103	87.7451	14.52	53	76	55.5	71	76.5	89.5
B7PNR9	Ferredoxin-glutamate synthase, putative	1947	214.015	7.04932	62.71	2	104	112	728	64.5728	23.11	35	50	127.099	25.22	40	68	168.629	32.36	48	89	196.259	32.72	52	97	193.795	32.72	52	98	182.436	25.53	37	79	317.732	35.8	56	137	236.81	33.28	53	110	59	93	88.5	123.5
B7P5Y8	Dicer-1, putative	2050	227.758	5.31299	51.8	1	102	111	781	105.785	23.71	47	83	140.652	26.34	50	94	140.722	23.07	48	92	143.912	29.85	60	101	197.107	23.95	47	99	196.69	28.93	56	105	193.485	28.15	54	108	158.678	27.56	53	99	88.5	96.5	102	103.5
B7PYK1	Trichohyalin, putative	1724	199.259	5.73193	69.03	1	144	182	470	23.8672	28.31	55	66	18.4825	28.77	41	52	16.4834	25.23	40	48	29.0853	31.67	60	75	12.5728	18.85	35	48	21.5249	24.83	43	60	8.58197	22.74	41	57	27.7102	30.86	52	64	59	61.5	54	60.5
B7Q5X7	Vinculin, putative	1069	118.745	8.33838	61.83	1	84	90	996	322.487	47.24	52	169	281.699	42.94	47	140	285.05	42.75	49	141	270.076	44.06	46	135	79.0387	38.17	39	82	155.632	39.85	43	94	135.973	39.38	38	91	292.576	48.08	52	144	154.5	138	88	117.5
B7PQL7	Pentatricopeptide repeat-containing protein, putative (Fragment)	1190	133.992	7.12256	65.88	1	82	96	530	137.934	31.6	36	74	143.79	35.29	44	91	162.053	39.92	45	90	143.979	41.6	43	80	8.78222	16.3	16	20	58.2561	23.45	24	45	35.4017	21.43	22	35	163.884	44.62	51	95	82.5	85	32.5	65
B7PJA3	DNA-directed RNA polymerase subunit (Fragment)	1937	212.73	8.104	49.35	1	101	112	566	54.6532	22.2	41	64	93.2938	23.54	41	71	51.0676	18.38	30	45	80.7813	25.66	44	70	124.944	28.29	46	93	87.7875	24.37	43	76	93.4221	25.3	43	71	66.6902	26.43	49	76	67.5	57.5	84.5	73.5
B7QLF1	Uncharacterized protein (Fragment) (Fragment)	3701	409.658	5.68115	47.04	1	146	179	493	17.01	15.94	48	66	6.6856	15.91	50	59	10.9729	15.29	48	61	13.5871	16.51	47	61	8.83989	17.48	54	65	15.9341	13.89	45	60	9.38385	12.19	42	59	8.34047	16.08	48	62	62.5	61	62.5	60.5
B7Q355	Eukaryotic translation initiation factor 3 subunit A	1066	126.802	8.74854	67.07	1	98	111	565	132.949	42.31	48	102	104.949	34.05	39	75	127.691	42.12	50	98	120.522	37.24	44	84	12.5865	21.76	24	31	19.0302	27.2	32	43	29.959	31.61	35	49	119.607	40.34	48	83	88.5	91	37	66
B7Q368	High-density lipoprotein-binding protein, putative	1283	143.884	6.34131	57.83	1	89	97	626	99.1826	27.9	31	62	157.778	37.1	48	96	148.77	38.27	44	85	150.666	32.5	37	76	69.1194	24.63	30	52	122.431	31.64	39	72	157.21	39.2	46	88	171.53	35.93	45	95	79	80.5	62	91.5
B7PJ49	Low density lipid receptor-related protein, putative (Fragment)	4124	460.995	5.50342	41.44	1	154	186	479	11.2248	16.13	51	64	13.4648	15.08	53	73	17.8589	12.85	48	68	15.986	14.45	54	71	9.4322	10.69	40	49	5.65956	9.17	33	38	0	10.89	39	49	19.1212	13.05	45	67	68.5	69.5	43.5	58
B7PFM8	Leucyl-tRNA synthetase, putative	1191	134.54	6.72705	57.6	1	82	92	690	133.45	34.76	40	77	159.101	36.1	41	92	148.54	36.61	46	90	164.802	32.58	36	85	128.634	32.58	34	72	143.747	32.83	38	83	159.016	40.39	50	99	157.113	35.52	44	92	84.5	87.5	77.5	95.5
B7P3R8	Ubiquitin carboxyl-terminal hydrolase, putative	1139	129.5	6.354	56.98	1	68	77	527	90.2967	33.8	36	62	91.7767	34.94	41	78	139.113	33.54	35	85	116.008	35.73	38	79	18.332	15.54	15	23	40.0433	21.77	23	45	82.5725	31.43	35	68	145.825	36.87	44	87	70	82	34	77.5
B7Q4A8	Mysoin heavy chain, putative (Fragment)	1289	149.786	8.71924	60.12	1	98	114	473	31.9982	22.81	34	45	38.5739	25.76	33	47	40.692	24.75	32	48	66.1577	29.71	41	61	93.1751	27.39	36	61	76.1795	26.3	37	60	154.33	31.96	46	90	86.4437	32.89	43	61	46	54.5	60.5	75.5
B7P1L0	Ubiquitin protein ligase edd, putative (Fragment)	2550	278.708	6.03662	44.94	1	110	129	501	20.843	16.04	33	44	49.9327	16.51	37	55	41.4923	17.73	40	58	57.5045	21.22	48	65	99.8953	19.37	48	84	75.7409	20.2	45	75	80.011	18.08	40	61	37.3913	18.78	43	59	49.5	61.5	79.5	60
B7Q260	Uncharacterized protein	1597	179.205	7.81104	54.1	1	97	113	516	42.5763	21.98	36	61	81.0947	30.37	48	75	48.6318	23.36	36	47	72.8135	25.17	38	56	125.772	26.49	43	84	88.5022	27.18	44	75	81.6533	21.79	36	56	56.23	29.68	43	62	68	51.5	79.5	59
B7PI85	FACT complex subunit spt16, putative	1029	115.722	6.20166	62.49	1	70	86	596	105.002	39.84	39	75	116.885	35.86	34	72	110.75	43.15	41	75	111.038	38.58	36	66	148.405	40.52	39	87	128.458	37.61	37	83	111.247	35.28	34	65	106.103	42.18	43	73	73.5	70.5	85	69
B7P794	Microtubule-associated protein CP224, putative (Fragment)	1763	190.324	8.41162	55.93	1	102	119	654	79.7277	29.55	45	72	94.8421	30.4	46	73	117.635	22.86	34	61	125.848	31.71	50	84	169.378	31.08	52	102	152.37	28.02	43	89	183.99	31.2	51	106	101.939	27.06	42	67	72.5	72.5	95.5	86.5
B7P9E4	Sodium/potassium-transporting ATPase subunit alpha (Fragment)	1026	113.387	5.69385	55.65	1	61	67	935	287.432	41.42	37	115	304.633	41.72	42	124	282.27	38.6	39	118	259.461	43.57	40	114	306.142	38.6	38	124	265.747	39.57	37	111	292.118	42.2	43	119	284.92	41.03	42	110	119.5	116	117.5	114.5
B7PJA9	Killer toxin-resistance protein, putative	1373	155.722	5.5542	46.18	1	71	77	675	113.084	24.84	34	74	181.266	27.02	38	91	140.688	29.13	39	86	155.654	25.64	35	82	161.425	28.4	43	89	144.712	30.08	45	86	134.547	29.13	42	87	136.162	28.62	42	80	82.5	84	87.5	83.5
B7QDL0	Isoleucyl-tRNA synthetase, putative (Fragment)	1161	133.041	8.04541	58.14	1	71	82	615	121.008	29.46	34	72	142.094	33.25	38	80	127.667	35.06	38	76	184.982	36.95	42	98	136.336	30.84	34	71	132.503	28.51	32	65	125.464	28.68	32	72	127.412	37.73	42	81	76	87	68	76.5
B7P2K9	Uncharacterized protein	1158	128.235	4.67822	61.23	1	88	100	514	60.7017	35.84	41	61	97.143	39.12	44	73	58.7389	30.66	31	48	94.7097	31.09	33	60	143.598	39.81	43	82	106.668	34.89	37	68	84.5057	27.12	31	60	58.8021	31.17	42	62	67	54	75	61
B7QJH6	Alpha-actinin, putative	772	89.1171	6.55127	70.47	1	65	67	754	305.211	56.87	44	135	264.741	53.76	43	118	295.637	51.68	42	136	260.722	50.65	39	113	54.9128	20.73	15	27	88.6689	35.75	24	41	117.259	41.84	30	59	265.485	52.98	42	125	126.5	124.5	34	92
B7PWK2	Zinc finger protein, putative	2424	272.248	6.46826	45.87	1	122	146	387	8.97204	20.42	44	53	8.75411	13.61	33	44	7.68081	18.56	44	51	12.2481	15.88	36	45	13.0566	14.27	31	43	15.6917	17.74	41	51	17.4465	17.12	34	52	7.30701	18.4	40	48	48.5	48	47	50
B7QI01	Hsp90 protein, putative	731	84.2254	5.03369	63.06	1	64	71	1190	479.782	53.35	48	205	423.785	45.69	43	179	381.445	49.38	48	157	361.356	53.76	48	158	176.508	40.36	33	81	271.243	42.95	37	119	223.265	46.37	40	105	450.613	43.09	39	186	192	157.5	100	145.5
B7Q4S9	Rho-associated kinase, putative (Fragment)	1245	140.959	6.7124	58.15	1	79	97	425	27.2596	26.83	33	41	34.0232	25.3	28	45	40.3458	29.24	34	56	48.1468	33.09	36	57	36.2441	26.43	33	54	46.8401	29	38	58	56.9485	24.66	30	52	65.8919	29.8	39	62	43	56.5	56	57
B7QGJ2	Uncharacterized protein	2382	262.887	6.60986	44.21	1	99	116	333	20.345	16.04	32	43	19.5341	14.32	28	39	17.7888	15.16	30	38	6.97012	12.93	25	37	8.95853	13.35	27	35	9.03036	16.5	32	42	15.8569	11.54	28	46	7.44217	18.22	39	53	41	37.5	38.5	49.5
B7PYN9	Fatty acid synthase, putative	2453	265.638	6.53662	52.96	2	81	133	854	157.476	28.17	59	102	193.162	26.46	53	107	164.19	25.32	54	99	201.832	28.9	60	117	321.087	32.86	68	167	250.478	30.62	62	143	97.5016	22.58	44	67	56.2196	20.14	38	52	104.5	108	155	59.5
B7P1Z8	Heat shock protein, putative	799	88.6061	5.92236	62.58	2	55	62	644	203.854	43.05	33	101	187.157	43.05	32	91	196.943	43.68	32	94	175.268	47.31	37	86	64.4256	34.42	25	49	110.746	35.54	25	54	109.168	38.55	31	66	211.087	46.56	38	103	96	90	51.5	84.5
B7PKP7	E3 ubiquitin protein ligase	891	102.351	6.50732	72.05	1	67	84	322	20.6428	31.54	29	46	16.8523	32.1	31	43	19.091	24.92	21	38	20.7502	24.69	19	29	16.0523	36.59	32	50	16.5805	21.21	22	35	3.36559	27.16	22	33	24.2855	41.64	38	48	44.5	33.5	42.5	40.5
B7PXX9	Dock-9, putative	1678	189.322	8.82178	51.73	1	81	100	580	60.0066	18.71	30	58	92.6385	21.69	34	70	58.9382	23.36	34	65	57.9322	24.61	39	69	109.762	25.03	41	79	97.2306	29.08	42	77	138.299	31.41	48	94	84.2102	23.3	37	68	64	67	78	81
B7P0V1	Myin, putative	2138	244.373	7.6792	50.05	1	97	119	350	7.1368	20.25	35	50	13.1205	16.51	33	56	7.28395	12.58	25	36	3.59049	11.55	21	30	8.90738	12.02	27	43	7.9849	12.72	23	43	6.05841	14.5	27	42	4.53192	17.45	37	50	53	33	43	46
B7QIP4	Staphylococcal nuclease domain-containing protein	885	98.2997	6.78564	66.44	1	58	66	431	147.041	40	32	70	127.49	37.74	32	60	116.544	34.01	29	60	138.628	51.98	41	76	10.391	24.18	20	25	37.6404	30.06	25	35	52.511	25.2	19	32	164.908	45.54	37	73	65	68	30	52.5
B7PLQ0	Chromodomain helicase DNA binding protein, putative	1882	210.752	7.09326	43.78	1	89	101	783	143.474	25.93	43	95	213.855	23.27	43	115	150.486	23.65	40	88	183.497	23.17	45	101	201.754	26.83	48	118	146.462	24.23	44	95	180.482	24.76	47	101	135.372	20.88	36	70	105	94.5	106.5	85.5
B7P977	Zinc finger protein, putative	1204	133.413	9.80322	59.14	1	80	89	654	121.095	26.66	31	63	171.693	35.05	37	86	131.99	34.47	35	71	144.26	36.71	37	78	219.94	32.89	40	115	207.288	34.88	37	94	138.028	36.79	44	86	103.427	30.81	36	61	74.5	74.5	104.5	73.5
B7PQE0	Coatomer, alpha chain, putative (Fragment)	1018	113.931	7.21045	63.36	1	60	71	704	162.954	32.71	29	69	186.088	45.78	44	97	153.354	41.94	38	78	198.335	40.77	37	89	213.143	39.39	37	88	193.191	34.09	32	82	247.402	45.58	43	111	226.344	41.06	36	90	83	83.5	85	100.5
B7QMV1	Elongation factor, putative	711	79.0602	6.23975	66.24	1	59	62	988	315.429	51.9	42	158	275.176	51.2	39	134	295.984	52.04	37	137	304.809	41.35	34	140	183.286	41.21	33	98	188.082	37.83	28	90	182.171	44.02	34	94	282.113	49.23	36	137	146	138.5	94	115.5
B7PPK2	Munc13-4, putative	1075	122.523	5.92236	49.95	1	57	60	541	138.248	32.19	34	77	112.11	30.51	32	74	163.517	35.35	36	91	169.279	36.28	37	91	8.31049	18.05	16	21	27.9084	19.44	18	33	93.5942	28.65	33	61	186.801	32.09	36	93	75.5	91	27	77
B7P2Q4	Lamin, putative	579	66.3856	6.75635	76.17	1	45	53	750	259.158	50.26	34	121	231.965	59.24	38	112	247.691	45.77	31	110	245.311	51.81	33	113	112.475	46.8	26	58	162.728	45.94	28	76	115.347	40.93	24	51	229.305	55.44	36	109	116.5	111.5	67	80
B7Q5J9	Structural maintenance of chromomes protein	1229	139.101	6.46826	59.48	1	89	103	349	34.5701	31	37	49	58.0477	30.02	33	49	47.7236	28.4	34	51	48.3671	30.68	37	52	10.7411	20.02	26	34	17.8645	17.49	23	27	19.284	21.48	23	36	37.4588	33.85	36	51	49	51.5	30.5	43.5
B7P230	Translation initiation factor 2C, putative	812	92.651	9.27588	63.79	1	48	57	401	101.617	33.87	26	52	113.402	31.16	24	60	114.542	38.05	29	61	110.638	37.19	29	61	16.9472	11.08	8	19	19.4188	21.92	18	22	63.1246	27.34	21	44	138.304	46.31	36	82	56	61	20.5	63
B7PVS0	Brefeldin A-inhibited guanine nucleotide-exchange protein, putative	1645	184.279	6.49365	47.78	1	78	84	419	24.5725	19.94	26	40	61.3488	15.26	21	35	45.0754	16.9	26	41	75.2917	22.01	32	48	96.0071	18.12	27	53	111.305	21.58	28	59	133.918	31.19	44	85	72.3369	24.44	35	58	37.5	44.5	56	71.5
B7QF96	Uncharacterized protein	1203	127.289	11.5171	70.07	1	98	113	586	67.9765	37.16	43	81	77.98	44.14	47	82	84.3558	39.57	41	78	77.419	38.99	43	74	91.549	33.58	34	71	83.9617	33.83	38	71	90.4925	35.41	38	65	60.9574	37.82	35	64	81.5	76	71	64.5
B7PJK2	Tho2 protein, putative	1316	147.897	8.51416	59.27	1	90	97	606	61.6149	29.64	32	60	103.332	28.27	31	77	87.8225	35.64	44	75	98.7439	37.16	44	79	84.402	29.71	36	84	96.2676	26.52	34	104	70.2613	29.41	33	68	56.6478	26.6	35	59	68.5	77	94	63.5
B7Q362	Eukaryotic translation initiation factor 4 gamma, putative (Fragment)	756	85.5643	8.99756	61.64	1	50	56	504	89.092	35.19	28	59	111.692	33.6	26	54	100.892	35.71	27	53	92.8039	37.96	29	55	131.182	31.75	25	65	133.434	40.61	28	68	145.408	33.86	26	69	170.625	49.87	35	81	56.5	54	66.5	75
B7P403	Type II transmembrane protein, putative	2870	319.407	6.48096	41.18	1	93	119	356	12.4106	13.48	29	42	5.56088	16.24	41	51	17.1863	12.47	30	39	14.2076	12.4	31	48	14.2359	11.85	27	37	9.30757	13.07	33	45	15.9181	9.2	23	43	11.8074	14.25	35	51	46.5	43.5	41	47
B7Q408	Proteasome activator complex subunit, putative	1849	209.646	7.04932	45.38	1	92	96	592	56.0255	17.96	30	57	75.1076	20.34	36	77	79.3526	20.34	36	68	75.953	21.63	36	62	95.3252	20.5	36	76	98.4222	24.12	39	86	143.155	28.77	50	101	86.4327	20.44	34	65	67	65	81	83
B7QLX5	Fetal alzheimer antigen, putative	2457	266.803	8.51416	42.61	1	110	122	563	51.0582	16.69	35	49	101.184	19.82	39	66	49.6865	17.46	42	61	81.6498	20.19	45	70	140.263	21.41	46	97	127.84	23.32	50	90	96.5364	20.19	44	79	53.7621	14.65	34	51	57.5	65.5	93.5	65
B7Q4K1	Sarm1, putative (Fragment)	1077	118.19	7.00537	64.81	1	74	84	558	83.7859	37.51	35	57	113.749	34.35	32	66	107.237	39	36	61	129.717	38.25	37	69	161.466	46.05	43	88	137.702	37.23	33	71	164.919	40.39	36	75	117.271	35.38	34	71	61.5	65	79.5	73
B7PG31	Myin heavy chain, putative	1129	125.953	6.62451	65.46	1	89	103	413	27.9348	35.7	36	49	49.3527	31	34	53	39.3296	27.81	30	47	40.6031	29.76	35	54	62.4925	25.16	31	51	60.5874	30.47	32	56	86.6963	29.67	33	57	54.3449	29.05	34	46	51	50.5	53.5	51.5
B7P595	Proline and glutamine-rich splicing factor (SFPQ), putative	670	76.0002	9.08545	51.34	1	47	54	711	257.278	44.03	38	140	216.722	41.34	35	112	221.478	43.58	36	119	218.122	48.06	36	119	55.5201	32.24	22	39	85.7515	33.73	24	53	56.5353	28.96	19	38	162.587	42.99	34	91	126	119	46	64.5
B7PYN3	Ras GTP-ase activating protein with iq motif, putative	1576	177.335	5.80811	49.49	1	78	83	549	93.805	20.94	29	52	153.7	30.46	45	89	114.345	24.94	32	59	123.1	28.05	37	66	110.028	21.13	29	61	162.333	27.98	39	79	183.221	31.79	41	85	105.781	23.79	33	58	70.5	62.5	70	71.5
B7QN48	Manne-6-phphate/insulin receptor type II, putative	1728	188.682	5.84619	41.15	1	68	74	477	92.1741	18.34	27	51	148.055	18.87	31	73	111.211	20.49	26	50	113.024	19.73	30	55	141.075	19.16	32	63	122.583	20.95	28	56	144.675	23.32	35	67	123.472	21.88	33	62	62	52.5	59.5	64.5
B7PNR1	BAH domaincontaining protein	2114	232.183	9.33447	47.54	1	89	118	360	14.655	19.87	38	59	18.8972	18.83	35	45	19.1183	22.14	41	60	3.4467	21.76	38	51	4.27431	10.79	19	25	9.14426	13.01	25	37	5.27312	17.12	31	37	6.60634	18.4	33	46	52	55.5	31	41.5
B7P346	Dystrophin, putative	1674	190.795	5.35107	57.05	1	92	108	342	10.7906	21.21	29	50	14.2582	18.94	29	43	14.3064	25.09	37	50	9.40764	20.85	28	39	12.0179	24.25	35	39	16.3616	18.04	28	34	20.3579	18.88	29	34	10.7335	22.64	33	53	46.5	44.5	36.5	43.5
B7PKY0	Uncharacterized protein	3286	356.777	6.46826	33.32	1	112	135	365	16.176	12.66	41	51	21.4527	13.21	34	49	16.1115	10.56	31	47	23.6428	12.78	38	50	21.8344	11.59	36	52	14.8994	8.55	27	36	12.4515	8.58	28	37	10.6877	11.26	33	43	50	48.5	44	40
B7PWC4	Poly [ADP-ribe] polymerase	963	108.163	8.70459	60.75	1	62	67	528	110.157	35.31	29	56	150.657	35.1	32	75	158.823	39.77	34	77	144.92	40.6	35	71	137.945	38.32	33	70	124.148	33.75	30	63	114.029	29.49	27	55	116.682	37.8	33	61	65.5	74	66.5	58
B7QF19	Fkbp-rapamycin associated protein, putative	3070	335.412	6.0874	34.82	1	91	112	292	7.04292	11.3	30	35	12.2534	10.13	27	34	10.3215	12.64	35	42	8.76151	12.96	34	43	5.60233	11.17	28	34	6.79094	10.36	25	36	9.28539	9.25	25	29	15.7779	12.44	33	39	34.5	42.5	35	34
B7QC85	Tumor rejection antigen (Gp96), putative (Fragment)	789	90.2289	5.04639	64.89	1	51	60	560	178.313	41.44	31	82	170.157	39.8	35	87	166.342	37.52	29	84	172.864	35.87	30	75	87.3298	25.98	19	43	117.166	30.93	25	56	111.437	31.69	25	47	183.809	41.19	33	86	84.5	79.5	49.5	66.5
B7Q990	Translation initiation factor 2C, putative	827	92.9632	9.17334	53.33	1	45	51	276	30.2173	20.19	17	25	26.0141	14.03	11	23	45.9057	22.73	19	31	57.8578	26.6	23	41	9.50227	11.61	9	16	11.6823	8.95	7	13	92.664	31.2	25	53	138.205	39.78	33	74	24	36	14.5	63.5
B7PAI1	Acetylcholine regulator unc-18, putative (Fragment)	577	66.2348	6.69775	65.68	1	48	51	408	119.795	45.58	28	63	97.8118	41.25	26	54	105.655	46.97	28	57	82.0536	49.22	26	49	42.6876	35.36	18	36	60.3458	43.5	20	38	40.212	38.65	22	38	136.209	54.25	33	73	58.5	53	37	55.5
B7P3Q3	Transcription elongation regulator, putative (Fragment)	698	80.6551	9.12939	67.19	1	53	62	386	82.922	35.67	29	57	108.564	30.95	24	65	85.1876	31.81	24	53	54.9494	35.67	26	43	30.9658	27.94	19	34	58.5239	39.83	28	50	49.0844	26.07	20	35	51.3936	43.41	33	49	61	48	42	42
B7PXU8	CAP-Gly domain-containing linker protein, putative	1036	114.675	5.33838	62.55	1	63	77	294	36.0716	26.25	26	35	41.3345	38.03	31	42	73.4337	29.34	28	45	91.6907	29.05	25	46	6.95833	16.22	15	16	9.83772	17.76	16	23	11.1431	20.66	19	26	98.2511	35.62	33	61	38.5	45.5	19.5	43.5
B7PD93	Ran-binding protein, putative	1097	121.602	5.2749	56.88	1	56	62	476	203.876	37.1	38	94	144.164	35.1	34	79	180.874	39.93	36	83	186.277	37.65	35	76	3.32112	11.85	10	18	16.9884	14.22	16	22	42.0387	18.78	18	34	157.524	35.37	33	70	86.5	79.5	20	52
B7PEN4	Heat shock protein, putative	658	72.5496	5.46533	64.29	1	51	54	1587	822.505	48.94	37	365	542.97	49.54	36	211	535.831	45.59	33	227	490.849	51.06	37	214	235.701	43.77	30	99	339.225	44.38	32	138	277.802	44.22	29	112	526.803	43.16	32	221	288	220.5	118.5	166.5
B7QK02	SWI/SNF complex subunit SMARCC2, putative (Fragment)	1067	116.257	5.96045	47.14	1	55	62	468	81.729	26.99	25	61	105.16	30.08	31	69	100.518	29.05	28	59	93.6148	25.49	25	57	94.4671	26.05	25	47	109.703	25.3	31	63	106.025	27.37	28	52	86.7345	31.58	32	60	65	58	55	56
B7PRY6	Golgi apparatus protein, putative (Fragment)	1078	123.312	7.25439	70.22	1	95	102	359	91.257	40.63	41	68	68.5227	25.32	22	45	100.241	32.93	33	61	85.5956	40.07	40	67	3.69708	15.68	14	17	7.92815	24.49	21	25	2.73322	26.07	22	27	64.7113	34.23	32	49	56.5	64	21	38
B7Q220	FACT complex subunit SSRP1 (Fragment)	730	81.6346	6.59521	61.92	1	55	64	317	81.6661	36.58	26	50	61.4083	40.14	31	52	67.3771	37.67	25	47	79.4459	28.22	22	50	10.6602	22.6	16	26	21.0616	19.45	13	24	9.42723	14.93	12	18	59.6365	39.73	32	50	51	48.5	25	34
B7QBM2	Dipeptidyl peptidase III, putative (Fragment)	744	83.7948	5.69385	66.53	1	49	54	341	135.797	43.68	29	62	112.018	44.09	27	53	114.579	39.25	27	57	112.679	41.13	28	59	11.2579	16.8	10	11	31.1833	24.19	15	23	22.8504	14.78	9	12	133.33	45.7	32	64	57.5	58	17	38
B7P1Q2	Myin heavy chain, skeletal muscle or cardiac muscle, putative	1812	207.987	6.49365	54.3	1	105	126	368	16.5479	18.16	35	41	21.8827	19.98	34	43	12.4935	24.61	38	47	12.3645	17.11	31	44	8.7013	17.38	31	49	21.0299	20.64	33	55	12.886	19.26	39	50	11.1713	19.21	31	39	42	45.5	52	44.5
B7QIX9	Uncharacterized protein	2080	238.466	5.19873	61.68	1	116	141	373	14.7409	17.02	34	46	27.7983	26.15	47	62	10.9814	17.74	33	44	18.9778	23.13	42	58	13.9485	18.32	30	42	16.073	16.3	29	40	15.621	19.71	34	42	9.31338	17.07	31	39	54	51	41	40.5
B7PB44	DNA2/nam7 helicase, putative	1489	171.327	6.56592	53.26	1	79	88	370	40.5612	18.2	27	44	55.3528	23.44	29	48	54.8593	24.24	31	45	58.2468	28.01	35	53	37.3053	17.13	24	38	52.0842	24.65	30	47	54.9611	23.1	33	49	53.2883	22.97	31	46	46	49	42.5	47.5
B7QMP6	Uncharacterized protein	2554	282.971	7.7085	40.88	1	84	110	309	7.04835	9.67	19	27	16.5687	12.8	27	41	14.3919	16.44	32	40	15.0951	10.14	21	29	23.9589	14.57	33	46	15.5736	13.27	31	41	11.7973	13.16	28	43	18.0021	15.15	31	42	34	34.5	43.5	42.5
B7QHT8	Uncharacterized protein	1100	122.404	10.0229	57.64	1	61	68	348	73.4888	27.64	26	46	66.9375	28	33	53	70.0496	25.55	29	55	67.9143	28.91	30	54	24.2086	20.45	17	28	23.4598	24	25	35	15.4768	19.73	19	23	65.1751	28.82	31	54	49.5	54.5	31.5	38.5
B7P8Q5	Hsp70, putative (Fragment)	668	72.2448	5.60498	66.62	1	52	54	497	182.063	48.95	32	81	191.112	49.4	33	83	182.743	49.85	36	80	152.025	45.36	29	68	70.2469	43.86	27	45	85.8289	36.53	22	39	65.125	32.19	16	30	151.375	46.86	31	71	82	74	42	50.5
B7P8U5	Nuclear pore complex protein nup155, putative (Fragment)	1118	122.614	7.00537	49.55	1	61	68	517	75.5208	28.35	33	62	132.703	29.52	33	75	81.8194	29.7	31	56	96.1343	30.05	34	58	132.052	33.09	34	75	120.475	31.75	33	72	137.351	31.66	35	70	85.8439	30.86	30	49	68.5	57	73.5	59.5
B7Q5K4	Radixin, moesin, putative	536	62.8461	5.49072	61.94	1	58	61	613	113.173	44.78	31	79	149.821	44.22	33	90	136.657	45.15	32	79	114.497	42.54	32	74	101.463	39.74	29	67	83.2273	35.07	30	62	135.641	41.79	34	86	135.507	38.99	30	76	84.5	76.5	64.5	81
B7QKB8	Phphatidylinitol 4 kinase, putative	2088	234.048	7.29834	39.46	1	69	84	291	12.459	12.26	23	33	10.2255	11.88	25	40	10.3276	16.04	26	36	3.36547	12.88	20	32	7.98134	7.81	15	25	13.1867	9.91	19	37	31.8725	16.48	29	42	10.5985	16	30	46	36.5	34	31	44
B7PAR6	Heat shock protein, putative	648	71.1207	5.5415	57.72	1	32	49	1464	763.814	45.37	31	316	500.575	47.22	31	195	540.748	42.44	27	215	532.027	47.99	31	213	216.321	41.36	26	91	328.456	45.37	32	135	266.503	43.21	28	110	484.404	44.44	30	189	255.5	214	113	149.5
B7PZV0	Splicing factor 3B subunit, putative (Fragment)	1305	144.956	7.31299	46.59	1	57	62	515	84.4775	28.81	30	72	104.648	27.13	32	78	110.946	26.51	30	68	116.941	24.67	27	75	50.2824	18.7	19	36	66.2914	27.13	27	54	84.2334	25.59	27	52	120.651	26.74	30	80	75	71.5	45	66
B7QL72	Zinc finger protein, putative	2312	252.502	6.37939	41.96	1	80	97	264	9.32059	13.06	22	29	7.46975	13.41	25	34	13.8291	11.38	19	31	5.28144	8.43	18	27	12.8054	13.02	25	39	4.92936	12.54	22	29	14.3641	12.76	26	33	13.4505	17.39	30	42	31.5	29	34	37.5
B7Q9F1	Protein disulfide-isomerase	500	56.8758	5.19873	68.6	1	46	47	503	169.982	56.4	31	88	149.217	48.4	29	77	149.65	48.2	28	69	133.48	52.2	32	75	59.2251	39.8	21	41	91.9265	44.4	25	49	56.1637	35.4	22	42	122.077	57.6	30	62	82.5	72	45	52
B7Q5I1	Cniwi protein, putative (Fragment)	755	86.0321	9.37842	64.37	1	56	64	419	158.384	44.24	34	79	114.538	41.59	35	78	102.544	42.91	35	61	121.234	43.05	30	67	5.68483	22.38	13	17	34.9881	31.92	22	35	23.9729	26.36	20	26	107.324	40.53	30	56	78.5	64	26	41
B7Q8U1	Leucine zipper transcription factor, putative	1704	193.1	6.18896	44.25	1	63	78	233	21.2441	17.78	27	36	5.7108	13.26	19	27	5.87187	14.32	17	24	10.8322	15.26	19	26	5.18767	12.62	23	31	7.5302	11.38	20	27	13.3282	9.51	16	21	19.6489	18.9	30	41	31.5	25	29	31
B7PQ21	DEAD box ATP-dependent RNA helicase, putative (Fragment)	494	54.6287	6.60986	76.32	1	41	44	377	178.997	66.6	30	80	125.354	41.09	18	53	129.733	54.25	23	58	132.521	47.77	22	55	18.6844	27.94	11	18	46.5202	36.44	16	32	45.4909	32.19	12	22	125.436	62.96	30	59	66.5	56.5	25	40.5
B7PQH8	Tripeptidyl-peptidase II, putative	1255	136.831	7.31299	50.44	1	62	71	267	26.3691	22.31	24	32	37.7354	25.58	28	41	53.7472	28.92	33	51	66.5427	23.98	26	47	1.60306	14.18	15	17	5.00773	15.78	15	20	11.6913	11.63	12	15	60.4072	26.53	30	44	36.5	49	18.5	29.5
B7QI53	Polyadenylate-binding protein	686	75.4011	9.43701	56.85	1	49	57	269	80.81	37.9	28	46	77.0819	31.92	20	37	69.3341	40.09	29	48	60.6567	31.2	22	37	9.27404	16.91	9	12	9.36897	18.37	13	16	22.4044	16.91	12	18	115.116	43.73	30	55	41.5	42.5	14	36.5
B7PLL5	Polybromo-1, putative	1572	177.757	6.62451	54.33	1	100	105	416	28.1314	14.31	21	28	73.5462	26.53	38	58	49.9854	22.39	32	44	48.4299	23.92	32	37	108.365	32.7	49	78	82.2237	28.18	45	65	77.7179	27.99	37	59	37.2474	19.02	29	47	43	40.5	71.5	53
B7QLB2	CDC42 binding protein kinase alpha, putative	820	96.2772	8.86572	68.66	1	79	88	351	32.6515	25	23	30	46.3948	34.63	30	42	39.6501	31.34	26	39	45.5764	38.66	32	49	31.7351	27.93	26	41	33.5841	28.29	24	39	79.5219	40.37	36	66	54.0009	36.95	29	45	36	44	40	55.5
B7QHE0	Laminin beta 1 chain, putative	2084	231.707	5.96045	43.76	1	86	98	462	22.0006	14.83	29	44	75.5456	18.43	34	61	53.1223	15.93	31	48	40.933	18.57	34	49	87.4652	14.54	28	87	79.7076	17.27	30	76	31.6577	17.66	35	50	22.7668	15.69	29	47	52.5	48.5	81.5	48.5
B7PZ59	Nuclear pore complex protein Nup205, putative	1986	218.397	6.91748	41.89	1	79	82	539	57.7182	15.41	28	51	99.4842	21.3	36	69	93.2979	17.98	30	58	101.657	24.02	38	70	166.093	25.58	45	88	119.959	21.45	38	82	103.998	18.78	32	63	90.4143	17.72	29	58	60	64	85	60.5
B7QCB7	Coatomer subunit beta'	927	103.973	5.2876	47.79	1	45	50	556	94.7843	30.85	26	68	152.18	32.36	30	70	138.607	34.41	31	65	149.361	28.59	28	65	152.182	26.43	24	66	155.304	34.2	31	77	178.418	28.16	28	75	162.445	29.34	29	70	69	65	71.5	72.5
B7QJG8	Jumonji/ARID domain-containing protein, putative	1356	152.028	5.77002	52.65	1	74	82	434	32.8073	24.85	31	49	48.2508	23.89	32	49	39.1566	27.43	35	55	40.9806	23.16	29	52	89.5048	26.7	32	67	94.9724	30.31	38	70	54.8439	20.65	26	48	34.9527	21.83	29	44	49	53.5	68.5	46
B7PQP7	Hydroxyacyl-CoA dehydrogenase, putative (Fragment)	738	80.448	8.5874	55.15	1	44	48	514	175.629	35.64	26	84	140.51	39.16	28	79	139.839	41.06	29	71	137.733	38.75	28	66	58.9136	26.56	17	39	59.0818	31.3	21	42	99.822	37.53	26	59	156.549	40.79	29	74	81.5	68.5	40.5	66.5
B7QCA7	Glucidase II, putative (Fragment)	904	102.629	6.13818	51.66	1	45	47	506	158.383	33.3	29	73	166.066	34.73	29	78	109.955	28.54	24	54	161.838	36.84	34	74	125.857	33.63	27	57	101.353	28.76	26	53	105.406	27.1	24	53	120.664	33.74	29	64	75.5	64	55	58.5
B7PGM6	G-3-P dehydrogenase, putative (Fragment)	438	49.29	7.45947	73.74	1	39	40	524	185.386	63.24	30	80	138.374	56.16	26	67	152.183	65.53	28	74	139.319	55.25	26	62	89.9043	51.83	21	56	99.026	49.77	21	53	114.269	55.94	24	55	161.124	59.59	29	77	73.5	68	54.5	66
B7PXU2	E1-E2 ATPase, putative (Fragment)	977	107.092	5.71924	43.3	1	46	50	465	86.7091	26.82	26	47	139.903	26.31	23	62	115.514	27.53	24	54	118.457	29.99	27	59	127.35	22.62	22	58	117.873	26.41	24	58	136.584	26.2	23	62	141.411	27.43	29	65	54.5	56.5	58	63.5
B7PKH8	N-acetylglucamine-1-phphodiester alpha-N-acetylglucaminidase, putative	2582	286.838	6.88818	34.2	1	71	88	241	3.33409	8.25	14	17	0	8.56	17	27	3.43337	8.44	19	25	3.61858	10.5	24	29	1.7724	12.51	25	39	8.60136	10.77	22	36	1.64869	9.1	21	28	1.61323	12.9	29	40	22	27	37.5	34
B7PA72	Heat domain-containing protein, putative (Fragment)	990	109.551	6.1001	46.26	1	45	50	313	39.7913	24.75	24	35	68.6921	17.98	18	40	52.6076	17.17	15	34	66.8748	21.31	20	37	30.8319	18.08	15	22	52.3855	17.98	16	32	105.855	23.43	21	50	87.3355	30.71	29	63	37.5	35.5	27	56.5
B7P1C8	Protein hu-li tai shao, putative	631	70.6723	8.39697	60.54	1	46	54	365	103.01	35.34	25	63	96.7933	35.97	22	56	114.309	39.46	23	57	81.0721	44.06	30	56	27.0035	21.24	11	18	37.7784	28.37	17	29	51.3798	22.35	17	32	94.0497	40.1	29	54	59.5	56.5	23.5	43
B7PAS1	DNA helicase (Fragment)	890	101.192	5.69385	60.11	1	55	63	392	130.792	36.52	29	70	136.087	39.66	32	72	81.0417	34.38	29	52	99.1219	35.39	29	57	23.0546	23.6	17	28	59.2344	36.07	30	46	6.44746	15.96	14	17	80.8189	34.72	29	50	71	54.5	37	33.5
B7Q2A3	SMC protein, putative	846	98.1853	8.1626	63.48	1	59	72	221	43.393	25.77	21	42	31.2504	24.35	20	25	38.7272	26.24	24	31	34.516	24.82	21	30	1.62373	19.03	17	19	7.94095	17.38	13	22	0	14.3	11	14	27.2951	33.22	29	38	33.5	30.5	20.5	26
B7P2L8	DNA-directed RNA polymerase subunit (Fragment)	1640	182.401	7.35693	44.88	1	79	92	425	43.1672	16.65	27	43	71.3824	19.51	32	57	67.351	21.22	32	45	72.3706	22.74	37	58	102.379	22.62	39	70	75.5751	18.29	31	57	85.3644	20.85	36	63	36.5919	18.72	28	32	50	51.5	63.5	47.5
B7PTP7	Plexin A, putative	1927	215.312	6.66846	46.91	1	74	93	363	10.935	14.27	25	36	21.864	18.21	28	34	13.7304	13.49	22	33	19.3483	18.68	32	51	38.7082	20.39	32	57	41.9111	16.97	28	50	59.2672	21.85	36	63	21.7454	15.57	28	39	35	42	53.5	51
B7P5Y7	Dicer-1, putative	1348	152.645	7.7085	58.53	1	65	76	398	30.502	27.89	30	41	56.1145	29.82	28	48	51.2237	32.64	33	51	60.7679	28.41	31	45	61.3941	27.23	29	55	71.9502	27.89	28	59	68.7323	30.42	32	54	44.7903	27.67	28	45	44.5	48	57	49.5
B7QCB9	CCR4-not transcription complex, putative	2072	230.936	7.04932	39.14	1	75	88	372	31.3506	13.8	26	39	39.7425	15.59	28	42	35.8248	14.14	26	40	39.4934	16.36	29	40	49.4738	12.36	23	50	42.7496	15.2	27	52	91.7546	14.96	30	63	47.8939	18.44	28	46	40.5	40	51	54.5
B7Q0D5	Pyruvate kinase	538	58.4464	6.26514	62.64	1	37	41	739	166.78	45.35	24	84	194.657	45.17	24	86	197.696	40.52	23	81	216.723	48.88	26	100	235.976	43.31	23	100	214.201	50.74	29	95	209.573	51.12	28	104	198.475	49.26	28	89	85	90.5	97.5	96.5
B7P9Y8	Protocadherin-16, putative	3222	348.146	5.26221	28.52	1	72	87	332	33.015	9.28	26	38	28.3411	9.19	25	40	28.1751	8.75	21	43	28.8117	11.02	29	47	21.8098	9.71	28	46	21.5547	8.35	23	39	20.3714	11.79	28	41	18.9168	11.17	28	38	39	45	42.5	39.5
B7Q0Q9	Transcription elongation factor spt6	1420	160.931	5.36377	46.13	1	65	74	389	42.7886	19.37	25	42	62.5834	22.39	28	50	48.1833	18.52	22	45	46.9281	18.59	25	46	53.9537	19.58	24	47	53.3671	23.17	32	59	43.0198	19.72	25	51	40.9686	22.75	28	49	46	45.5	53	50
B7P155	FYVE finger-containing phphoinitide kinase, fyv1, putative	2002	223.956	6.16357	38.31	1	70	85	211	12.1212	13.69	22	26	5.99268	9.29	14	17	7.15319	15.93	30	37	1.65533	11.44	19	24	3.54244	10.14	15	18	1.67785	8.84	13	19	1.88826	15.98	25	35	5.25332	15.63	28	35	21.5	30.5	18.5	35
B7PX63	Zinc finger protein, putative	668	70.9779	9.31982	60.93	1	40	45	657	222.612	42.07	24	86	212.274	38.77	23	87	260.573	42.51	25	94	205.723	35.78	24	82	133.7	35.48	20	54	169.25	35.48	20	94	145.28	39.52	24	64	239.943	45.06	28	96	86.5	88	74	80
B7PVV6	DNA-directed RNA polymerase subunit	1394	154.813	8.38232	53.37	1	56	78	211	9.54568	22.02	25	35	9.41514	18.94	22	30	12.6395	11.19	14	21	11.9384	13.99	19	29	6.90591	16.36	18	22	2.30842	10.9	13	14	3.80336	18.94	23	25	7.66496	23.82	28	35	32.5	25	18	30
B7P5U7	Lon protease homolog (Fragment)	857	95.2159	6.34131	41.66	1	43	48	311	91.0473	28.47	23	54	82.1711	27.65	25	51	74.4071	26.49	22	46	66.3165	31.04	28	53	5.56413	7.7	8	11	12.1525	14.82	15	25	1.63128	18.09	13	15	81.1473	29.4	28	56	52.5	49.5	18	35.5
B7Q7W6	Ubiquitin ligase E3 alpha, putative	1634	180.541	6.21436	39.84	1	61	68	374	41.899	15.85	23	34	75.918	22.28	31	51	50.105	15.12	22	36	68.5649	16.16	21	40	98.5885	19.65	29	56	68.3255	14.5	23	43	119.364	23.07	36	71	61.9285	20.26	27	43	42.5	38	49.5	57
B7P8W7	Copper-transporting ATPase 1, putative	1091	117.49	6.68311	47.11	1	47	60	395	23.4096	15.77	15	26	43.0904	22.55	19	49	56.0752	23.37	21	48	55.1699	28.14	25	48	32.5073	20.53	18	49	50.9117	14.85	14	46	96.6571	35.56	36	75	83.1326	29.15	27	54	37.5	48	47.5	64.5
B7PNL6	Carbamoyl-phphate synthase large chain, putative (Fragment)	1136	124.114	6.771	54.31	1	63	67	585	81.8276	27.73	32	57	114.835	28.96	35	82	101.324	26.41	31	66	117.492	32.13	36	78	163.282	31.6	33	83	145.187	27.29	31	84	144.943	26.23	32	84	64.0075	26.67	27	51	69.5	72	83.5	67.5
B7QKP6	Type 3 initol 1,4,5-trisphphate receptor, putative	2569	289.787	6.22705	40.37	1	87	109	360	3.66229	9.61	25	36	16.1608	14.09	32	41	12.5886	14.52	27	42	10.7713	12.77	26	40	45.7485	17.56	37	62	19.5072	13.31	30	45	26.5059	14.29	32	52	6.66684	11.87	27	42	38.5	41	53.5	47
B7P7Y0	E3 ubiquitin protein ligase (URE-B1), putative (Fragment)	1199	130.734	6.90283	46.12	1	47	55	381	68.5142	17.76	20	41	82.2902	17.6	20	49	52.7452	17.85	20	34	77.6835	27.19	25	48	80.0451	22.27	24	45	77.3662	19.27	21	47	92.0381	25.44	31	65	65.8074	23.85	27	52	45	41	46	58.5
B7P1V6	Uncharacterized protein	1663	177.537	8.95361	47.87	1	77	90	413	32.1183	16.96	22	32	85.7037	18.76	27	51	54.3488	23.15	30	47	72.5082	20.2	31	54	100.199	23.99	28	67	74.8999	24.65	33	49	125.116	21.53	30	64	66.3403	21.23	27	49	41.5	50.5	58	56.5
B7P1K3	SMC protein, putative (Fragment)	1258	146.18	8.5874	72.42	1	95	126	401	34.4823	31.8	39	56	35.9011	33.86	43	56	61.921	39.35	45	66	51.9486	33.94	46	64	18.0338	20.75	26	35	18.8524	23.53	30	42	20.9231	20.67	29	40	38.6208	23.21	27	42	56	65	38.5	41
B7Q3J7	Ubiquitin specific protease, putative	1324	149.069	6.29053	44.34	1	64	68	291	22.9658	13.67	17	26	20.9595	15.26	21	26	29.4099	16.62	19	29	47.6343	21.37	27	44	46.4815	18.81	25	44	30.3458	14.58	19	33	91.0171	22.43	29	50	33.0139	20.24	27	39	26	36.5	38.5	44.5
B7PA27	Uncharacterized protein	1136	130.343	5.99854	56.51	1	63	89	223	9.88499	23.06	26	33	3.84463	17.43	18	23	1.63842	10.83	13	18	5.44625	20.77	25	31	5.31472	24.91	29	35	5.02343	14.7	16	21	5.21395	18.84	23	31	3.43011	24.38	27	31	28	24.5	28	31
B7QG36	Huntingtin interacting protein, putative	1594	175.066	7.59131	37.58	1	67	82	280	1.60478	16.88	24	40	12.5912	18.51	29	41	7.09215	17.5	27	34	5.54294	20.83	30	36	24.3395	14.87	23	33	23.2901	12.86	19	31	12.4044	13.43	21	28	11.4524	15.24	27	37	40.5	35	32	32.5
B7PDX5	Tpr repeat nuclear phphoprotein, putative	1095	124.839	9.12939	47.67	1	49	64	291	17.0827	29.22	34	49	23.295	26.76	28	39	22.9569	25.02	27	44	9.42156	18.72	22	38	0	18.81	17	20	13.7241	24.02	26	32	8.07391	17.17	19	33	18.3832	27.12	27	36	44	41	26	34.5
B7QI18	RAB GDP/GTP exchange factor, putative	989	108.907	5.74463	56.83	1	48	58	244	30.2959	18.81	15	23	23.504	21.33	19	30	40.0677	29.32	23	34	35.3596	30.54	26	37	22.2525	15.67	14	23	44.0746	22.55	21	34	41.4274	23.46	19	27	50.4254	32.86	27	36	26.5	35.5	28.5	31.5
B7QC82	Bromodomain and PHD finger-containing protein 1, brpf1, putative	1074	118.317	8.68994	41.43	1	56	62	285	9.06831	18.06	16	23	33.7033	24.86	26	44	29.8848	27	29	45	33.7548	20.67	26	39	33.2626	18.72	21	33	42.7818	14.15	18	34	32.1221	12.57	17	28	22.8804	21.79	27	39	33.5	42	33.5	33.5
B7QIX6	Kinesin, putative	535	60.5124	5.18604	71.59	1	51	55	347	123.995	55.14	29	87	65.4733	43.55	29	46	106.888	51.21	27	54	100.965	52.52	29	57	13.5401	25.05	11	16	18.0216	28.41	14	22	6.88286	21.5	14	17	90.8434	52.9	27	48	66.5	55.5	19	32.5
B7PXV5	Adenine monophphate deaminase, putative (Fragment)	630	73.4687	6.44287	40.48	1	36	41	264	82.6837	30.32	21	46	63.195	25.08	19	40	57.3828	24.44	20	36	69.8577	27.3	22	50	3.6713	13.81	8	13	15.3165	10.32	7	10	16.7547	18.1	12	18	81.5667	34.29	27	51	43	43	11.5	34.5
B7PJG1	Exportin, putative	1047	119.838	6.04932	42.6	1	40	45	248	113.821	23.88	25	52	66.5143	19.96	21	40	67.4548	18.91	21	37	64.673	19.48	20	36	4.10406	8.6	7	12	3.52209	9.36	9	10	15.8771	6.97	7	14	104.207	26.17	27	47	46	36.5	11	30.5
B7PCD1	NAD(P) transhydrogenase, putative	1079	115.062	8.55811	45.41	1	46	51	611	145.435	27.62	26	65	188.013	30.77	28	82	133.191	27.99	28	66	157.821	30.68	33	82	226.082	33.46	30	91	199.69	31.05	32	89	155.691	30.58	31	75	132.074	26.51	26	61	73.5	74	90	68
B7PYM8	HEAT repeat-containing protein 5B, putative	2074	225.259	7.2251	44.7	1	75	98	226	5.1536	15.33	25	28	1.65362	8.1	13	14	5.27913	10.41	20	22	5.31454	11.48	18	23	1.61225	15.19	24	30	12.4869	20.01	34	41	21.1091	16.1	26	37	10.3198	12.25	26	31	21	22.5	35.5	34
B7Q9B2	RBB1NT (NUC162) domaincontaining protein	1328	141.951	5.37646	48.04	1	62	79	299	4.99854	19.2	23	32	24.6192	17.92	20	36	11.721	15.21	23	37	12.3727	23.72	26	38	34.4687	21.08	26	39	32.2531	23.04	25	31	35.3735	19.65	25	48	16.9691	19.95	26	38	34	37.5	35	43
B7Q8L8	Protein kinase, putative (Fragment)	951	106.007	7.51807	55.21	1	54	67	304	48.0271	21.87	23	37	81.1119	29.97	27	51	64.1654	23.34	19	31	64.3392	21.14	20	40	22.463	22.4	17	24	38.633	19.45	19	29	50.7866	26.39	24	41	79.8697	29.02	26	51	44	35.5	26.5	46
B7P268	Disco-interacting protein, putative (Fragment)	1561	168.978	8.11865	41.58	1	64	72	261	5.71164	14.35	21	30	5.17512	13.52	20	29	22.2153	13.71	18	24	10.9169	16.98	21	32	26.0007	19.22	27	46	23.7408	11.53	16	30	53.1162	14.73	23	36	25.7441	21.65	26	34	29.5	28	38	35
B7P617	Transcription factor sii (tfiis), central domain-containing protein	1507	161.344	9.0415	41.87	1	73	87	309	28.3479	20.24	29	47	33.4751	19.24	27	47	17.6413	16.85	22	34	23.9939	17.92	24	36	42.9325	20.64	30	47	33.0337	16.32	25	40	22.1736	11.88	19	25	11.1013	19.38	26	33	47	35	43.5	29
B7PNU9	DnaJ domain and thioredoxin-containing protein, putative	782	88.0911	6.41748	59.85	1	46	49	444	188.17	39.64	29	79	158.268	44.76	27	71	152.962	41.56	27	62	137.155	37.47	26	57	70.9686	26.85	17	37	92.2179	33.89	23	47	55.6589	27.62	19	35	124.772	35.04	26	56	75	59.5	42	45.5
B7Q8K9	Rapsynoid, putative	2263	244.242	6.94678	37.34	1	71	91	223	10.8494	12.46	24	32	14.3804	12.2	20	29	7.0581	13.88	25	31	10.4889	14.41	24	30	8.44616	8.71	16	21	10.3973	7.16	16	24	8.55992	10.12	19	26	5.2711	13.48	26	30	30.5	30.5	22.5	28
B7P704	Uncharacterized protein (Fragment) (Fragment)	1500	166.083	9.11475	44.8	1	55	66	258	19.7983	11.27	16	28	52.8335	17.2	26	40	29.7414	18.2	21	31	37.5063	17.67	21	31	8.29352	13.2	16	19	48.1389	19.13	23	37	59.6633	13	18	30	43.7157	17.73	26	42	34	31	28	36
B7PKH2	DNA helicase (Fragment)	797	88.9445	6.29053	69.26	1	69	72	381	104.321	38.02	30	68	94.3154	48.43	39	70	89.6771	48.56	37	68	79.0138	38.52	34	57	28.5398	24.34	17	24	36.175	24.09	21	28	16.4146	20.33	17	27	57.8539	31.49	26	39	69	62.5	26	33
B7PT52	Embryonic protein DC-8, putative	788	84.7698	5.43994	67.77	1	60	69	368	108.606	42.13	30	63	102.001	31.6	25	55	109.942	37.18	29	58	100.903	38.07	28	58	12.1513	19.04	13	15	31.4701	30.71	19	31	29.5189	26.78	17	26	111.585	34.39	26	62	59	58	23	44
B7P4U1	Protein disulfide-isomerase	486	54.8946	6.37939	76.75	1	44	50	372	88.6073	42.8	23	51	101.896	47.33	25	54	87.7187	45.47	24	53	94.4116	54.94	27	60	28.9177	31.07	13	22	60.9918	38.27	18	45	32.6224	32.3	15	26	96.8275	51.85	26	61	52.5	56.5	33.5	43.5
B7Q880	Myin-IX, putative	1837	206.516	8.99756	40.72	1	81	89	368	12.0062	15.51	23	38	28.3683	16.28	29	48	32.4693	15.41	23	44	37.9363	22.92	35	56	36.39	14.59	24	41	33.2649	16.17	27	44	40.5975	21.99	32	49	43.1249	14.81	25	48	43	50	42.5	48.5
B7QHX6	Uncharacterized protein	1841	201.698	5.74463	45.9	1	69	87	412	50.4994	17	27	45	89.1396	17.27	25	50	67.6226	16.57	25	44	61.9909	20.59	30	52	101.733	17.16	28	53	93.7315	15.59	24	54	133.062	20.86	32	64	79.6582	17.06	25	50	47.5	48	53.5	57
B7PGD2	Tyrine protein phphatase non-receptor type, putative	1400	154.104	6.58057	46.93	1	60	72	344	44.4045	18.71	19	30	60.6962	22.43	26	40	79.4236	22.29	28	48	57.1951	27.93	30	49	36.9063	13.07	20	35	60.299	23.57	28	48	79.8254	22.29	30	52	71.0608	22.36	25	42	35	48.5	41.5	47
B7PTN2	Uncharacterized protein	2338	250.789	6.99072	44.95	1	86	108	363	24.6233	15.91	33	52	25.2605	17.49	32	48	13.4164	20.74	40	54	13.5692	17.92	35	51	8.43188	15.78	30	45	20.9512	16.6	32	44	19.9138	14.33	28	37	10.6038	11.29	25	32	50	52.5	44.5	34.5
B7PNC8	Transcription elongation factor SPT5	961	105.787	5.5415	54.21	1	46	59	348	49.7875	24.25	17	36	84.3498	31.84	25	47	59.2112	29.45	26	40	60.7729	30.39	24	43	73.0348	31.22	26	52	79.8952	29.24	23	46	55.4154	31.22	25	41	66.092	30.28	25	43	41.5	41.5	49	42
B7QGX4	CDC42 GTPase-activating protein, putative	1561	172.501	5.30029	41.96	1	57	68	280	21.4526	15.76	23	33	37.7552	14.54	21	36	26.6419	11.47	16	22	28.1949	11.53	17	27	49.9113	16.34	18	37	39.9509	18.64	23	42	56.8989	20.5	25	44	54.9966	17.04	25	39	34.5	24.5	39.5	41.5
B7PBH8	Uncharacterized protein	791	88.0719	5.23682	48.29	1	43	50	349	38.4882	19.22	17	29	70.6759	29.58	26	45	41.373	26.8	21	35	64.2606	24.02	19	36	75.5631	33.88	28	56	70.1615	24.02	19	40	104.848	30.34	25	61	81.9582	30.59	25	47	37	35.5	48	54
B7PRZ6	Protein NUF1, putative	1069	118.889	5.77002	60.99	1	70	79	255	3.52164	27.13	25	31	12.5594	20.11	21	28	13.5059	22.45	23	29	19.7481	26.47	31	41	8.56899	16.74	16	24	14.408	24.23	28	39	17.1495	24.6	23	31	13.5093	23.85	25	32	29.5	35	31.5	31.5
B7PIW3	Zinc finger, c2h2 type domaincontaining protein	1417	157.98	6.7417	48.98	1	66	78	228	8.32719	19.05	25	34	8.70692	16.23	23	27	12.4258	16.73	19	23	7.18717	16.16	19	25	5.03129	14.61	20	24	11.7423	20.54	27	35	9.08297	13.97	23	30	14.3117	18.7	25	30	30.5	24	29.5	30
B7QH00	General transcription factor IIIC, polypeptide 1, alpha 220kDa, putative	1932	219.953	8.90967	45.45	1	88	104	222	6.96485	12.22	24	34	1.65189	12.06	19	21	1.8473	13.3	22	25	5.22055	12.27	18	21	0	15.17	26	33	0	13.72	25	30	3.89475	14.18	23	27	10.6259	14.7	25	31	27.5	23	31.5	29
B7QL57	Adenylyl cyclase-associated protein	487	52.6543	8.36768	70.43	1	34	38	579	153.795	45.59	23	74	126.682	51.13	24	67	154.383	43.53	18	63	186.8	51.54	24	81	147.918	46.61	24	72	119.803	45.38	21	61	164.276	49.9	23	83	166.895	55.24	25	78	70.5	72	66.5	80.5
B7PR84	Ubiquitin-activating enzyme E1, putative (Fragment)	667	74.0892	5.63037	59.97	1	41	42	470	162.191	31.48	19	65	133.126	37.33	25	65	189.279	41.53	25	78	156.826	37.48	23	65	82.9284	33.43	20	40	87.1407	25.49	16	40	96.3004	39.43	23	46	161.555	37.78	25	71	65	71.5	40	58.5
B7PV17	Ubiquitin specific protease, putative	2981	331.883	6.63916	33.91	1	80	97	270	6.80437	13.45	31	36	8.60758	12.45	29	37	8.93047	11.54	30	41	19.3407	9.63	22	36	7.48547	7.85	20	26	8.75832	8.55	19	24	14.9274	9.33	21	32	15.0401	10.5	25	38	36.5	38.5	25	35
B7PXC1	Uncharacterized protein	1631	175.481	5.92236	46.17	1	74	86	239	12.1653	16.8	25	35	0	18.03	22	31	4.28489	15.21	18	26	5.04457	14.29	20	25	5.68104	17.54	23	29	1.70067	16.31	25	27	5.56013	16.25	20	34	3.36235	18.82	25	32	33	25.5	28	33
B7P9L0	Tip120, putative (Fragment)	1170	129.631	7.23975	47.95	1	56	61	445	138.955	32.91	33	72	104.27	26.32	27	64	143.724	28.03	27	79	109.341	23.85	25	55	25.2381	19.06	21	34	43.0489	24.62	28	46	32.298	18.29	19	30	113.862	25.98	25	65	68	67	40	47.5
B7PR12	Zinc finger protein, putative	1577	174.464	7.81104	49.33	1	70	89	219	12.9815	17.25	22	30	3.53392	16.55	22	34	12.6071	16.42	20	31	3.55906	12.05	19	23	0	11.86	18	27	3.41928	11.6	14	18	5.39962	15.54	19	23	2.33537	19.15	25	33	32	27	22.5	28
B7QCK2	ATP synthase subunit alpha	555	59.8067	9.02686	69.01	1	33	46	436	129.078	43.96	24	72	113.702	46.31	28	65	95.4533	50.99	27	56	106.043	43.78	26	60	59.4921	43.96	22	46	71.4567	48.29	27	53	45.623	34.41	18	30	105.964	49.73	25	54	68.5	58	49.5	42
B7QJF3	Protein-glutamine gamma-glutamyltransferase, putative	688	77.7294	6.60986	53.49	1	40	45	273	42.2321	21.66	18	34	42.0147	21.08	15	26	73.249	34.01	20	38	77.5653	36.77	26	49	17.7958	16.57	10	18	27.3107	19.91	14	21	63.539	26.45	18	34	104.851	35.03	25	53	30	43.5	19.5	43.5
B7Q520	Protein 4.1G, putative	864	95.6352	9.08545	78.82	1	75	81	281	68.4809	43.87	32	51	42.6071	38.19	29	38	63.6642	34.95	25	38	46.573	38.77	33	42	17.6126	19.79	17	25	13.7089	22.69	18	25	16.2653	19.79	16	22	44.8409	33.1	25	40	44.5	40	25	31
B7P5X4	tRNA synthetases class I, putative	792	89.4256	7.53271	55.43	1	45	51	290	111.25	32.45	24	51	79.5994	36.11	25	46	72.7981	31.69	24	41	74.506	35.86	23	42	18.3402	15.66	11	19	23.6884	16.41	12	20	36.5429	22.73	15	27	85.8298	37.12	25	44	48.5	41.5	19.5	35.5
B7QAM1	Chaperonin complex component, TCP-1 theta subunit, putative	544	58.1032	5.98584	69.49	1	40	44	318	138.051	48.35	24	59	117.468	48.35	24	48	109.684	52.39	26	49	121.537	53.49	26	50	23.2692	27.94	15	21	53.5854	33.27	17	28	17.0417	25	14	17	109.483	52.39	25	46	53.5	49.5	24.5	31.5
B7QFY4	Uncharacterized protein	1011	107.941	7.41553	44.61	1	38	42	290	96.4645	23.44	19	41	68.1414	24.73	18	33	112.82	23.24	18	49	83.6731	22.35	17	41	26.7662	11.28	9	20	43.1358	16.22	14	31	37.5572	15.23	12	25	78.6986	28.49	25	50	37	45	25.5	37.5
B7PEY0	AP-2 complex subunit alpha	940	104.604	6.82959	41.7	1	40	53	209	31.3976	17.02	16	25	30.1824	17.55	17	29	35.6675	25.32	23	32	62.603	25.11	22	42	8.02747	12.55	12	13	9.43704	11.17	11	17	14.3491	13.62	11	17	49.5539	24.47	25	34	27	37	15	25.5
B7Q5C5	Dual oxidase maturation factor, putative	2686	292.341	6.37939	32.35	1	74	84	438	31.509	9.42	20	37	77.3321	11.69	27	55	60.3365	12.17	24	43	72.5287	13.33	28	46	95.0027	14.18	29	69	72.6861	11.62	27	54	160.33	20.96	45	94	61.8678	11.69	24	40	46	44.5	61.5	67
B7P2U1	Uncharacterized protein	1408	156.376	9.18799	43.11	1	53	61	395	34.5586	16.12	21	35	67.7121	17.76	24	50	55.425	22.51	28	48	57.6765	17.76	23	46	80.7012	18.68	27	60	65.4194	17.76	28	54	83.18	23.65	33	63	47.8062	17.47	24	39	42.5	47	57	51
B7PAH4	CDC42 binding protein kinase alpha, putative (Fragment)	1529	172.633	6.30322	47.74	1	75	87	340	18.5215	20.41	29	42	23.5494	23.22	30	39	38.4893	17.59	24	38	38.1584	18.97	24	42	48.2552	18.38	28	43	42.2208	14.91	24	39	75.8594	22.17	32	56	40.5515	19.42	24	41	40.5	40	41	48.5
B7PJL4	Nuclear transcription factor, X-box binding protein, putative	855	94.026	8.1626	66.55	1	72	83	332	12.2563	27.37	23	36	18.3959	31.58	31	59	17.1278	23.16	20	31	21.2589	26.9	21	35	14.301	30.06	25	40	12.1335	27.6	21	40	13.8961	36.61	31	48	16.5928	32.4	24	43	47.5	33	40	45.5
B7PTK1	Multiple ankyrin repeats single kh domain protein, putative (Fragment)	1369	146.79	6.85889	44.56	1	55	65	283	14.5402	18.85	25	30	32.9852	18.04	23	32	24.5295	20.82	24	34	35.0772	21.4	25	34	58.5658	20.53	24	41	43.4357	21.91	25	36	62.1093	21.04	25	46	34.7917	19.14	24	30	31	34	38.5	38
B7PVU2	p116 Rho-interacting protein, putative	1718	189.426	6.03662	48.72	1	83	100	210	5.07012	13.97	20	23	6.86146	13.5	19	24	12.6453	15.08	24	28	10.8985	15.48	25	32	1.63707	15.89	20	22	1.71934	16.41	20	24	9.26493	17.11	24	28	5.51173	14.96	24	29	23.5	30	23	28.5
B7PZF0	ATP-dependent RNA helicase, putative	1095	123.114	7.18115	40.82	1	44	49	446	118.476	23.2	22	51	135.963	24.11	23	60	147.054	23.47	23	58	138.403	25.21	24	60	132.996	23.74	22	55	125.399	28.13	27	59	113.321	24.47	23	52	114.064	23.01	24	51	55.5	59	57	51.5
B7PBH4	Acyl-coenzyme A oxidase	661	74.0689	7.57666	56.28	1	36	39	586	171.789	38.88	23	87	171.405	31.01	19	75	126.268	29.35	18	63	167.458	34.95	20	74	134.052	31.47	20	68	122.632	41.45	23	73	126.739	39.03	22	73	146.241	39.03	24	73	81	68.5	70.5	73
B7QGG7	Uncharacterized protein	2750	300.595	5.80811	29.85	1	63	78	169	4.16217	7.82	15	19	1.6345	7.6	15	19	16.8027	10.44	21	29	3.52822	7.24	14	19	0	5.96	12	14	3.32383	5.27	12	14	3.72493	9.82	22	29	5.41472	10.22	24	26	19	24	14	27.5
B7Q677	Girdin, putative	1293	145.05	5.65576	58.08	1	69	90	228	10.8363	16.47	20	24	11.0417	19.8	23	26	12.0629	20.49	24	30	14.6551	27.22	31	33	9.53573	16.78	20	26	13.9368	24.75	29	34	1.66615	18.95	19	26	16.8811	19.64	24	29	25	31.5	30	27.5
B7PU84	Uncharacterized protein (Fragment) (Fragment)	530	60.3771	5.71924	72.64	1	43	52	366	133.083	51.51	28	68	100.728	37.92	23	54	109.537	37.36	24	57	97.1736	42.26	25	53	38.3328	36.42	17	22	45.4812	34.15	18	30	38.7328	31.7	19	28	113.507	40.57	24	54	61	55	26	41
B7P622	Ran-binding protein, putative	1035	117.23	4.91943	40.48	1	36	38	406	126.577	25.8	22	51	141.9	26.57	24	65	155.468	30.92	27	64	140.458	27.63	24	59	73.91	19.32	16	38	57.8397	20.19	18	38	51.9092	20.58	19	33	149.313	27.15	24	58	58	61.5	38	45.5
B7PHC3	Carbon-nitrogen hydrolase, putative	466	52.5265	7.07861	62.23	1	38	38	509	165.674	48.07	22	71	151.926	48.28	20	61	177.321	54.08	26	72	169.83	47.85	21	72	95.5581	34.76	14	42	102.969	44.42	18	52	141.566	45.92	19	64	185.664	50.43	24	75	66	72	47	69.5
B7P5B3	U5 snRNP-specific protein, putative (Fragment)	891	100.744	6.23975	53.65	1	43	53	410	105.59	36.14	29	61	104.294	38.95	31	67	91.8708	37.49	27	52	96.3937	35.02	28	56	61.3817	23.57	21	45	59.7021	23.79	20	43	54.1628	25.7	18	38	83.7533	30.19	24	48	64	54	44	43
B7PR15	Myin IA, putative	847	96.2365	8.55811	61.16	1	56	58	279	86.3545	37.54	27	47	66.8668	36.95	29	43	94.9435	38.37	28	51	62.8306	33.53	23	38	21.16	15.35	10	14	17.7733	15.35	12	18	48.2257	22.55	17	31	70.417	32.82	24	37	45	44.5	16	34
B7QGR1	Structural maintenance of chromomes protein 6	1024	118.002	8.86572	63.18	1	66	87	233	23.3913	23.54	21	28	13.0948	28.42	24	30	15.979	19.53	20	27	30.8543	27.05	26	36	11.3396	20.8	22	30	15.5926	22.36	25	35	10.3695	13.18	14	19	10.3121	28.13	24	28	29	31.5	32.5	23.5
B7QL56	DNA helicase (Fragment)	810	90.8615	6.68311	60.49	1	48	52	339	143.579	39.14	29	67	125.864	36.17	28	57	112.834	36.91	26	53	129.06	43.46	33	65	26.6652	18.27	12	18	54.6978	21.98	13	23	13.5408	21.6	14	19	73.3346	35.31	24	37	62	59	20.5	28
B7Q6G4	Uncharacterized protein	1692	187.293	5.0083	31.8	1	33	55	159	7.04234	8.87	12	17	4.01933	9.99	13	21	0	11.82	15	18	6.98125	8.04	15	23	5.74468	12.06	16	21	3.39248	5.61	11	16	3.82375	6.68	9	15	5.84635	15.6	24	28	19	20.5	18.5	21.5
B7PJQ2	Uncharacterized protein	2453	270.636	7.32764	40.44	1	97	112	286	12.0085	15.61	33	44	9.05404	14.06	27	32	1.9458	10.8	23	32	8.72047	11.99	24	30	5.84206	14.55	33	46	5.58762	11.13	22	26	15.2687	15.33	31	41	10.2844	11.25	23	35	38	31	36	38
B7Q596	Mll protein, putative	1259	138.444	8.83643	70.45	1	80	99	271	13.9042	27.48	29	37	23.0087	21.21	21	29	12.4706	21.05	24	29	26.6788	24.54	28	38	29.7925	17.39	18	31	33.6661	22.64	26	34	41.4038	26.61	28	42	26.8026	23.59	23	31	33	33.5	32.5	36.5
B7Q5C0	Uncharacterized protein	1299	143.932	8.47021	47.96	1	55	74	231	7.60363	11.86	14	22	11.1434	15.4	17	31	17.2964	16.17	18	31	9.08517	16.94	19	26	10.7476	13.32	17	27	10.8563	15.86	21	28	15.0396	19.32	28	39	6.94891	19.55	23	27	26.5	28.5	27.5	33
B7Q0A9	26S proteasome regulatory subunit rpn2, putative (Fragment)	928	102.025	7.44482	51.08	1	48	55	359	83.3412	29.53	27	49	81.252	31.68	27	53	67.0155	27.69	22	39	82.1431	29.2	27	51	57.1409	21.55	18	34	56.5488	21.66	20	37	77.6472	32	28	49	86.0406	27.05	23	47	51	45	35.5	48
B7PT78	Midasin, putative	2109	233.862	5.68115	42.96	1	73	87	290	7.19044	14.22	23	34	13.5114	16.88	29	35	10.4084	13.28	24	33	21.4273	17.59	28	37	37.6664	14.22	27	36	26.2987	16.12	30	47	31.7061	15.74	26	42	10.8463	13.37	23	26	34.5	35	41.5	34
B7PQC9	Zinc finger protein, putative	1047	120.077	8.57275	55.01	1	44	65	257	13.6328	21.78	21	29	28.6569	16.71	17	28	22.8873	18.15	17	31	23.3101	19.68	20	32	13.1978	21.2	20	31	20.5523	22.16	22	32	33.0451	24.55	25	38	30.6629	23.11	23	36	28.5	31.5	31.5	37
B7PEV0	Chaperonin subunit, putative	572	60.4458	5.61768	72.9	1	40	43	605	227.821	50.52	26	94	205.052	54.37	26	89	220.997	51.57	27	92	201.255	53.32	26	82	127.174	32.34	18	50	148.841	45.45	21	69	108.516	50.35	25	49	194.736	49.13	23	80	91.5	87	59.5	64.5
B7P1I5	Uncharacterized protein	1521	165.332	8.85107	45.17	1	64	84	240	5.54952	15.91	21	26	8.72577	15.98	20	30	7.7508	18.47	24	33	8.56615	13.35	20	25	12.4944	16.57	22	28	9.78271	16.83	26	35	8.34292	18.61	24	34	9.50158	13.87	23	29	28	29	31.5	31.5
B7QET6	Phphatidylinitol 3-kinase class, putative	1638	186.246	6.7417	50.43	1	76	89	262	10.65	20.82	28	37	26.7845	17.46	23	28	22.4088	15.02	24	35	20.8111	17.03	25	34	22.6897	20.94	28	38	22.704	17.58	23	26	16.1405	16.54	24	31	15.7085	15.32	23	33	32.5	34.5	32	32
B7Q3Z3	26S proteasome non-ATPase regulatory subunit 2	827	91.0475	5.2749	47.88	1	36	38	468	135.504	30.11	22	58	142.922	38.94	29	70	107.022	32.16	22	53	109.069	25.51	18	48	130.311	35.55	25	62	129.11	31.56	23	62	122.06	33.86	24	57	116.943	33.01	23	58	64	50.5	62	57.5
B7P6X9	Hemolectin, putative (Fragment)	2842	312.918	5.66846	39.69	1	87	103	246	8.64441	14.43	30	36	3.41088	7.71	16	19	12.2987	14.43	30	41	7.11527	10.98	22	28	1.82717	11.89	22	26	0	11.22	23	29	5.32217	11.93	23	34	6.90542	8.94	23	33	27.5	34.5	27.5	33.5
B7P938	Diaphanous, putative	2113	234.783	6.12549	39.52	1	66	90	207	6.85398	13.06	23	30	3.72933	10.98	19	23	7.37862	11.93	22	26	1.77573	12.97	22	31	12.1807	15.43	23	28	7.37164	10.22	18	20	6.66351	11.17	21	23	1.65129	14.2	23	26	26.5	28.5	24	24.5
B7PTE1	Afadin, putative	1813	200.683	8.70459	43.3	1	76	91	282	14.046	14.56	23	35	3.29625	14.62	24	30	13.9796	14.95	22	31	30.2507	15.61	26	39	22.7177	15.44	26	48	14.9553	12.02	17	34	7.06454	15.22	21	29	19.4603	13.62	23	36	32.5	35	41	32.5
B7PVC0	Dual oxidase 1, putative	1532	176.847	8.25049	41.19	1	62	73	208	3.36464	10.51	18	24	6.31505	14.75	18	26	7.07427	15.99	21	28	7.56493	12.14	16	21	4.58817	11.23	14	16	4.12605	11.23	18	23	8.56685	13.9	20	34	3.49858	15.67	23	36	25	24.5	19.5	35
B7QHA0	Helicase, putative (Fragment)	790	92.1852	9.70068	72.53	2	55	72	313	56.0737	30.63	24	38	56.9518	30.13	26	52	52.1059	35.44	34	48	51.1171	37.34	28	42	28.0019	30.51	27	36	31.4516	30.76	25	37	20.0873	32.91	19	28	34.6753	31.77	23	32	45	45	36.5	30
B7Q594	Vacuolar protein-sorting protein, putative (Fragment)	824	93.1744	7.7085	54	1	46	57	236	9.38015	19.05	17	25	26.5806	23.91	18	30	38.0934	24.27	21	30	42.2481	23.91	20	29	35.058	20.02	16	22	43.0294	26.21	20	31	68.3167	23.06	19	34	47.2708	34.59	23	35	27.5	29.5	26.5	34.5
B7QCS1	Transcription initiation factor tfii-D, putative (Fragment)	1617	182.831	6.50732	36.05	1	48	65	237	5.13475	15.77	21	36	5.08815	13.36	21	28	1.6364	9.34	14	21	1.63197	14.35	23	34	12.4091	9.59	16	29	1.62914	10.39	19	24	5.51447	14.41	19	32	1.62141	12.12	23	33	32	27.5	26.5	32.5
B7PXE6	Phphatidylinitol 4 kinase, putative (Fragment)	2041	231.718	6.85889	41.55	1	74	90	307	10.3292	19.75	32	48	5.05253	13.18	26	42	2.01957	13.42	22	41	3.65847	16.85	28	48	5.13114	10.24	19	29	1.729	10.58	20	31	3.32904	10.93	18	31	0	13.47	23	37	45	44.5	30	34
B7QEE0	Hypoxia up-regulated protein, putative	814	90.1227	6.25244	57.99	1	49	55	416	112.305	31.33	23	54	118.716	31.94	28	64	125.675	34.77	27	69	103.532	34.03	27	58	39.9963	20.39	15	24	72.3043	31.08	24	42	79.9174	23.71	17	37	150.017	27.4	23	68	59	63.5	33	52.5
B7P3M3	Uncharacterized protein	1830	201.098	5.07178	37.87	1	60	76	206	12.7992	13.01	20	31	12.3294	13.22	22	28	5.22226	13.01	21	24	3.88656	9.45	13	16	9.98573	13.99	21	31	1.60529	14.92	22	29	5.37555	9.13	17	21	7.20956	14.43	23	26	29.5	20	30	23.5
B7PHN4	Chromodomain helicase DNA binding protein, putative (Fragment)	1514	170.377	7.07861	42.8	1	56	73	209	7.52877	10.96	15	19	13.7463	12.62	16	20	24.0202	19.88	25	37	9.1368	16.84	22	27	13.7794	12.02	17	25	14.8016	13.54	20	27	19.1293	11.16	17	23	8.36854	18.56	23	31	19.5	32	26	27
B7PQ97	DNA excision repair protein ERCC-6, putative (Fragment)	982	109.631	9.51025	56.72	1	54	66	197	1.66341	21.28	16	28	6.82933	20.16	16	23	3.74147	17.92	17	24	8.45243	17.21	15	23	8.10696	13.75	13	19	11.4097	20.67	20	29	6.77372	19.65	16	20	11.9736	23.42	23	31	25.5	23.5	24	25.5
B7QEF7	Gb2-cadherin, putative	1518	170.256	5.37646	39	1	48	55	305	13.4713	15.02	19	34	30.7598	14.82	21	41	13.1818	15.74	20	34	29.0846	17.13	20	35	40.5077	13.9	19	44	31.65	12.38	16	44	40.4037	11.33	16	39	17.7588	17.26	23	34	37.5	34.5	44	36.5
B7Q216	Tyrine kinase, putative (Fragment)	1201	131.085	6.07471	42.38	1	50	53	249	35.9748	19.23	18	39	29.0153	18.48	17	29	29.9628	24.56	23	43	28.7224	18.32	16	24	10.5276	12.74	12	21	21.5595	19.15	20	26	25.1395	17.49	15	24	51.6308	25.98	23	43	34	33.5	23.5	33.5
B7P7A5	Dolichyl-diphphooligaccharide--protein glycyltransferase subunit 1 (Fragment)	609	68.3989	8.77783	57.47	1	36	42	370	116.132	35.47	21	63	95.4954	31.2	21	49	99.2118	44.17	29	56	92.7638	35.3	22	50	60.5001	33.66	21	38	45.1566	28.41	18	28	53.2865	25.12	14	32	105.582	36.29	23	54	56	53	33	43
B7P163	Eukaryotic translation initiation factor 3 subunit C, putative (Fragment)	638	73.965	6.62451	57.05	1	46	53	268	48.7239	26.33	20	37	28.5635	36.05	27	42	36.4062	30.72	24	39	44.0685	31.03	23	41	6.58712	28.37	15	27	3.76041	14.58	9	17	13.8292	21.79	14	25	43.7367	32.29	23	40	39.5	40	22	32.5
B7PA36	Ryanodine receptor, putative	1822	202.488	6.66846	45.12	1	63	75	214	9.06623	13.34	18	23	10.9181	15.2	22	29	10.5633	14.65	19	24	14.0911	11.42	15	24	5.19399	11.09	15	35	8.49751	13.5	20	33	1.84818	9.5	13	18	8.42132	14.54	23	28	26	24	34	23
B7PDF5	Prolyl endopeptidase, putative	707	80.0538	6.17627	47.52	1	35	39	313	113.535	35.36	24	60	75.8522	28.15	18	44	97.0107	34.94	23	47	95.2079	33.95	21	47	41.2865	15.28	9	19	54.7569	18.81	11	26	43.5577	20.23	13	27	102.558	39.89	23	43	52	47	22.5	35
B7PIM5	CNDP dipeptidase, putative (Fragment)	474	52.8187	6.16357	71.94	1	38	43	318	99.2554	48.52	21	56	79.3814	41.14	23	49	94.5486	50.21	26	56	71.3108	47.68	21	43	1.67909	19.2	8	10	48.0035	44.94	20	37	17.4462	28.27	11	16	85.3255	49.37	23	51	52.5	49.5	23.5	33.5
B7Q0R0	Phphoglycerate mutase, putative	510	56.0334	6.85889	56.08	1	33	37	260	73.4667	33.14	19	43	70.7456	38.82	20	40	77.7587	33.14	19	40	62.0385	33.92	18	38	5.19284	17.45	7	17	15.8697	20	8	16	13.2118	25.49	11	20	70.4573	41.76	23	46	41.5	39	16.5	33
B7QCH5	Coatomer gamma subunit, putative (Fragment)	874	97.024	6.66846	52.97	1	38	44	248	81.7865	32.38	25	51	47.4351	20.48	16	32	66.2315	26.89	20	34	65.37	27.8	22	42	5.65305	16.25	11	13	9.60028	16.82	12	16	16.184	14.3	10	15	76.6723	28.95	23	45	41.5	38	14.5	30
B7QC81	Slit-robo Rho GTPase activating protein 1,3, putative	740	84.8228	6.84424	55	1	44	56	165	28.3581	27.7	22	34	9.20048	20.14	14	18	15.5286	24.19	19	23	6.03104	14.73	11	16	3.2279	20.81	14	18	4.18938	17.57	14	16	3.43046	16.76	9	10	11.6712	30.68	23	30	26	19.5	17	20
B7PKV8	RNA-binding protein, putative	1026	107.75	9.31982	50.49	1	56	59	283	99.2555	32.26	31	62	75.2535	30.41	27	53	70.6306	27.39	24	48	53.9855	22.81	21	34	10.0916	13.45	11	17	20.4747	22.51	17	23	10.1411	7.8	7	13	57.0414	29.14	23	33	57.5	41	20	23
B7Q887	Uncharacterized protein	1659	185.988	5.88428	51.66	1	75	89	250	7.10636	12.3	14	17	12.4917	17.06	25	30	7.71005	15.97	23	29	22.7904	20.92	27	33	17.1504	16.58	24	33	35.4643	22.48	30	40	24.8361	22.12	31	40	28.2456	17.24	22	28	23.5	31	36.5	34
B7Q340	Uncharacterized protein	1057	118.984	6.56592	50.33	1	47	52	259	25.585	15.14	13	25	33.7006	21.19	16	28	37.8313	18.07	18	29	42.2408	23.37	18	31	48.9747	16.27	14	28	46.7281	19.02	17	31	87.0441	28.19	28	49	55.2965	29.99	22	38	26.5	30	29.5	43.5
B7PD98	Uncharacterized protein	2592	293.199	6.0874	33.56	1	77	96	220	7.06299	10.49	23	28	7.03036	7.91	19	25	5.71789	10.19	22	29	7.11499	10.19	22	28	1.61137	8.8	20	24	1.89623	10.76	21	23	17.9396	10.84	26	33	8.46251	10.19	22	30	26.5	28.5	23.5	31.5
B7PIZ1	Rab GDP dissociation inhibitor (Fragment)	446	50.2823	5.50342	72.42	1	35	40	389	145.666	58.3	25	67	107.657	52.47	22	48	108.057	53.14	20	45	134.617	55.38	21	53	87.5102	43.5	20	42	76.4715	55.83	24	40	80.3938	58.74	25	42	108.391	52.69	22	52	57.5	49	41	47
B7QGP2	Nuclear pore complex protein Nup160, putative (Fragment)	1326	149.097	6.02393	40.27	1	50	61	300	47.0887	14.93	18	28	63.8587	19.91	26	46	41.9743	16.37	20	33	73.1031	21.42	27	44	77.1059	20.44	28	48	49.5315	19.38	24	36	40.8105	19.76	24	36	36.3332	20.97	22	29	37	38.5	42	32.5
B7Q350	Niemann-Pick type C1 domain-containing protein, putative	1626	180.769	5.77002	28.11	1	48	52	319	55.299	15.07	20	35	75.7487	14.7	23	46	70.232	14.27	23	44	60.6594	12.05	18	34	67.2547	13.1	21	41	52.3628	13.16	19	33	66.0909	13.41	23	46	59.5609	14.45	22	40	40.5	39	37	43
B7P5W3	Acyl-CoA synthetase, putative	597	64.655	6.771	48.74	1	39	40	416	80.0629	33.33	20	50	91.4036	34.51	23	51	70.0819	32.66	18	42	57.5174	33.33	21	44	83.9256	37.02	25	64	77.2177	37.86	26	67	87.9694	33.5	22	51	77.2531	35.18	22	47	50.5	43	65.5	49
B7QEM7	Tudor domain-containing protein, putative	920	101.334	4.81787	34.67	1	31	33	366	50.8731	17.5	17	36	68.8753	21.85	19	46	60.1728	22.07	20	42	66.4474	22.39	22	44	99.6789	21.09	20	56	61.3854	23.15	23	50	78.2423	21.41	22	50	61.2539	22.07	22	42	41	43	53	46
B7PYR4	Woc protein, putative	924	101.281	7.53271	55.09	1	55	62	348	47.285	30.84	26	49	74.0689	37.01	29	53	58.0596	28.25	22	41	69.4502	33.44	32	55	33.3518	33.98	29	44	46.117	29.33	21	36	53.926	30.52	22	35	45.4548	25	22	35	51	48	40	35
B7P7Y3	HECT, UBA and WWE domain containing 1 isoform 1 family protein	1417	152.773	6.58057	27.81	1	40	43	271	35.3511	11.57	14	24	44.6525	14.33	18	30	51.1485	14.26	19	32	62.7028	17.01	21	38	76.9144	14.11	18	41	55.2793	14.96	21	37	84.5544	16.44	22	43	56.2246	17.01	22	26	27	35	39	34.5
B7P4I4	Uncharacterized protein	1582	175.369	6.69775	30.53	1	44	57	217	5.53089	9.92	14	21	26.8965	10.68	16	27	20.8617	12.26	17	22	20.2903	12.26	16	22	44.0051	10.75	15	28	49.8791	14.54	20	33	49.0261	15.55	21	32	31.7098	16.31	22	32	24	22	30.5	32
B7QAA7	Coatomer beta subunit, putative (Fragment)	763	85.1207	5.70654	51.77	1	40	45	288	64.0578	23.2	16	35	59.5933	30.54	22	44	53.7317	26.47	21	37	65.6907	33.81	25	47	17.2165	22.15	16	24	19.2211	20.31	15	20	60.7719	28.96	21	39	76.0651	30.67	22	42	39.5	42	22	40.5
B7Q223	Uncharacterized protein	1149	127.014	6.93213	58.49	1	57	73	330	42.4235	23.15	20	30	82.0225	30.37	28	48	52.4279	22.45	20	32	85.9133	30.37	28	46	119.752	27.5	29	58	119.895	23.59	22	51	58.8829	19.58	20	31	63.3366	23.15	22	34	39	39	54.5	32.5
B7P9N2	Dock-1, putative (Fragment)	1613	185.978	6.69775	44.39	1	76	83	230	12.3637	14.2	22	33	15.1902	17.3	27	36	3.43647	14.69	20	23	13.114	19.96	28	38	13.6621	15.19	19	26	8.39637	9.49	16	22	15.0983	15.31	20	26	9.77027	14.38	22	26	34.5	30.5	24	26
B7QJT0	Rho guanine nucleotide exchange factor, putative (Fragment)	572	64.8607	7.81104	70.1	1	40	48	335	61.3364	28.85	16	41	51.1191	31.99	17	38	71.6048	31.82	20	49	62.809	34.09	18	38	64.4546	38.64	19	45	56.4718	23.6	14	37	69.7176	37.06	20	44	70.1344	37.41	22	43	39.5	43.5	41	43.5
B7PIZ8	Cytkeletal protein Sojo, putative	1146	128.821	7.03467	62.48	1	66	86	257	17.8765	26.79	27	35	12.7323	19.02	21	27	10.9977	18.94	20	25	18.7586	23.21	26	33	14.8155	19.11	22	33	11.7682	19.63	23	48	15.6384	15.53	19	27	14.693	20.59	22	29	31	29	40.5	28
B7PVX2	Telomerase-binding protein EST1A, putative	1443	160.654	8.104	46.22	1	59	78	201	7.1823	20.17	22	27	3.47043	22.11	27	34	3.48602	16.22	17	23	12.6791	18.57	22	29	3.51717	12.47	16	19	2.12532	14.97	18	23	10.5207	15.25	18	21	0	15.32	22	25	30.5	26	21	23
B7P171	ATP-dependent DNA helicase	981	108.407	8.88037	44.44	1	50	63	167	1.68722	19.57	19	23	0	18.55	16	18	8.66952	16.41	16	19	1.62293	17.43	15	22	5.44627	13.56	11	16	1.63572	16.72	16	20	1.69729	20.39	18	21	6.91055	17.43	22	28	20.5	20.5	18	24.5
B7PS66	RNAse H, putative	1603	174.857	8.82178	41.98	1	53	69	204	7.21186	11.48	17	22	5.33005	11.67	15	21	6.83305	15.85	19	31	13.5682	16.84	21	30	1.64334	11.04	13	21	7.09564	10.67	15	22	8.51483	13.29	18	30	12.0401	13.85	22	27	21.5	30.5	21.5	28.5
B7QKD7	Pheromone and odorant receptor, putative (Fragment)	1965	215.215	6.60986	35.78	1	65	79	191	1.96177	6.72	12	17	5.0733	14.61	22	28	3.30008	14.05	19	26	1.76961	12.88	20	25	1.75686	10.38	15	21	2.18724	12.88	19	25	2.83368	10.79	17	24	5.34036	14.15	22	25	22.5	25.5	23	24.5
B7QD29	Cullin, putative	776	89.1896	7.18115	55.41	1	42	51	217	35.6266	20.1	14	23	32.9613	17.91	14	20	40.1044	24.23	17	22	49.6786	20.1	15	28	35.8662	26.29	22	31	30.2721	24.1	18	34	39.6541	21.52	16	25	43.7551	28.09	22	34	21.5	25	32.5	29.5
B7QIA6	Uncharacterized protein (Fragment) (Fragment)	603	68.3309	10.2134	65.01	1	50	62	212	8.93704	30.51	17	21	14.6658	30.02	20	30	8.25121	25.21	18	26	5.48976	23.88	13	22	1.7295	28.86	19	31	7.2991	28.69	20	35	7.56353	28.36	15	19	9.74394	34	22	28	25.5	24	33	23.5
B7QNH8	DNA-directed RNA polymerase subunit beta	1142	130.672	7.03467	50.7	2	52	65	202	32.1074	18.21	20	27	17.1217	20.14	18	25	38.4322	20.58	19	30	34.7128	22.94	24	34	9.03512	13.66	14	16	11.2418	13.31	14	16	14.3582	12.52	15	21	36.6896	24.43	22	33	26	32	16	27
B7PES3	AP-1 complex subunit gamma	820	90.3462	7.40088	52.8	1	44	46	188	22.707	17.56	14	24	10.5589	15.98	11	19	13.2194	22.8	14	24	13.4918	23.05	18	29	5.16582	12.07	10	16	3.42313	14.51	9	14	5.1095	21.59	15	31	22.6624	27.44	22	31	21.5	26.5	15	31
B7P5M7	Transformation/transcription domain-associated protein, putative (Fragment)	1198	133.928	8.26514	46.08	1	49	57	167	10.4828	16.44	19	26	15.2383	18.78	17	26	0	11.02	9	11	5.26548	12.94	16	19	11.1701	14.44	14	22	6.20794	11.69	11	15	5.1192	15.03	14	19	1.74008	20.78	22	29	26	15	18.5	24
B7QEV8	Pre-mRNA splicing factor, putative	939	105.642	8.27979	63.9	1	57	66	273	48.8687	30.14	27	44	48.2015	32.06	28	50	39.7736	31.84	25	36	46.7032	28.33	23	37	3.60238	14.8	14	26	9.29268	17.15	13	25	7.01201	16.51	12	16	37.7297	27.16	22	39	47	36.5	25.5	27.5
B7PKN7	GMP synthase, putative (Fragment)	696	77.1056	7.15186	60.34	1	40	43	245	62.8218	32.04	17	38	62.0691	33.48	19	38	80.5185	35.78	20	41	57.3144	28.02	17	32	1.65067	20.98	13	14	34.3623	24.14	12	18	32.1024	21.7	12	18	92.2665	35.63	22	46	38	36.5	16	32
B7PEY5	Alanyl-tRNA synthetase, putative	419	45.5149	8.03076	70.41	1	31	36	280	102.294	59.19	26	61	90.5688	48.45	19	43	85.5973	45.11	19	44	76.4534	44.39	18	37	10.7185	27.45	9	10	29.5479	25.3	9	16	31.7959	30.31	11	21	89.8866	52.51	22	48	52	40.5	13	34.5
B7Q8Q0	Ubiquitin protein ligase, putative	972	109.393	6.48096	39.09	1	34	45	114	14.7807	10.7	11	17	20.9915	9.77	9	15	18.5784	14.61	13	18	14.0402	15.43	14	18	0	3.81	3	3	0	6.28	5	5	3.33903	11.32	9	12	17.8539	22.63	22	26	16	18	4	19
B7P0M7	Aldehyde dehydrogenase, putative (Fragment)	565	62.6059	7.88428	61.24	1	35	38	240	104.545	43.19	24	53	87.4629	38.05	21	45	90.9218	34.87	18	41	83.1054	43.72	22	38	3.27881	8.85	4	6	19.2088	20.18	11	15	0	12.39	6	6	57.0453	38.05	22	36	49	39.5	10.5	21
B7P2K8	Centromal protein, putative	708	80.2593	5.23682	67.66	1	54	61	357	44.3922	30.51	21	32	74.8032	35.31	24	44	53.5257	27.12	19	39	74.3286	41.95	30	52	84.3527	31.92	25	52	95.7583	34.18	25	49	98.6808	42.51	31	58	39.6464	31.64	21	31	38	45.5	50.5	44.5
B7Q0M9	Translation initiation factor if-2, putative (Fragment)	1060	117.427	5.92236	55.47	1	64	75	283	27.4459	20.38	22	32	19.1856	19.81	23	36	18.4453	26.42	23	33	26.3947	22.45	23	37	33.2542	22.26	22	31	33.6618	25.66	23	37	37.8827	21.98	22	43	24.4232	17.92	21	34	34	35	34	38.5
B7QI70	Regulator of g protein signalling family domaincontaining protein	973	107.128	7.41553	48.1	1	45	54	264	23.3457	20.76	17	26	57.755	19.42	17	35	48.125	20.55	20	36	40.405	20.66	18	31	38.0053	21.79	19	33	29.1273	21.79	18	27	68.6923	25.39	22	41	52.0159	24.87	21	35	30.5	33.5	30	38
B7QCC4	Translation initiation factor 2C, putative	851	96.4324	9.21729	59.69	1	56	59	232	11.2901	23.74	15	20	22.4404	32.55	24	30	17.7301	24.56	19	29	19.5033	29.96	22	33	37.8139	20.92	15	26	18.0721	20.09	16	23	75.4978	31.49	22	45	41.6896	32.08	21	26	25	31	24.5	35.5
B7PTH8	Aspartyl-tRNA synthetase, putative	487	54.5816	6.75635	64.27	1	32	36	396	86.429	49.08	24	49	101.841	46.61	22	51	86.4973	45.79	22	49	100.799	53.59	26	60	88.2653	46.61	23	48	78.754	39.43	19	40	120.65	41.89	21	55	89.3573	42.92	21	44	50	54.5	44	49.5
B7Q6V9	AP complex subunit beta	938	102.972	5.2749	45.42	1	42	48	325	56.17	24.52	24	44	67.5262	24.84	21	37	60.9821	21.32	19	39	63.9008	25.05	22	41	49.2525	22.92	21	44	49.9188	19.94	18	38	67.2531	24.31	20	37	89.7799	24.41	21	45	40.5	40	41	41
B7PZN3	Aminopeptidase, putative	587	67.0056	7.12256	47.53	1	28	30	280	43.5416	27.09	16	27	58.9698	33.73	18	32	62.3081	26.41	15	28	52.9545	30.66	16	33	69.9163	33.05	19	38	79.8031	35.26	20	42	85.9226	33.05	19	42	62.825	39.35	21	38	29.5	30.5	40	40
B7P740	mRNA cleavage and polyadenylation factor I complex, subunit RNA14, putative (Fragment)	649	75.1694	7.98682	63.17	1	44	49	273	41.8271	29.74	17	32	53.624	31.59	20	44	37.3867	21.11	13	27	47.7233	35.9	24	39	33.0672	29.58	17	26	41.9582	31.59	19	31	33.1226	32.05	19	34	31.4948	33.44	21	40	38	33	28.5	37
B7PSL8	Uncharacterized protein	1743	194.561	7.31299	28.34	1	46	56	183	9.09341	9.98	16	20	10.3364	10.38	17	23	7.85014	8.15	12	14	17.5777	12.79	20	25	31.2206	9.18	15	26	27.0618	6.94	12	19	30.6476	12.34	19	28	20.5878	13.94	21	28	21.5	19.5	22.5	28
B7QNN4	Protein arginine N-methyltransferase PRMT1, putative	399	45.1821	5.74463	74.94	1	31	36	438	144.169	56.14	20	59	148.426	55.14	19	59	127.364	51.88	17	54	139.265	46.62	15	53	105.626	58.9	22	55	107.062	59.15	20	60	99.4195	53.13	18	48	108.142	57.14	21	50	59	53.5	57.5	49
B7P5C4	Translation initiation factor 4F, helicase subunit, putative (Fragment)	422	47.9115	5.2876	62.09	1	28	32	372	118.158	57.11	23	54	102.57	45.02	18	41	124.032	46.92	21	56	121.865	44.31	20	51	74.0997	36.49	15	38	77.525	36.97	16	40	99.0161	41.71	18	45	95.6679	42.42	21	47	47.5	53.5	39	46
B7PSE0	60S ribomal protein L4	417	46.7089	11.2388	68.59	1	33	39	418	94.97	48.44	19	53	96.4981	53.24	23	62	97.7381	40.77	16	48	67.0291	47.24	18	49	72.978	49.64	18	56	69.9437	49.88	15	51	86.7041	42.21	17	47	81.7445	49.16	21	52	57.5	48.5	53.5	49.5
B7PXJ8	Dynactin, putative (Fragment)	977	109.402	5.21143	58.24	1	51	65	268	74.1594	26	24	45	71.2607	37.36	31	45	81.4223	26.92	23	42	70.8983	26.51	23	40	6.70517	13.82	11	14	11.928	20.78	19	22	21.7328	21.08	15	23	82.1013	24.05	21	37	45	41	18	30
B7PAK3	RNA helicase, putative	1122	127.071	8.36768	54.99	1	51	63	171	11.8496	9.09	9	17	12.8211	11.5	12	19	11.8374	17.29	15	22	10.6513	20.23	18	25	5.67818	13.37	13	19	9.04954	20.86	18	20	14.707	16.04	15	22	18.1462	20.32	21	27	18	23.5	19.5	24.5
B7Q6Z1	Sapin, putative	921	102.868	4.95752	38.22	1	41	43	345	75.5641	23.89	21	45	71.1081	26.6	24	45	102.813	28.88	26	59	87.0081	26.71	24	52	36.3122	18.78	15	27	64.5641	19.54	15	36	56.7058	16.94	15	36	75.1564	21.5	21	45	45	55.5	31.5	40.5
B7QMW4	Munc13-3, putative (Fragment)	1092	124.451	6.63916	49.08	1	48	64	176	3.42537	14.29	15	27	1.69603	26.37	25	30	2.10537	16.12	16	21	5.43973	18.32	18	21	5.5599	16.3	16	18	3.3629	15.57	13	15	0	16.48	15	17	5.87226	20.42	21	27	28.5	21	16.5	22
B7QHS0	Flotillin, putative	399	44.1301	5.63037	84.21	1	41	45	336	90.0989	48.37	21	41	99.1593	49.87	23	53	95.0935	44.36	20	42	129.319	51.88	23	55	61.3444	40.6	17	35	68.9696	38.85	15	33	70.7996	38.35	13	31	98.2788	53.88	21	46	47	48.5	34	38.5
B7PCD2	Isocitrate dehydrogenase [NADP]	445	50.5245	7.81104	77.08	1	41	48	400	165.137	55.06	28	79	136.637	56.18	26	61	123.75	61.12	27	59	108.901	49.44	22	51	44.4381	35.06	14	30	93.3287	47.64	21	48	37.0575	32.36	12	24	109.623	54.38	21	48	70	55	39	36
B7QFZ7	Thrombpondin-like protein, putative	1555	172.944	8.1626	51.06	1	81	93	246	7.89728	26.95	34	52	8.43045	18.26	24	33	6.69269	20.64	26	37	10.1287	22.44	28	35	3.43345	15.18	19	23	3.69257	14.92	20	23	3.89242	9	12	12	10.0408	15.95	21	31	42.5	36	23	21.5
B7PKP1	Ribome biogenesis protein bms1, putative	1112	128.12	8.48486	51.8	1	54	70	193	3.7066	20.14	18	25	14.1025	14.03	16	22	11.2638	16.19	15	24	7.86202	10.88	12	19	11.5244	16.01	17	26	21.7048	16.91	17	30	20.9078	13.4	12	24	7.97477	19.69	21	23	23.5	21.5	28	23.5
B7QBZ0	65-kDa macrophage protein, putative (Fragment)	626	69.8151	6.82959	52.88	1	33	39	243	90.522	31.79	17	42	72.3384	26.36	15	36	71.3305	33.07	19	39	77.5864	37.86	20	42	8.94803	14.06	7	10	17.6164	16.29	9	13	14.496	19.97	11	18	83.347	34.98	21	43	39	40.5	11.5	30.5
B7QAM0	Threonyl-tRNA synthetase, putative (Fragment)	692	79.4141	7.13721	53.76	1	37	44	201	68.035	31.65	22	43	39.5581	32.08	21	30	59.29	25.72	17	33	43.8591	26.45	20	30	0	12.57	6	7	7.65531	16.04	9	11	3.38536	14.6	11	13	52.3013	29.77	21	34	36.5	31.5	9	23.5
B7PFN6	Death- associated protein kinase, putative (Fragment)	862	94.1672	6.44287	48.26	1	32	41	116	3.92418	15.2	9	16	2.04583	14.5	11	11	1.81472	15.31	10	12	2.06327	9.51	7	10	1.74052	16.82	12	15	2.09189	17.98	12	17	0	14.04	10	12	3.87168	24.83	21	23	13.5	11	16	17.5
B7PX40	Uncharacterized protein (Fragment) (Fragment)	948	109.08	8.52881	53.27	1	51	66	183	13.3004	27.74	19	30	7.34282	21.2	21	27	8.77881	17.3	19	25	10.8851	17.72	17	22	0	15.3	14	16	7.24133	15.93	15	21	1.60433	10.76	9	13	16.2571	22.26	21	29	28.5	23.5	18.5	21
B7PCU5	2-oxoglutarate dehydrogenase, putative	889	100.19	7.56201	55.57	1	50	55	287	127.339	35.43	28	57	110.683	31.16	25	54	107.359	33.07	26	53	56.5877	23.06	18	35	7.50391	11.92	8	13	7.83467	19.57	14	17	5.66006	10.69	8	13	76.3717	30.03	21	45	55.5	44	15	29
B7PIF4	Phphatidylinitol 3-kinase class, putative	1142	130.062	6.97607	46.5	1	37	50	123	7.06614	18.91	19	22	5.42819	15.5	13	19	6.80447	14.45	17	25	0	10.07	9	12	2.42966	7.09	7	7	0	3.85	4	4	1.87769	8.67	8	8	1.61222	24.78	21	26	20.5	18.5	5.5	17
B7Q057	HEAT repeat-containing protein	2866	319.549	6.20166	40.3	1	98	111	402	17.4237	16.29	35	49	22.5561	14.79	33	52	18.1656	12.56	25	42	30.6123	18.11	40	66	41.6655	12.46	32	50	27.5447	13.89	34	52	35.1115	16.64	38	60	13.3646	7.92	20	31	50.5	54	51	45.5
B7PNY5	Integrator complex subunit, putative	2125	238.498	6.65381	34.21	1	53	72	215	18.5624	10.07	16	24	18.6148	11.44	20	27	9.41743	8.14	14	19	7.59695	11.06	19	24	34.7198	11.15	20	29	21.4237	11.72	21	33	11.3649	14.07	28	30	6.84914	11.48	20	29	25.5	21.5	31	29.5
B7PZN7	Protein dopey-1, putative	2149	236.779	6.46826	30.43	2	62	69	287	15.067	10.52	21	31	30.779	11.12	19	31	29.7177	14.33	26	34	39.6767	12.24	23	38	44.6787	11.68	23	41	29.706	10.61	20	35	45.0832	14.05	27	43	38.0885	11.82	20	34	31	36	38	38.5
B7PJJ7	Nipped-B protein	2025	223.823	6.96143	42.27	1	84	100	350	23.8511	18.12	32	42	22.2807	18.81	35	45	26.6745	14.77	29	47	25.4369	22.07	38	54	47.3567	19.7	38	52	39.9206	16.44	31	48	36.2904	12.79	25	37	6.78822	12.84	20	25	43.5	50.5	50	31
B7PET5	Uncharacterized protein (Fragment) (Fragment)	954	108.736	8.19189	63.52	1	64	74	263	26.7552	21.38	20	34	14.7206	15.3	15	21	22.1294	22.43	21	34	32.6002	31.87	29	46	6.73115	25.68	23	32	10.5143	20.44	22	26	13.47	29.35	25	37	33.3122	22.01	20	33	27.5	40	29	35
B7Q9Z7	Glycine rich secreted cement protein, putative (Fragment)	1711	164.923	6.39209	55.64	1	68	86	189	4.20369	15.25	18	23	3.4681	12.86	14	19	8.67858	20.16	23	28	5.73215	21.86	22	28	5.11206	10.34	13	17	9.56317	16.01	18	23	5.58675	22.15	24	29	9.43013	17.71	20	22	21	28	20	25.5
B7QNQ2	Tuberin, putative (Fragment)	2030	225.878	8.96826	37.88	1	65	74	219	6.63243	10.74	19	23	19.8235	11.72	18	27	13.8531	11.82	18	21	17.9216	11.13	19	21	33.1927	15.02	27	38	30.2197	11.77	20	31	37.7351	11.18	22	31	18.109	12.17	20	27	25	21	34.5	29
B7QHU0	Traf2 and nck interacting kinase, tnik, putative (Fragment)	1290	142.114	9.31982	40	1	42	51	224	12.7161	14.73	14	25	39.2043	12.79	13	27	26.2125	12.02	14	22	33.4155	15.58	17	32	42.2198	15.35	17	28	40.5795	15.43	18	30	47.1892	18.6	22	36	26.0086	17.05	20	24	26	27	29	30
B7QIS5	Ccar1, putative (Fragment)	963	108.185	5.60498	44.34	1	45	52	214	19.1648	17.55	13	18	26.7662	20.56	18	27	26.978	12.36	11	19	36.8421	20.15	17	30	49.152	16.2	13	27	49.6437	15.58	14	28	50.8381	26.06	22	35	28.8233	21.91	20	30	22.5	24.5	27.5	32.5
B7P4S2	DNAJC13 protein, putative (Fragment)	673	74.7145	8.03076	56.17	1	39	43	350	70.0355	40.56	23	44	89.4307	32.99	19	42	91.059	39.97	25	48	88.1812	33.58	20	44	100.056	32.54	18	45	90.8937	41.46	23	47	86.918	38.19	21	42	78.8404	35.66	20	38	43	46	46	40
B7Q5X4	HEAT repeatcontaining protein	931	100.129	5.49072	51.77	1	44	47	614	76.5518	24.6	18	38	108.671	28.46	20	54	100.378	30.61	21	66	136.172	28.57	22	77	122.802	28.89	22	101	131.002	26.96	21	93	159.079	30.83	21	134	99.981	26.75	20	51	46	71.5	97	92.5
B7QKD3	Huntingtin interacting protein, putative	978	108.73	6.04932	44.48	1	50	57	308	40.7938	22.19	22	41	50.6478	23.31	27	54	73.9605	24.74	24	52	53.0103	23.72	24	41	7.13929	18.71	17	21	25.4528	20.04	18	29	22.828	22.09	21	32	43.7429	21.37	20	38	47.5	46.5	25	35
B7Q8Z4	WD-repeat protein, putative (Fragment)	1581	177.127	7.88428	45.29	1	65	76	216	13.0893	17.08	24	29	14.2162	20.49	26	33	5.05234	17.65	20	25	8.79654	10.5	16	21	9.06339	18.03	27	34	6.88875	12.84	17	23	8.94606	13.09	19	29	3.578	14.1	20	22	31	23	28.5	25.5
B7QLS5	Numb-associated kinase, putative	1110	118.862	5.84619	37.3	1	45	51	243	40.6157	21.89	20	31	52.5887	19.82	20	32	33.7046	20.36	19	30	50.0715	17.66	18	26	42.6349	16.58	18	33	33.3611	18.02	17	27	46.4791	17.75	19	32	57.3787	18.83	20	32	31.5	28	30	32
B7Q1H6	Laminin gamma-1 chain, putative (Fragment)	1278	142.671	6.90283	38.18	1	60	69	223	3.53527	14.87	19	27	8.46579	13.3	19	29	6.22153	13.38	16	26	10.3167	17.84	22	38	5.13833	11.35	14	20	6.57727	12.75	17	28	5.11051	13.69	19	26	9.07576	15.57	20	29	28	32	24	27.5
B7Q7N2	FHA domaincontaining protein	992	105.782	9.39307	61.09	1	57	70	212	12.8367	26.11	22	28	21.2508	26.92	24	33	28.946	23.08	20	29	17.4998	23.79	19	24	6.75895	21.98	15	19	5.21164	20.26	16	20	5.35945	22.98	19	24	37.5713	23.49	20	35	30.5	26.5	19.5	29.5
B7Q6Y2	T-complex protein 1 subunit epsilon	541	58.8688	5.8208	69.69	1	42	47	283	125.922	42.7	23	62	64.6981	36.6	18	33	67.3997	36.23	21	39	75.4566	43.99	23	44	3.96743	23.11	13	19	13.0452	26.62	13	17	11.9397	38.82	19	26	70.2847	35.3	20	43	47.5	41.5	18	34.5
B7PK70	Vacuolar membrane protein pep18, putative	911	104.809	5.96045	44.35	1	46	50	170	22.6561	18.11	16	24	11.9195	18.77	15	19	17.3437	25.14	19	23	17.2992	14.71	12	19	5.42059	15.26	11	14	15.4486	13.61	11	17	27.0756	19.65	19	29	17.4214	20.75	20	25	21.5	21	15.5	27
B7PJB1	Voltage-gated ion channel, putative (Fragment)	1544	178.205	9.36377	36.4	1	51	66	164	3.47402	12.5	17	20	6.94641	11.72	17	19	6.85153	13.08	15	18	1.8007	10.75	18	21	7.64473	9.91	12	14	8.67195	15.67	19	23	3.30651	13.54	18	25	0	11.46	20	24	19.5	19.5	18.5	24.5
B7PWS6	Protein kinase C	672	76.3954	7.53271	71.43	1	48	63	255	9.38472	37.2	21	32	7.67955	30.06	16	26	10.6083	26.79	14	28	15.7921	29.02	14	29	7.02521	22.32	12	33	9.22356	23.51	13	27	10.9714	25.6	18	46	13.6533	27.08	20	34	29	28.5	30	40
B7P7Z7	Stromal antigen, putative	1107	126.921	5.90967	51.58	1	50	67	251	56.6788	29.99	31	53	28.1126	17.8	17	26	43.1517	25.47	23	35	29.6517	16.8	21	32	20.7665	12.01	11	26	12.2933	14.45	12	23	10.1608	11.92	17	28	14.0561	16.98	20	28	39.5	33.5	24.5	28
B7PEB0	Uncharacterized protein	1114	124.801	8.85107	37.88	1	41	53	128	7.1047	16.61	15	18	3.41754	10.5	12	13	0	11.58	11	18	5.10428	11.94	12	14	1.60976	5.03	6	7	0	13.64	11	15	1.76897	18.31	17	21	3.34407	18.85	20	22	15.5	16	11	21.5
B7QJ02	Dynein heavy chain, nterminal region 2 protein, putative	1442	163.019	5.89697	39.53	1	47	66	215	8.40306	16.37	20	26	13.0032	16.85	20	32	16.6534	14.77	22	30	8.7107	12.34	16	23	5.13688	13.38	18	23	10.1722	13.59	19	31	6.74431	12.41	16	21	10.8882	16.5	20	29	29	26.5	27	25
B7PSX1	Tumor suppressor p130, putative	574	65.5483	9.0708	65.51	1	44	50	246	28.6817	24.91	13	23	64.5172	27.35	16	35	52.8365	32.75	20	35	53.0977	38.68	20	35	56.0235	30.66	19	33	46.853	29.97	17	31	24.854	29.44	16	21	33.0935	34.49	20	33	29	35	32	27
B7Q2Q7	Receptor tyrine phphatase type r2a, putative	1795	202.251	6.80029	30.97	1	45	53	178	7.45944	12.76	18	32	9.28101	10.53	14	20	10.1821	8.58	14	21	12.8751	10.7	15	26	6.15343	7.52	10	12	3.84535	8.75	11	15	11.6356	10.75	16	24	11.0152	13.48	20	28	26	23.5	13.5	26
B7Q8G4	Fibrillin-1, putative (Fragment)	1934	209.337	4.71631	35.94	1	58	64	315	50.7529	14.84	18	34	67.8192	13.86	20	39	63.5304	16.6	24	44	64.2499	16.08	24	40	116.714	14.06	22	53	106.376	13.13	20	46	47.9458	9.31	15	29	22.4623	15.41	20	30	36.5	42	49.5	29.5
B7PRX4	Uncharacterized protein	1146	132.244	7.47412	46.25	1	43	61	188	1.61236	14.75	16	21	0	19.98	21	29	0	15.27	16	22	1.94287	15.79	17	27	0	10.3	13	18	1.62614	15.79	18	26	0	15.53	14	20	1.64416	19.9	20	25	25	24.5	22	22.5
B7PYG7	Heat shock protein, putative	614	67.7118	5.45264	55.86	1	25	38	577	303.955	22.64	13	153	126.428	25.41	16	69	145.78	31.76	20	82	148.122	30.29	17	86	47.8751	23.62	11	30	81.2157	26.22	15	50	66.2885	22.8	14	33	128.175	38.6	20	74	111	84	40	53.5
B7QDB1	Ubiquitin carboxy-terminal hydrolase, putative (Fragment)	913	104.145	6.43018	40.64	1	39	42	231	41.5593	26.29	22	34	53.9361	21.36	19	35	61.2459	23.11	20	33	63.2154	23.44	24	43	7.25359	7.67	8	12	4.93318	10.62	9	13	15.4203	19.93	14	18	76.3115	19.39	20	43	34.5	38	12.5	30.5
B7Q0R9	ATP-dependent RNA helicase, putative (Fragment)	1025	116.252	9.40771	45.37	1	49	58	216	15.1613	18.34	22	31	22.269	22.24	20	27	21.2074	27.32	24	33	15.3805	20.29	18	27	18.269	15.32	15	23	22.1252	20.98	18	26	14.0851	15.9	13	23	13.091	18.34	20	26	29	30	24.5	24.5
B7PJL7	Cell division protein, putative (Fragment)	418	48.2745	8.86572	65.31	1	21	41	221	22.8524	45.22	17	33	18.5636	36.6	19	32	28.5071	41.39	19	37	19.9946	42.82	16	32	9.71311	21.05	10	17	10.2724	20.57	12	16	16.7702	33.73	13	21	26.7232	39.23	20	33	32.5	34.5	16.5	27
B7QHG3	Pdz domain-containing guanine nucleotide exchange factor, pdz-gef, putative	1244	138.55	6.62451	39.15	2	41	58	182	1.64951	16.56	16	22	1.60584	15.19	22	31	3.5939	12.7	14	21	1.69814	16.48	18	25	9.24908	12.22	11	21	3.48604	7.32	9	15	8.11094	11.66	12	20	3.63453	15.92	20	27	26.5	23	18	23.5
B7Q258	Splicing endonuclease pitive effector sen1, putative	1103	122.863	8.85107	40.89	1	40	52	159	11.8947	18.22	18	24	12.1124	13.6	13	19	5.63715	15.78	15	16	13.6064	15.05	17	20	7.58585	12.87	15	22	3.56594	12.78	14	16	3.54466	9.97	11	16	17.5314	19.76	20	26	21.5	18	19	21
B7PB26	Breast cancer type 2 susceptibility protein brca2, putative	1674	180.846	6.48096	40.56	1	45	66	175	3.41267	13.74	18	23	3.93503	8.78	13	18	6.75648	16.67	16	26	7.6135	15.35	20	32	3.92639	12.6	15	18	7.08958	9.14	12	18	1.79501	9.32	11	12	7.15642	15.89	20	28	20.5	29	18	20
B7P4Y1	Adenylhomocysteinase	425	46.9237	6.65381	60.71	1	26	30	262	85.4685	32	14	41	65.8121	43.29	18	35	79.3733	40.47	17	42	74.9218	40.24	16	37	56.9859	32.47	13	24	52.1414	28.47	12	25	58.8573	29.65	11	22	63.7268	42.12	20	36	38	39.5	24.5	29
B7QNR8	Importin beta, nuclear transport factor, putative	871	98.485	5.59229	40.41	1	32	37	247	85.5919	23.31	19	39	72.5183	29.05	21	38	101.582	23.54	19	43	99.4549	26.18	23	44	12.0926	8.61	7	10	13.5776	9.99	8	14	21.3935	13.43	11	20	80.9157	26.87	20	39	38.5	43.5	12	29.5
B7PGA5	Titin, putative	1421	159.754	5.92236	39.9	1	45	64	185	1.67417	15.97	21	26	5.27604	14.85	20	24	7.19367	17.17	21	25	7.03927	18.23	24	32	1.60616	9.29	12	17	5.36224	11.12	16	22	3.60123	8.59	10	12	8.85916	17.52	20	27	25	28.5	19.5	19.5
B7P7M2	Signal recognition particle subunit SRP72	659	73.5413	8.93896	61.61	1	41	46	166	33.2671	33.23	20	30	34.1807	26.4	17	25	45.4058	26.71	17	26	37.2532	22	14	22	3.82325	20.18	11	11	0	16.69	9	10	7.03358	19.12	9	12	33.2068	32.47	20	30	27.5	24	10.5	21
B7PSW5	Programmed cell death 6-interacting protein, putative	866	96.5518	8.23584	45.84	1	40	47	268	104.35	22.98	21	51	76.4807	19.05	16	35	101.464	23.21	18	45	110.442	26.56	22	46	24.5391	11.78	9	16	38.2761	15.82	13	22	26.1851	10.51	8	12	94.2634	24.83	20	41	43	45.5	19	26.5
B7P0V4	Cortactin, putative	599	66.5799	5.52881	46.58	1	31	37	234	98.8031	31.89	18	47	54.6075	31.22	15	33	45.8568	37.23	20	41	55.5649	39.4	24	44	7.08648	11.35	5	6	21.3657	19.2	10	16	8.98055	15.03	7	9	57.6805	35.23	20	38	40	42.5	11	23.5
B7Q1G1	Methylmalonyl coenzyme A mutase, putative	746	81.8909	6.46826	59.92	1	41	47	151	26.5962	29.36	20	30	24.8053	28.28	16	22	16.9366	19.44	14	18	17.0219	12.33	9	14	1.60575	9.12	7	8	8.35516	23.46	13	18	9.93458	11.53	6	11	34.9283	33.65	20	30	26	16	13	20.5
B7PC82	Thimet oligopeptidase, putative	607	69.9555	5.68115	50.08	1	12	40	180	34.8811	29	17	37	35.7969	29	17	28	26.1059	23.23	15	28	27.7507	22.73	13	27	1.81944	9.72	5	7	9.57273	17.46	9	13	3.69581	9.56	5	7	34.0746	30.15	20	33	32.5	27.5	10	20
B7PSH8	Vacuolar protein-sorting protein, putative	3547	381.877	6.29053	26.84	1	64	84	263	3.84476	8.01	21	29	7.20259	8.09	22	31	3.43751	7.75	20	28	12.8647	10.26	25	37	5.23405	5.47	17	33	4.93083	7.58	22	36	5.41012	11.7	34	43	5.58287	6.03	19	26	30	32.5	34.5	34.5
B7QHW3	Brahma/SWI2-related protein BRG-1	1372	146.136	6.18896	34.18	1	51	55	244	3.49107	11.59	14	23	15.2785	13.78	15	23	6.76376	13.41	21	31	16.9148	14.5	18	28	43.7172	14.94	20	34	30.3932	16.11	21	35	22.1744	22.3	26	34	12.1075	15.45	19	36	23	29.5	34.5	35
B7QFI8	Multidrug resistance protein, putative (Fragment)	1552	172.416	8.01611	42.98	1	52	65	335	44.5218	17.72	24	35	76.6764	18.3	26	49	49.279	16.69	19	26	57.8182	20.3	26	37	105.263	20.3	29	56	102.275	22.1	28	55	73.8719	17.72	25	48	45.3978	14.76	19	29	42	31.5	55.5	38.5
B7QD53	Homeobox protein cut-like	1388	150.877	5.79541	46.18	1	56	62	289	32.3878	18.37	22	35	51.9427	20.61	22	39	29.1436	15.92	20	35	24.537	20.89	24	36	41.996	18.16	18	31	53.5725	16.5	20	35	82.2639	20.97	23	46	40.3827	16.64	19	32	37	35.5	33	39
B7QH37	Activating signal cointegrator 1 complex subunit 3, helc1, putative (Fragment)	1531	173.62	8.33838	48.99	1	72	83	198	13.669	16.59	22	25	15.0696	16.98	24	26	14.1576	16.33	22	27	11.3855	16	20	24	12.8274	11.63	16	19	12.5915	15.55	19	22	7.25047	16.07	23	30	14.0392	15.81	19	25	25.5	25.5	20.5	27.5
B7PFS7	Uncharacterized protein	2064	228.516	7.1958	36.72	1	55	70	205	9.47572	10.85	20	32	3.24905	11.63	15	21	6.24213	11.63	19	25	4.52443	6.59	13	16	0	11.77	20	26	3.42748	10.8	21	28	3.7234	13.42	22	32	6.30818	12.89	19	25	26.5	20.5	27	28.5
B7Q9A2	Dedicator of cytokinesis protein, putative (Fragment)	1551	175.72	6.69775	39.39	1	47	61	158	7.65173	17.09	22	25	12.5384	12.83	17	21	3.81652	9.61	15	17	8.70482	7.41	12	17	1.70793	5.22	6	14	5.49501	7.93	10	15	6.73333	13.22	19	23	14.551	12.89	19	26	23	17	14.5	24.5
B7P264	Guanine nucleotide exchange factor, putative	1373	151.449	8.68994	48.22	1	56	71	184	9.07392	17.84	19	26	7.75685	20.25	20	23	7.37525	14.06	16	21	15.1386	16.1	18	23	8.76903	16.53	17	23	7.19684	18.14	20	21	8.78416	16.97	18	22	7.61736	15.95	19	25	24.5	22	22	23.5
B7PUR9	Failed axon connections, putative	379	42.4335	6.40479	63.85	1	28	34	381	139.187	43.54	21	61	117.708	39.05	19	52	114.419	39.58	19	54	117.342	46.7	22	54	73.1027	36.15	13	32	77.2825	44.06	17	35	80.4906	39.05	18	38	118.501	40.37	19	55	56.5	54	33.5	46.5
B7PA11	Codanin-1, putative	1134	126.518	7.81104	41.71	1	46	51	180	14.5218	11.02	9	13	9.8515	19.31	18	23	12.2042	16.84	18	20	7.59658	17.99	18	23	14.2521	16.31	16	25	7.77227	14.81	13	21	10.2469	18.17	18	31	11.1119	19.49	19	24	18	21.5	23	27.5
B7PIF3	DNA repair protein xp-E, putative	1148	127.175	5.30029	35.98	1	40	45	277	55.7916	24.65	25	38	44.9177	17.16	17	35	60.326	22.39	24	42	58.9487	22.56	22	40	19.2278	13.15	13	21	29.5374	16.55	16	22	47.9077	15.85	17	41	67.5536	17.25	19	38	36.5	41	21.5	39.5
B7QAM6	Protein disulfide isomerase, putative (Fragment)	473	53.0611	8.03076	58.77	1	32	38	306	83.6082	34.25	18	43	71.1941	28.75	16	41	58.8902	38.69	20	40	70.0751	36.58	18	46	38.3383	40.8	19	37	44.7854	31.5	16	32	27.4908	36.36	16	31	44.9962	30.44	19	36	42	43	34.5	33.5
B7PYL0	WD-repeat protein, putative	1296	139.811	7.60596	46.68	1	42	57	143	2.01366	16.51	15	17	6.15993	12.73	14	19	7.23461	13.35	13	17	3.61953	10.11	10	11	0	8.64	11	13	1.6805	13.89	14	21	5.41293	16.36	16	21	4.08524	17.98	19	24	18	14	17	22.5
B7PQK7	Integrin alpha-ps, putative	1056	117.277	6.44287	47.16	1	50	56	205	29.8445	18.18	18	28	27.9635	22.82	19	33	20.3318	18.75	19	28	24.6051	22.82	20	31	7.13285	16.67	14	20	10.5681	14.77	13	16	13.58	16.48	16	22	22.1447	19.03	19	27	30.5	29.5	18	24.5
B7PK64	Synaptojanin, putative	921	102.803	6.44287	41.04	1	39	44	188	10.6245	18.68	16	21	11.7123	13.36	11	17	30.1221	17.05	15	28	21.4818	15.31	16	31	16.7732	16.18	14	24	8.97777	11.4	11	16	22.4318	17.7	16	22	21.0025	23.13	19	29	19	29.5	20	25.5
B7QF83	Phphatidylinitol3,4-bisphphate 4-phphatase	1072	119.589	9.30518	51.96	1	58	71	157	3.5316	18.38	18	21	3.40678	10.45	11	17	3.52671	15.95	15	19	0	16.42	16	16	1.76589	18.19	16	18	5.02983	22.67	20	26	1.83343	17.54	15	20	1.66319	23.04	19	20	19	17.5	22	20
B7PM12	Dynamin, putative	832	93.319	7.50342	59.5	1	51	64	214	19.9039	25.48	20	30	18.0692	19.83	14	20	31.8663	34.13	26	35	25.4454	26.08	25	41	3.79798	17.07	14	19	4.53543	21.75	18	27	2.36329	16.83	14	18	23.4103	22.48	19	24	25	38	23	21
B7QDA7	80 kD MCM3-associated protein, putative	1521	164.437	6.354	43.59	1	51	61	165	5.56473	19	22	29	15.856	9.93	16	19	4.07258	12.16	15	20	8.60946	16.24	19	25	0	7.82	11	12	16.2918	14.14	18	25	6.62261	10.06	12	13	6.98996	17.16	19	22	24	22.5	18.5	17.5
B7Q0Z5	Membrane-associated protein Hem, putative	1127	127.188	6.88818	41.7	1	44	47	219	38.3574	19.7	20	34	28.2416	13.58	13	28	47.45	17.39	18	37	47.2119	18.28	18	36	10.5231	11.45	11	17	19.5926	10.38	12	19	22.3031	11.27	12	18	30.9053	20.5	19	30	31	36.5	18	24
B7PJF0	Snapc4 protein, putative	902	102.204	5.66846	43.35	1	42	51	165	3.58455	21.62	17	24	10.7115	20.84	19	26	5.52876	14.97	12	15	7.59295	19.4	16	21	5.30909	11.75	11	13	5.48827	22.51	18	25	1.87802	10.75	11	16	3.8876	21.84	19	25	25	18	19	20.5
B7QHH7	Serine/threonine protein kinase TAO1, putative (Fragment)	898	104.208	8.67529	49.33	1	48	58	183	24.9292	27.06	23	31	22.0809	15.14	17	21	42.3438	21.27	20	30	35.8316	19.15	20	30	6.41078	11.36	8	11	1.87455	11.69	11	15	6.4243	12.47	11	15	42.1007	22.94	19	30	26	30	13	22.5
B7Q2A6	Uncharacterized protein (Fragment) (Fragment)	899	100.954	7.04932	50.72	1	38	47	171	10.2251	19.47	16	55	5.12252	16.57	13	18	5.3319	18.13	14	18	8.50437	16.8	14	17	7.07718	14.79	12	15	4.14888	13.46	11	15	6.72856	17.02	10	11	5.57424	23.8	19	22	36.5	17.5	15	16.5
B7P806	Vesicle docking protein P115, putative	753	83.8198	5.13525	41.57	1	28	33	179	29.8434	19.52	11	16	29.2265	21.91	14	24	41.6313	21.12	12	25	59.3555	29.75	18	34	9.90444	14.61	9	15	11.8567	12.88	8	14	10.3093	14.21	10	20	51.0383	29.88	19	31	20	29.5	14.5	25.5
B7Q5S1	Piezo-type mechanensitive ion channel component (Fragment)	2063	234.039	7.31299	26.71	1	41	56	131	5.55101	8.87	14	18	6.95656	12.6	19	22	1.76652	4.99	10	12	7.49842	4.9	9	14	5.09407	7.56	11	15	10.3073	6.45	13	14	27.111	5.72	9	15	9.02609	9.36	19	21	20	13	14.5	18
B7QBX6	Thimet oligopeptidase, putative (Fragment)	708	81.1654	6.27783	57.06	1	25	50	239	58.9161	32.34	24	53	41.8862	27.4	16	31	40.4144	25	19	40	37.426	25.85	17	32	1.66618	13.14	7	13	6.29293	21.33	13	18	4.10093	16.95	9	14	47.5231	25.56	19	38	42	36	15.5	26
B7Q9T0	Collybistin, putative	963	108.169	8.29443	42.99	1	41	52	174	8.89125	15.89	16	25	5.26987	20.66	19	27	3.57294	21.18	19	25	5.24141	21.7	19	28	3.8102	10.7	10	14	3.5381	11.32	11	16	3.86819	11.32	9	15	7.05035	21.81	19	24	26	26.5	15	19.5
B7PYZ6	Eukaryotic translation initiation factor 3 subunit D	509	58.4995	9.12939	70.53	1	33	40	227	79.715	29.47	15	40	47.8802	40.08	19	33	71.7424	35.56	18	36	72.4691	39.49	20	39	7.35502	12.38	6	12	12.8874	18.86	9	18	8.01253	23.97	9	15	52.2869	39.49	19	34	36.5	37.5	15	24.5
B7P9Z2	AP-2 complex subunit alpha-1, putative	861	95.6767	7.32764	47.85	1	34	42	172	21.7182	15.68	13	21	30.6363	20.56	15	27	35.5406	22.53	17	26	46.2624	24.51	19	30	6.25694	16.96	12	15	8.3657	16.61	12	12	5.79313	10.69	8	10	43.5121	25.55	19	31	24	28	13.5	20.5
B7PXZ9	Karyopherin (Importin) beta, putative	1013	111.103	4.99561	36.03	1	36	39	190	52.315	20.63	18	34	37.2071	22.01	17	27	36.5252	22.51	19	31	39.2928	17.57	16	30	12.2749	9.08	7	16	8.15977	12.44	10	13	5.09125	9.58	8	11	31.6888	21.22	19	28	30.5	30.5	14.5	19.5
B7PPR8	Peptidylprolyl isomerase	392	43.5239	5.37646	59.44	1	32	35	220	76.2692	44.64	18	35	64.2059	34.44	15	31	83.3119	39.03	15	34	58.7034	38.01	15	28	9.03076	24.74	12	14	22.4756	25.26	11	18	3.39112	16.84	7	12	87.793	40.31	19	48	33	31	16	30
B7PM79	Jumonji domain-containing protein, putative (Fragment)	754	84.3929	6.46826	59.68	1	38	49	264	11.6307	23.74	20	35	13.0306	26.79	15	26	17.4362	20.29	14	26	11.2921	17.77	12	25	17.8027	20.95	13	33	19.2127	28.65	18	37	31.8467	32.76	25	48	16.8876	25.6	18	34	30.5	25.5	35	41
B7P8W6	Protocadherin fat, putative	2933	319.914	5.04639	24.14	1	58	71	213	14.9798	7.77	20	30	6.84299	8.69	20	31	12.1583	5.52	18	30	16.5076	7.84	19	27	3.44208	6.61	15	17	1.73267	4.81	14	23	6.80236	9.99	25	30	14.8916	6.38	18	25	30.5	28.5	20	27.5
B7PZ91	Serine/threonine protein kinase, putative	1379	152.734	7.10791	44.23	1	55	77	221	8.71294	14.65	18	24	29.3769	20.01	26	37	13.6334	17.48	21	21	16.0272	17.55	22	32	17.1317	16.46	22	29	9.96866	11.17	14	20	20.3209	16.24	22	34	18.446	14.29	18	24	30.5	26.5	24.5	29
B7PLA6	Translation elongation factor EF-1 alpha/Tu, putative	555	61.9798	5.12256	52.97	1	35	42	336	69.9029	29.91	13	36	86.5151	35.32	17	41	64.171	28.47	13	30	91.4001	32.79	17	43	92.3239	33.33	16	48	80.5554	36.4	17	48	95.2861	37.66	20	47	100.972	37.84	18	43	38.5	36.5	48	45
B7Q1I5	Ras GTP-ase activating protein with iq motif, putative (Fragment)	1614	183.573	5.85889	37.92	1	41	59	163	3.63054	12.14	17	24	5.14787	12.14	17	21	7.11039	14.87	18	22	3.48234	10.22	13	16	12.6337	10.04	14	18	1.72537	8.92	12	15	3.38737	15.8	19	24	5.02862	13.01	18	23	22.5	19	16.5	23.5
B7PHA2	Uncharacterized protein	637	69.4665	10.1255	44.27	1	33	42	281	61.9348	20.88	15	34	60.4142	22.45	15	33	41.6002	29.36	19	31	60.366	30.14	22	39	65.4548	22.92	15	35	59.8077	27.94	19	40	61.8993	28.89	18	37	42.7245	31.08	18	32	33.5	35	37.5	34.5
B7P3Z6	T-complex protein 1 subunit gamma	510	55.9524	7.10791	69.02	1	38	42	287	90.3036	49.8	25	54	66.4415	36.27	19	40	87.2721	40.78	23	48	67.2857	38.04	21	42	22.7546	28.04	12	17	33.8427	32.16	16	22	32.4118	38.24	18	25	79.6722	37.65	18	39	47	45	19.5	32
B7PJY4	RNA recognition motif-containing protein	662	73.3968	9.5542	58.91	1	41	52	226	38.095	35.2	23	38	25.6073	23.11	14	23	26.204	33.84	20	29	19.1978	31.57	19	32	15.0705	26.89	15	26	19.0218	20.54	13	26	23.4012	24.77	18	30	11.5288	27.64	18	22	30.5	30.5	26	26
B7P7A6	Zinc finger, c2h2 type domaincontaining protein	2066	221.444	6.60986	32.87	1	52	67	185	6.41934	12	18	23	5.83671	11.37	17	22	3.43646	6.1	10	14	10.8268	11.42	20	29	14.9133	12.88	21	28	5.46273	12.25	19	26	4.0025	10.84	17	21	6.93912	11.62	18	22	22.5	21.5	27	21.5
B7Q2M9	Uncharacterized protein (Fragment) (Fragment)	1305	141.476	6.31592	31.26	1	45	49	194	5.175	14.02	16	24	3.23345	13.26	16	28	5.09686	16.32	21	29	3.53509	12.11	14	21	5.30471	7.89	10	16	0	12.49	16	25	4.98141	11.8	17	25	6.94053	14.41	18	26	26	25	20.5	25.5
B7PII1	Chitin synthase, putative	1562	177.807	8.74854	39.05	1	50	67	164	3.57353	13.76	19	26	1.96593	17.99	23	27	7.06657	11.2	15	19	1.83997	11.33	13	16	1.83678	6.53	11	17	5.12917	12.42	15	18	0	12.68	17	21	1.61192	12.36	18	20	26.5	17.5	17.5	20.5
B7PQK9	Uncharacterized protein (Fragment) (Fragment)	1150	125.17	5.99854	49.48	1	53	68	166	1.80079	20.43	19	25	3.45532	21.65	20	21	1.60502	10.52	11	14	3.46525	22.78	21	25	3.75944	17.65	21	23	7.01801	16.09	15	17	5.20974	15.48	16	20	2.02393	18.61	18	21	23	19.5	20	20.5
B7PNN0	ATP-dependent RNA helicase, putative (Fragment)	1042	119.816	7.15186	37.04	1	47	57	196	12.1826	17.08	19	30	14.4592	14.78	17	26	11.9285	18.14	20	31	8.20097	14.68	16	25	0	12.28	13	20	1.88405	12.96	13	17	7.64644	14.88	16	25	3.97681	18.43	18	22	28	28	18.5	23.5
B7QL71	Heat shock protein, putative (Fragment)	613	67.8477	5.8208	55.95	1	25	44	512	290.538	34.09	20	138	111.752	33.28	17	61	140.014	35.4	19	73	129.525	33.77	17	71	59.3751	27.57	13	32	84.8	22.84	12	41	79.1277	30.18	16	37	118.766	32.46	18	59	99.5	72	36.5	48
B7PHG4	Uncharacterized protein	1390	147.768	5.8335	34.68	1	42	51	189	8.88514	14.82	15	26	5.2566	15.9	19	34	5.19867	10.72	12	18	6.93908	7.12	9	15	3.346	14.46	16	28	3.38699	8.92	11	20	1.87167	14.24	16	25	1.8568	15.04	18	23	30	16.5	24	24
B7Q2R9	Cell adhesion molecule, putative	973	106.926	5.46533	31.76	1	28	31	221	44.6714	12.64	11	24	45.4301	13.57	12	29	48.3779	18.09	14	27	58.0058	13.36	12	28	20.498	13.77	13	27	16.7001	11.72	9	19	46.7422	19.63	16	34	50.5915	19.22	18	33	26.5	27.5	23	33.5
B7Q750	Structural maintenance of chromomes protein	1182	132.427	9.02686	48.82	1	49	66	229	48.4586	24.79	26	38	45.5836	26.06	27	38	54.7385	30.12	32	51	48.2648	21.4	21	32	6.90062	14.81	15	18	0	7.19	7	11	12.2475	15.48	16	19	31.8123	18.36	18	22	38	41.5	14.5	20.5
B7PP68	Gem-associated protein, putative	1374	150.52	6.7417	51.24	1	50	63	203	6.82525	10.48	9	17	35.9101	23.36	23	30	23.1023	14.7	14	19	24.7151	12.59	14	23	50.0603	16.96	19	31	37.7935	18.78	21	31	42.8613	15.07	15	23	26.675	13.32	18	29	23.5	21	31	26
B7QIG4	Asparaginyl-tRNA synthetase, putative	464	53.1243	5.8335	59.48	1	30	36	365	101.272	32.54	15	42	106.24	31.47	17	44	108.11	39.44	18	46	125.766	42.46	19	55	115.589	35.34	16	43	118.571	37.28	17	47	100.806	30.39	15	41	112.673	30.82	18	47	43	50.5	45	44
B7PE86	Sodium/calcium exchanger, putative (Fragment)	605	66.9814	8.45557	50.41	1	27	32	272	34.5102	22.15	10	20	54.8223	40.5	22	39	41.4471	32.4	17	30	41.7956	31.9	19	29	63.459	29.26	14	36	62.6948	26.61	16	43	54.9243	26.61	15	41	40.2323	30.08	18	34	29.5	29.5	39.5	37.5
B7PIM4	ATP-dependent DNA helicase II subunit 2	687	76.5766	5.23682	57.35	1	41	46	231	65.7974	37.99	23	42	50.9043	30.57	21	39	41.7472	31.44	21	35	46.302	30.71	21	38	8.91537	16.89	9	11	22.4795	24.02	15	23	5.52316	30.57	15	16	29.9092	33.77	18	27	40.5	36.5	17	21.5
B7Q0B4	Extended synaptotagmin-2, putative (Fragment)	591	65.812	8.39697	50.93	1	27	31	209	16.0925	21.32	14	22	22.4306	30.12	16	27	24.4302	22.67	12	20	29.4215	27.58	15	29	28.2006	27.75	13	24	31.679	24.87	14	25	33.1926	29.95	15	24	40.651	34.01	18	38	24.5	24.5	24.5	31
B7P986	Trifunctional purine biynthetic protein adenine-3	996	107.229	6.55127	50.6	1	41	48	209	33.4876	24.2	18	30	28.0366	20.88	17	24	48.5732	25.2	19	28	57.21	21.59	19	30	32.944	16.16	14	24	27.242	16.16	13	21	37.1369	18.98	15	25	49.329	21.79	18	27	27	29	22.5	26
B7P0R9	Alkylglycerone-phphate synthase	624	68.7837	6.7417	45.19	1	29	32	204	28.4358	22.6	12	23	28.056	24.2	11	21	28.9088	27.88	14	25	33.959	28.85	15	25	26.4851	28.53	15	30	27.391	21.79	11	25	22.2517	32.05	15	26	33.8908	33.17	18	29	22	25	27.5	27.5
B7P803	Liprin-alpha, putative	1165	130.526	6.07471	41.46	1	42	52	218	12.207	12.79	15	31	5.53121	26.01	21	36	17.4352	15.19	16	34	11.2234	14.25	13	27	5.52781	18.03	17	25	5.7731	6.44	8	17	8.82463	14.59	15	22	13.2792	16.65	18	26	33.5	30.5	21	24
B7P8Q2	ABC transporter, putative (Fragment)	1261	142.475	8.32373	36.4	1	29	50	194	8.23923	8.25	11	23	4.36612	8.01	9	17	10.1381	17.29	19	31	10.8421	10.79	13	23	8.18818	11.9	12	15	18.657	20.62	22	39	12.9189	13.64	14	22	2.94433	14.91	18	24	20	27	27	23
B7QCN2	DNA-binding protein mel-18, putative	1230	131.716	9.43701	47.64	1	42	62	169	3.45219	15.69	16	23	0	18.7	19	29	6.91892	15.77	14	21	0	14.63	15	17	0	13.09	15	17	3.44854	17.07	17	21	1.61867	14.31	14	18	1.88879	16.83	18	23	26	19	19	20.5
B7PW24	Uncharacterized protein	1091	122.112	5.85889	36.21	1	38	49	145	0	13.84	13	19	5.69447	18.15	18	25	5.0177	15.12	14	17	3.29022	12.1	11	15	1.77687	8.71	7	11	0	11.55	12	13	1.70507	10.82	14	17	6.74702	14.57	18	28	22	16	12	22.5
B7PZ74	Nonsense-mediated mRNA decay protein, putative	1122	124.331	7.51807	45.9	1	45	52	142	5.20628	9.8	11	12	2.20161	20.77	17	24	14.0627	17.83	14	18	16.2833	13.99	11	13	3.43515	15.78	12	16	1.80885	12.48	11	16	14.7079	12.75	12	17	28.2524	20.41	18	26	18	15.5	16	21.5
B7PYD1	ATP-dependent RNA helicase, putative (Fragment)	431	48.3987	9.05615	77.49	1	20	39	232	51.0338	30.86	15	38	52.0037	37.35	19	36	48.325	42.23	21	35	56.1094	37.59	17	38	14.8428	18.33	9	14	25.6767	22.27	9	19	8.87357	31.79	12	17	44.0942	43.62	18	35	37	36.5	16.5	26
B7PTW9	DNA helicase (Fragment)	790	88.9004	7.00537	58.48	1	49	52	252	84.7069	34.43	25	44	74.489	32.53	25	45	87.324	33.16	23	51	96.8901	31.01	23	44	2.33762	17.47	10	12	10.6453	7.22	6	11	3.34666	20.25	12	16	46.0711	21.9	18	29	44.5	47.5	11.5	22.5
B7QCR5	Hyaluronan mediated motility receptor, putative (Fragment)	709	82.9107	5.17334	65.87	1	40	53	167	7.04292	14.67	10	18	4.04508	23.98	14	19	12.5165	20.31	13	20	5.88615	23.98	14	22	9.5141	16.93	11	19	13.7063	27.64	17	26	30.403	18.62	11	18	7.7881	28.91	18	25	18.5	21	22.5	21.5
B7PGS0	Nitric oxide synthase, putative (Fragment)	1110	125.367	6.59521	37.66	1	36	48	193	7.19809	12.25	14	19	3.58027	10.45	10	16	11.6453	16.58	15	30	3.55652	13.06	14	23	3.67049	13.96	12	23	5.34437	14.95	16	34	1.77809	11.62	11	20	14.1833	19.1	18	28	17.5	26.5	28.5	24
Q68HD1	Calreticulin, putative	413	47.5798	4.67822	59.08	1	28	30	392	168.83	43.58	20	68	125.568	47.22	22	62	132.393	42.37	19	58	125.596	36.56	20	59	48.3174	26.88	11	26	85.362	36.32	16	41	51.8978	27.12	11	22	133.172	40.19	18	56	65	58.5	33.5	39
B7PHC6	DEAD box ATP-dependent RNA helicase, putative	773	90.3664	9.39307	66.62	1	50	66	168	30.2207	37.77	29	37	42.5097	27.55	20	30	21.8248	21.6	16	23	23.3384	25.23	18	25	0	3.1	2	2	2.42022	9.31	11	12	3.18655	18.76	11	13	14.7447	23.29	18	26	33.5	24	7	19.5
B7QH07	Cytoplasmic dynein heavy chain, putative	1310	146.361	6.90283	36.87	1	38	47	160	8.62587	8.7	11	17	1.8587	9.47	11	15	4.45349	10.08	12	20	8.9026	11.07	11	17	9.74957	14.35	15	21	10.7264	8.78	10	19	8.77883	10.99	11	24	10.6674	16.49	18	27	16	18.5	20	25.5
B7PQH0	Hemolectin, putative (Fragment)	1043	115.801	5.8208	43.43	1	46	56	136	5.46248	17.45	16	19	2.03102	15.05	13	16	1.65828	20.81	16	19	3.41565	13.14	11	12	9.87694	15.24	15	20	3.61034	13.9	13	19	1.8431	9.2	10	12	3.71691	20.33	18	19	17.5	15.5	19.5	15.5
B7PYH6	Coiled-coil domain-containing protein, putative (Fragment)	749	83.4109	8.67529	40.32	1	24	39	101	5.66045	18.42	12	13	6.95058	15.62	10	13	10.1267	14.02	11	14	5.28645	14.02	10	12	0	8.68	5	8	3.39444	12.42	10	11	6.8623	14.15	10	11	6.82849	23.77	18	19	13	13	9.5	15
B7QB94	Breakpoint cluster region protein, putative	791	89.7068	7.73779	42.6	1	29	37	115	1.67651	11.5	10	13	5.73602	11.5	8	9	8.01902	17.95	11	14	14.8511	12.77	9	14	14.7479	12.77	8	14	19.7386	12.01	9	16	21.0493	14.16	10	15	21.4315	22.88	18	20	11	14	15	17.5
B7PLL8	Estradiol 17-beta-dehydrogenase, putative	848	92.4277	7.59131	45.28	1	35	40	199	47.6914	25.24	19	32	34.0196	23.11	16	26	40.6085	22.52	17	29	51.1451	27	20	32	8.5521	13.8	10	18	11.8893	15.68	10	16	18.0943	12.03	9	15	59.4792	23.35	18	31	29	30.5	17	23
B7PIF1	Beta-transducin, putative	679	75.5779	7.41553	55.08	1	32	39	102	0	20.62	10	12	1.75956	11.93	7	14	1.60975	14.58	6	6	3.59886	17.82	10	12	1.66004	12.81	8	12	5.12313	15.46	8	14	1.6159	14.87	9	14	1.78031	32.11	18	18	13	9	13	16
B7Q505	Elongation factor Tu	475	52.2023	8.26514	67.58	1	31	34	277	150.169	47.37	19	55	129.664	38.53	17	49	119.264	50.74	21	50	115.299	44.42	18	49	19.3318	16.84	7	10	29.0164	29.47	11	20	9.70186	21.26	8	10	61.4553	48.84	18	34	52	49.5	15	22
B7QLI1	Vacuolar sorting protein, putative (Fragment)	738	84.6736	5.80811	49.86	1	31	38	195	54.723	23.31	13	31	22.783	19.38	13	22	37.4677	23.98	17	28	59.9299	26.83	18	38	0	11.92	6	12	1.87757	18.02	11	16	14.0106	12.06	7	14	71.6703	28.32	18	34	26.5	33	14	24
B7QCA1	RNA-binding translational regulator IRP, putative (Fragment)	853	94.101	6.81494	43.85	1	33	41	141	45.8278	23.21	18	27	23.9009	13.72	11	15	37.8494	17	14	26	29.8288	23.56	17	23	0	14.65	8	9	3.87766	8.68	7	10	4.04073	10.08	7	9	25.641	20.63	18	22	21	24.5	9.5	15.5
B7PNN6	Selenoprotein O, putative	620	70.2393	7.31299	51.77	1	35	42	118	1.92532	28.23	15	22	3.57005	21.94	13	16	0	19.19	12	12	1.62472	12.42	9	12	0	19.52	9	10	3.29646	16.29	10	14	1.6483	7.42	6	9	7.24772	28.06	18	23	19	12	12	16
B7Q619	Muscle myin heavy chain, putative	542	61.2501	5.52881	51.29	1	27	36	144	31.4447	18.08	10	20	27.1699	16.05	9	18	37.5243	25.46	16	29	34.9068	30.26	16	27	0	13.84	6	7	2.87426	11.25	5	5	0	5.9	4	6	47.0283	26.2	18	32	19	28	6	19
B7PQJ9	ATP-dependent RNA helicase, putative	482	53.6515	6.23975	63.28	1	30	34	420	86.6645	44.4	21	54	101.955	36.51	17	48	100.516	37.14	19	50	100.267	44.19	24	56	117.864	45.02	19	58	105.08	43.36	19	51	137.121	45.44	24	64	84.6781	36.51	17	39	51	53	54.5	51.5
B7PTZ6	Pacman protein, putative	1112	126.664	6.23975	40.92	1	45	55	224	1.97342	13.04	15	20	8.99272	11.24	11	18	12.7038	16.46	18	27	17.1241	14.66	15	26	28.8742	17.18	18	37	17.2246	12.5	14	26	32.1823	20.5	24	45	17.6543	14.93	17	25	19	26.5	31.5	35
B7PJF4	Discs large protein, putative	1558	171.816	8.1626	56.74	1	73	93	185	1.82181	17.97	22	25	2.48775	14.96	22	25	3.83057	16.62	19	20	7.50579	14.06	21	23	3.61709	12.71	17	21	6.05067	16.94	24	27	7.05538	13.48	21	25	3.45726	11.36	17	19	25	21.5	24	22
B7P7K8	Uncharacterized protein	545	61.8185	9.23193	56.51	1	28	49	145	14.7885	20	12	17	5.0492	15.05	10	15	8.99048	17.06	11	16	7.09482	16.88	11	16	1.7046	18.35	10	16	5.20684	28.07	16	18	1.80423	27.52	20	22	8.89799	28.99	17	25	16	16	17	23.5
B7PJJ4	Uncharacterized protein	925	101.356	7.07861	41.08	1	35	36	301	59.6864	26.27	19	31	101.2	23.35	19	45	63.2603	25.08	20	37	73.4173	21.73	19	39	74.1626	22.49	19	39	82.8274	21.73	18	39	79.1976	24	19	40	60.1912	22.05	17	31	38	38	39	35.5
B7Q3D3	ATP-citrate synthase, putative	489	53.8726	7.98682	59.71	1	26	26	524	135.706	39.88	18	69	148.856	42.33	16	73	133.869	36.81	17	65	147.181	38.24	16	63	134.919	35.17	15	65	141.891	42.33	16	67	111.292	47.44	19	54	135.727	41.92	17	68	71	64	66	61
B7P5D8	Paramyin, putative	857	100.316	5.61768	67.44	1	51	68	190	12.1823	23.92	17	22	11.1114	23.57	18	25	14.5018	26.14	19	28	11.7954	20.3	15	23	7.55849	17.85	14	18	9.11581	18.9	15	25	7.261	23.69	18	23	17.086	24.04	17	26	23.5	25.5	21.5	24.5
B7PNK5	SMC proteins Flexible Hinge Domaincontaining protein (Fragment)	796	88.3568	8.6167	59.55	1	41	52	318	57.3111	29.15	19	34	75.8159	36.31	24	45	55.8142	38.69	24	40	59.476	29.4	19	35	93.6589	33.79	25	53	87.8264	31.28	22	49	61.9342	24.5	17	35	54.1251	26.76	17	27	39.5	37.5	51	31
B7QJN9	Uncharacterized protein	1377	156.146	5.75732	41.03	1	59	68	212	8.88949	17.57	24	36	8.95475	13.36	16	19	3.4771	13.51	17	24	6.88796	14.89	18	24	6.59121	17.5	22	29	10.6681	17.28	22	29	1.81824	13.44	17	22	8.41862	11.84	17	29	27.5	24	29	25.5
B7QAH9	Acetyl-CoA carboxylase, putative (Fragment)	859	97.4807	8.73389	60.42	1	44	51	253	19.5032	18.39	14	23	50.3245	27.36	19	31	34.866	29.69	22	31	24.745	24.21	18	26	72.0362	29.92	21	42	62.5563	27.82	21	42	46.2232	24.1	17	33	40.3335	25.84	17	25	27	28.5	42	29
B7P9A6	UBX domain-containing protein, putative	891	96.8351	8.93896	45.34	1	30	48	184	3.83265	17.4	13	20	11.4619	13.24	11	16	18.3198	20.43	15	23	16.7319	17.96	18	30	9.84169	9.65	7	15	16.8202	21.21	20	27	17.1686	18.41	17	27	12.8474	19.53	17	26	18	26.5	21	26.5
B7Q9N8	Arsenite-resistance protein, putative	886	99.9721	5.78271	45.71	1	53	58	234	36.4712	25.17	22	32	34.4706	23.14	18	27	57.2062	22.91	23	42	37.6931	26.19	23	35	7.59967	12.3	10	15	24.2356	19.86	17	28	1.60384	19.64	17	22	47.7349	19.53	17	33	29.5	38.5	21.5	27.5
B7P6Q5	1-phphatidylinitol 4,5-bisphphate phphodiesterase	1109	127.167	6.60986	40.4	1	48	58	173	4.04176	13.71	14	20	7.75243	17.49	16	23	10.1689	18.49	20	26	3.62738	13.98	14	18	6.40679	14.16	15	19	1.84026	15.69	16	19	8.38502	17.67	17	23	11.8323	17.4	17	25	21.5	22	19	24
B7QHB6	Cadherin-repeats domain-containing protein	2790	308.362	4.91943	21.33	1	39	63	136	0	8.89	21	25	1.66007	5.91	13	13	1.76523	4.3	12	15	1.64681	4.73	10	16	0	4.23	9	10	1.63693	4.59	11	14	1.6347	7.1	17	21	5.77162	8.35	17	22	19	15.5	12	21.5
B7PA95	Tubulin beta chain	446	49.874	4.91943	57.62	1	6	25	1637	809.478	52.24	20	380	501.581	45.52	18	211	579.817	50	18	259	584.073	47.98	18	256	250.964	41.93	15	99	350.115	48.65	17	148	226.419	45.29	16	90	435.225	48.65	17	194	295.5	257.5	123.5	142
B7PNQ4	Uncharacterized protein	1524	168.18	8.1626	50.39	1	54	69	157	3.39236	15.09	19	21	1.7481	12.34	18	23	2.1386	8.92	12	15	0	6.23	8	9	7.21728	12.07	17	27	3.9862	12.34	16	22	5.06157	12.99	16	21	3.28741	12.47	17	19	22	12	24.5	20
B7PUD9	Proline-serine-threonine phphatase interacting protein, putative	915	97.8407	8.99756	51.8	1	39	57	114	1.63124	10.82	8	8	1.66754	15.74	12	13	3.43758	13.77	9	11	5.20146	19.02	12	14	0	19.02	14	15	3.33198	15.96	15	16	1.84346	24.59	16	18	4.62249	23.17	17	19	10.5	12.5	15.5	18.5
B7PYB2	EGF-like domain-containing protein, putative (Fragment)	667	71.5678	6.56592	43.63	1	31	34	268	88.0752	29.69	16	36	75.5478	29.84	19	37	66.6118	30.43	18	34	66.5559	26.99	19	33	64.9715	24.44	14	27	64.9614	26.24	14	26	76.2584	26.24	16	36	81.97	28.19	17	39	36.5	33.5	26.5	37.5
B7PMU5	Cullin, putative (Fragment)	778	89.7845	8.98291	61.83	1	54	58	210	25.1879	30.85	21	36	6.55289	22.49	17	24	10.5392	25.06	19	27	12.4934	20.31	16	30	1.61787	16.58	11	18	3.67055	19.02	14	25	3.45627	17.35	16	27	8.79568	20.95	17	23	30	28.5	21.5	25
B7QDK0	E1A-binding protein p400, putative (Fragment)	2377	261.282	8.49951	33.78	1	63	79	172	3.36431	7.24	13	19	10.4612	12.41	24	29	8.08381	8.33	16	18	6.03073	13.55	22	27	6.45352	5.6	13	14	10.6276	10.52	23	30	4.225	7.32	15	16	1.743	7.95	17	19	24	22.5	22	17.5
B7PUQ5	DNA ligase	851	95.5633	9.08545	63.1	1	40	51	163	10.3736	25.85	20	28	12.1021	25.03	20	29	17.6608	19.15	17	25	6.74605	17.86	14	19	0	13.04	8	9	1.62242	14.69	12	13	5.05602	20.45	15	17	10.2536	24.56	17	23	28.5	22	11	20
B7QFT6	Zinc finger protein, putative (Fragment)	1206	136.212	8.77783	43.86	1	49	57	143	5.55245	20.65	19	28	3.24705	15.26	12	14	0	15.26	16	21	6.4773	11.77	12	15	1.60032	6.63	6	7	0	10.86	11	14	15.6132	14.01	15	25	7.80795	16.25	17	19	21	18	10.5	22
B7P5V0	RUN domaincontaining protein (Fragment)	1360	146.524	6.85889	39.71	1	37	53	132	0	9.34	10	15	0	11.54	11	13	3.99235	11.47	12	14	1.75425	6.69	8	14	1.63102	11.47	14	18	3.56954	15.15	16	20	3.78367	12.21	14	15	5.76231	18.38	17	23	14	14	19	19
B7PD37	Translation initiation factor 2, alpha subunit, putative	326	36.7508	4.86865	63.8	1	22	24	237	44.094	39.88	13	25	59.5668	38.34	11	28	68.1847	44.17	13	31	62.5499	46.01	15	34	41.1591	37.12	10	21	61.4885	39.26	15	30	59.3022	44.17	13	28	72.6916	52.15	17	40	26.5	32.5	25.5	34
B7P416	Cell adhesion molecule, putative (Fragment)	1335	144.418	8.98291	41.12	1	46	55	150	3.22703	10.64	13	14	10.8998	17.3	20	26	3.44055	12.36	13	17	7.08597	15.43	15	21	5.29023	9.51	10	13	8.78595	13.71	14	22	2.07191	13.71	13	18	3.23524	15.21	17	19	20	19	17.5	18.5
B7PGA3	Exportin-7-A, putative (Fragment)	1066	120	6.50732	40.99	1	33	43	168	7.94831	17.82	14	16	27.08	18.29	18	26	20.4699	16.89	16	23	27.8292	19.7	16	22	6.42919	12.66	10	12	7.57962	12.66	12	14	28.5648	15.48	13	25	37.4376	19.89	17	30	21	22.5	13	27.5
B7P7C0	Fasciclin, putative	800	87.6814	5.41455	39.75	1	34	41	153	15.671	20.88	14	27	8.8993	19.25	13	20	14.6674	20.75	15	20	11.3341	17.75	13	18	8.76482	14.12	9	12	3.9071	13.25	10	12	10.091	16.75	13	18	30.459	21	17	26	23.5	19	12	22
B7QK86	Centromere protein b, putative	883	97.5565	8.07471	42.36	1	29	41	164	7.42505	16.42	14	29	7.52519	14.61	9	16	9.34192	18.12	14	18	7.52021	14.04	10	16	5.70912	9.97	8	20	7.43203	13.93	10	17	5.06461	19.93	13	23	13.4614	20.5	17	25	22.5	17	18.5	24
B7PXI3	Spliceomal protein sap, putative (Fragment)	1019	112.598	4.90674	37.49	1	40	42	279	68.0656	22.67	18	33	81.7408	24.34	21	40	68.8076	19.33	16	35	76.6041	18.84	17	36	79.5207	24.73	21	46	84.71	24.73	20	40	44.9778	15.21	12	20	57.7209	19.43	17	29	36.5	35.5	43	24.5
B7QE46	ATP synthase subunit beta	563	60.6968	5.90967	53.82	1	24	30	446	235.725	41.39	18	78	222.41	47.6	22	74	186.09	41.92	17	62	197.163	38.72	15	65	98.3871	31.26	13	35	126.801	31.08	14	43	98.5287	30.2	12	34	177.94	36.77	17	55	76	63.5	39	44.5
B7P4E1	Glutamate dehydrogenase, putative	549	60.9831	8.42627	60.66	1	30	36	265	74.867	42.44	21	46	73.6149	31.69	15	38	76.0787	37.7	19	42	75.2183	29.51	17	42	20.9351	14.75	7	16	33.0394	24.95	15	27	23.7855	24.41	11	18	65.2086	33.7	17	36	42	42	21.5	27
B7P8X1	Coronin	861	93.7798	6.7124	45.41	1	27	36	166	35.1506	17.89	12	22	21.9646	13.47	9	16	28.7231	14.63	12	19	48.996	17.42	13	27	22.1731	17.31	9	16	22.2816	15.33	11	17	43.1066	15.1	11	25	34.1995	21.6	17	24	19	23	16.5	24.5
B7P5Y3	Alpha-1,4 glucan phphorylase	826	94.2223	7.51807	57.63	1	43	50	218	74.8493	33.78	28	49	33.6165	25.79	17	26	58.7306	30.15	23	40	55.9594	27	19	29	1.69991	15.62	12	14	0	13.8	9	14	6.86337	14.77	11	18	35.7421	21.79	17	28	37.5	34.5	14	23
B7QK55	Alternative splicing factor SRp55/B52/SRp75, putative (Fragment)	355	41.1439	11.9712	65.63	1	30	36	119	18.056	31.55	14	21	5.32691	26.76	13	19	12.908	39.44	14	18	6.76387	29.01	10	11	0	19.72	7	8	1.7172	25.92	9	10	0	20.85	11	13	8.11718	31.55	17	19	20	14.5	9	16
B7QK30	Kelch domain-containing protein, putative	471	52.1673	9.20264	52.87	1	21	32	107	1.61021	17.41	10	16	0	16.14	8	11	1.72998	18.26	11	15	2.25418	27.6	12	14	0	14.65	6	8	1.61734	15.92	6	10	7.11389	17.83	11	15	1.66006	31.42	17	18	13.5	14.5	9	16.5
B7Q406	Hemelipoglyco-carrier protein	1556	177.543	6.75635	37.92	1	41	66	161	5.01418	14.33	17	21	1.6064	12.85	19	23	1.84848	13.37	15	19	3.50744	12.4	15	18	3.71196	11.12	13	19	6.89714	11.7	18	26	3.6154	7.52	10	13	3.30917	11.63	17	22	22	18.5	22.5	17.5
B7PD89	Mediator of RNA polymerase II transcription subunit 1	1441	149.604	9.18799	34.42	1	34	47	133	5.13436	11.87	13	17	4.96305	14.02	17	21	0	11.31	11	13	3.3148	14.43	18	23	8.68414	10.69	11	14	3.53092	9.51	9	11	3.12963	9.92	10	12	6.911	12.7	17	22	19	18	12.5	17
B7PH02	Uncharacterized protein (Fragment) (Fragment)	788	87.8161	8.44092	44.04	1	30	40	102	7.13694	16.75	13	14	5.61606	14.34	11	15	1.65878	11.8	8	9	1.62663	13.71	8	10	1.90527	12.82	8	9	3.31664	11.42	9	11	6.96683	16.62	10	16	3.33423	21.57	17	18	14.5	9.5	10	17
B7QBX8	Vitellogenin receptor, putative (Fragment)	810	90.4628	5.05908	48.27	1	38	40	164	30.5423	21.23	15	25	30.5187	13.58	11	19	41.6219	19.26	13	23	39.8485	22.72	15	24	0	18.27	9	12	17.8753	22.72	15	25	4.35758	14.81	9	13	26.5108	26.67	17	23	22	23.5	18.5	18
B7P9R8	Oligopeptidase, putative (Fragment)	690	78.8717	6.43018	63.91	1	37	44	140	20.6103	39.42	24	27	14.3747	23.62	14	18	17.2177	16.81	11	17	22.0611	21.01	11	17	6.89224	15.51	7	10	11.1645	26.96	14	19	4.89436	17.1	9	10	20.5219	28.12	17	22	22.5	17	14.5	16
B7QAM2	Shk1 kinase-binding protein (Skb1), putative (Fragment)	501	57.2897	8.80713	65.07	1	35	40	208	30.5592	31.94	15	27	16.5627	31.54	16	22	30.3751	35.13	15	28	45.2958	32.73	15	31	32.928	23.15	11	27	37.3335	25.15	13	25	22.6502	16.57	9	20	23.2491	29.14	17	28	24.5	29.5	26	24
B7P3T7	Predicted protein	712	76.8496	5.70654	45.22	1	27	38	252	7.23742	22.89	15	34	5.20649	20.65	13	26	2.12865	16.01	12	27	7.50323	22.05	14	32	5.54125	18.96	12	38	7.50538	20.79	12	33	5.43549	16.43	9	33	16.1633	24.72	17	29	30	29.5	35.5	31
B7P3I8	Semaphorin-5A, putative (Fragment)	728	80.3447	7.63525	40.66	1	30	34	153	25.4762	9.62	6	20	23.9042	13.46	9	16	28.5548	17.45	11	22	19.0949	17.99	10	20	5.69698	14.7	10	12	7.69789	17.58	12	15	13.1018	12.77	9	17	34.7431	23.49	17	31	18	21	13.5	24
B7PEU4	Calponin homology (CH) domain-containing, chdc/lrch (Fragment)	646	69.5287	9.40771	65.17	1	30	39	119	0	14.4	6	8	2.25273	21.05	12	19	0	13.47	9	12	4.29467	16.41	10	14	1.73336	17.34	11	16	0	14.55	11	14	1.63997	14.4	9	14	5.12906	39.01	17	22	13.5	13	15	18
B7PA24	Protein phphatase 2A regulatory subunit A, putative	597	66.2273	5.13525	53.77	1	29	33	186	77.2659	37.52	20	44	46.2432	30.65	14	24	55.0724	26.97	13	24	60.3186	36.01	18	28	2.34421	15.41	8	8	16.3006	23.95	13	16	13.3471	16.92	8	11	60.8553	30.15	17	31	34	26	12	21
B7PAT7	Protein transport protein Sec31A, putative (Fragment)	1184	127.198	6.80029	27.7	1	27	34	136	34.3104	11.74	12	21	33.488	8.28	9	16	47.8021	11.99	14	24	42.4505	12.58	15	24	3.3917	8.02	7	10	0	9.12	7	9	4.32242	10.39	8	11	32.3468	17.48	17	21	18.5	24	9.5	16
B7PM39	Tudor domaincontaining protein (Fragment)	563	59.4437	5.59229	53.46	1	25	32	160	44.9092	34.64	16	27	37.696	25.75	12	23	47.101	31.44	14	22	54.5033	32.68	14	27	0	21.14	10	13	9.73708	12.61	5	10	7.0003	19.01	8	14	34.7328	37.3	17	24	25	24.5	11.5	19
B7PQN4	Aminopeptidase A, putative (Fragment)	1669	192.29	6.45557	39.96	1	52	72	165	0	9.53	13	17	1.99827	9.59	14	17	4.04709	10.31	16	18	8.94465	11.5	16	17	13.2437	8.75	12	18	17.6429	14.92	23	32	1.75336	17.26	24	26	3.61482	12.1	16	20	17	17.5	25	23
B7PMP6	AP-3 complex subunit delta-1, putative (Fragment)	925	103.634	6.96143	45.62	1	39	48	287	36.9637	21.51	21	32	48.1741	21.19	18	32	43.3806	14.81	14	31	56.2341	20.65	18	35	61.4542	22.16	20	43	57.2386	24.76	21	40	67.3544	26.27	22	45	48.9866	17.95	16	29	32	33	41.5	37
B7PV81	Leucine rich domain-containing protein, putative (Fragment)	1327	143.607	6.60986	41.67	1	45	55	229	13.2213	11.3	13	17	34.1383	22.38	20	28	39.7117	15.67	17	27	31.6042	19.89	22	28	32.6153	13.94	16	25	41.8182	18.99	21	39	43.4542	18.99	22	37	41.8906	15.3	16	28	22.5	27.5	32	32.5
B7PT76	Midasin, putative	1917	210.34	7.25439	37.66	1	60	71	295	7.80731	9.34	17	26	34.0567	15.86	24	42	15.3888	11.32	18	31	23.7902	12.31	18	32	74.5121	16.69	30	54	56.792	18.21	32	53	41.1408	13.72	21	37	13.9732	9.75	16	20	34	31.5	53.5	28.5
B7Q831	Ergterol biynthesis erg4/erg24 family protein	600	65.3841	11.063	42.5	1	31	38	332	71.8145	28.33	19	43	56.2651	26.33	16	36	68.4132	26.67	17	45	72.707	23.17	16	41	90.0355	25.17	16	45	59.6224	26.5	17	43	55.7718	27.33	19	42	52.7247	26.5	16	37	39.5	43	44	39.5
B7Q4E3	Tomyn, putative (Fragment)	780	85.8237	6.93213	57.56	1	36	45	186	13.7145	27.44	15	19	20.5106	24.1	14	22	19.0673	26.92	16	23	23.4166	22.44	16	23	28.9398	22.44	13	22	28.9048	17.44	13	20	31.9838	24.74	19	34	23.1261	26.28	16	23	20.5	23	21	28.5
B7PTD8	Nuclear pore complex protein nup153, putative	1152	117.402	9.27588	36.98	1	36	40	261	36.051	14.67	14	26	49.8551	20.4	16	32	47.5905	16.67	16	32	42.7678	23.44	19	33	66.4769	17.19	16	32	75.36	16.93	17	37	86.7574	19.88	18	43	32.1196	16.93	16	26	29	32.5	34.5	34.5
B7PM55	Uncharacterized protein	1201	127.491	6.20166	37.8	1	44	52	177	8.1754	11.32	12	16	15.657	17.24	18	24	7.168	10.99	11	19	15.9077	16.07	16	23	7.34893	12.49	13	21	3.51182	12.99	13	18	30.4115	16.24	18	34	8.93114	15.57	16	22	20	21	19.5	28
B7PKY7	ABC transporter, putative (Fragment)	1051	117.029	7.72314	35.87	1	24	36	184	39.0632	9.04	8	15	49.9143	14.94	14	22	35.9093	13.89	12	19	51.3007	14.27	16	28	41.9998	19.51	16	23	46.1299	11.7	10	22	51.8822	15.03	17	29	40.6054	18.36	16	26	18.5	23.5	22.5	27.5
B7PB18	Apoptotic protease-activating factor, putative	1174	131.219	6.25244	34.75	1	36	45	152	0	9.45	9	17	10.7528	8.35	8	18	15.859	10.39	9	18	23.549	13.71	13	22	8.36191	10.9	11	15	2.01816	5.03	6	11	16.03	17.21	17	28	27.4106	16.87	16	23	17.5	20	13	25.5
B7Q4V9	Plexin B, putative (Fragment)	1329	149.196	6.25244	34.01	1	37	50	176	2.16618	11.06	11	18	3.52265	11.96	15	19	3.70791	9.63	12	25	4.87367	10.76	12	24	1.66482	14.37	16	20	7.5117	10.68	14	22	4.3913	14.52	16	18	11.4353	14.67	16	30	18.5	24.5	21	24
B7P7J9	Helixloop-helix DNA-binding domain-containing protein	1197	127.938	9.56885	43.94	1	38	61	155	3.40888	14.12	13	20	3.84991	15.54	14	20	8.05685	13.95	14	16	5.08003	8.35	8	13	10.0958	14.45	15	19	9.68642	18.38	18	24	8.30252	16.37	15	20	7.69862	15.87	16	23	20	14.5	21.5	21.5
B7QNY1	Ion channel nompc, putative	1443	158.345	7.85498	44.21	1	48	60	174	1.60324	11.3	12	22	2.04316	10.26	10	15	3.30762	11.92	14	23	8.62394	13.1	17	32	1.97218	12.75	13	16	1.61415	16.84	18	20	3.55664	15.45	15	21	2.23586	12.68	16	25	18.5	27.5	18	23
B7PRN8	Brain acid soluble protein, putative	409	41.7881	8.95361	54.77	1	34	38	288	66.6595	32.76	13	37	75.5529	41.32	17	39	73.9906	42.05	19	44	58.6195	37.41	17	39	21.4156	33.74	15	22	51.4675	34.47	14	35	48.6047	31.54	15	34	57.0999	38.39	16	38	38	41.5	28.5	36
B7QHX8	Nuclear pore protein	802	89.6807	5.45264	40.65	1	31	34	198	29.0527	19.08	14	24	25.4367	20.32	13	24	44.3646	15.34	11	22	43.3488	22.19	14	28	19.9502	16.71	12	22	28.7628	18.95	13	26	29.8675	22.69	15	28	32.3004	22.94	16	24	24	25	24	26
B7PKC4	Disheveled associated activator of morphogenesis, putative (Fragment)	904	102.231	6.88818	49.45	1	38	53	159	7.25907	13.94	10	18	6.78825	24.56	19	28	5.7587	18.14	11	12	3.92554	17.48	14	17	5.30436	17.15	12	15	13.6688	13.38	12	26	3.57783	17.04	15	21	5.61736	18.47	16	22	23	14.5	20.5	21.5
B7QIQ5	Kinase suppressor of Ras (KSR), putative	686	76.6973	9.17334	56.27	1	35	52	165	5.58335	23.18	12	19	6.93815	31.2	19	28	3.32394	24.05	15	19	3.25577	20.26	16	21	5.17348	26.53	14	19	3.27228	16.91	11	13	3.64689	24.49	15	23	1.68513	25.07	16	23	23.5	20	16	23
B7P4B9	Secreted mucin MUC17, putative	3497	357.091	4.17041	15.56	1	42	47	156	1.64728	3.06	9	16	5.58751	4.23	12	18	5.31458	4.92	15	20	2.02448	4.4	10	14	2.09727	4.12	12	21	3.51836	3.8	10	22	4.99696	5.75	15	22	0	5.46	16	23	17	17	21.5	22.5
B7QLS6	Uncharacterized protein	1495	162.031	9.23193	44.35	1	56	64	166	7.63538	8.29	11	12	5.32322	13.31	16	20	7.7798	15.85	18	22	13.7111	13.51	17	26	1.69237	9.63	12	17	10.8241	16.59	23	31	5.50955	12.51	14	17	12.2571	13.78	16	21	16	24	24	19
B7PL25	Double-stranded RNA-specific editase B2, putative	683	73.9156	8.51416	55.78	1	35	39	301	103.634	40.7	22	51	86.3322	36.02	22	50	95.9082	32.21	19	50	92.2262	34.11	18	45	32.5628	24.45	14	20	49.8748	28.4	16	26	39.7409	28.99	14	25	61.0521	29.43	16	34	50.5	47.5	23	29.5
B7P493	Zinc finger, c2h2 type domaincontaining protein	669	72.9608	8.49951	52.32	1	37	41	190	15.1368	30.79	17	22	22.468	27.35	17	24	28.8366	23.62	14	25	24.3846	27.5	17	26	27.5082	23.92	14	24	22.1272	23.77	16	22	33.6933	22.57	14	27	24.8565	27.35	16	20	23	25.5	23	23.5
B7PZ89	Protein VPRBP, putative	1374	149.913	5.26221	41.92	1	43	56	159	14.4135	8.59	11	14	28.0582	14.56	16	23	16.9403	13.68	18	23	5.17282	12.37	12	15	0	13.17	15	19	15.1336	12.66	15	22	20.7706	14.77	14	20	16.1577	11.57	16	23	18.5	19	20.5	21.5
B7Q1Z1	Ca2+-dependent activator protein for secretion 2 isoform A, putative	1355	153.239	6.02393	41.7	1	36	57	148	4.37266	14.76	15	18	12.2611	15.06	16	21	2.02951	14.46	16	22	3.31336	12.47	12	16	6.79952	9.89	10	15	7.76619	16.09	15	19	6.83529	13.36	14	19	3.6499	12.1	16	18	19.5	19	17	18.5
B7Q8T7	Uncharacterized protein (Fragment) (Fragment)	644	72.1035	9.5542	59.94	1	39	52	173	40.6347	34.94	21	31	23.4519	30.9	18	21	31.0074	28.73	16	24	30.4138	28.57	15	21	1.94514	19.72	15	18	11.9956	25.62	14	17	10.0844	22.36	14	18	24.9033	24.53	16	23	26	22.5	17.5	20.5
B7P8Y4	Arginyl-tRNA synthetase, putative	662	74.7294	6.55127	51.66	1	40	49	178	64.8424	33.53	23	43	24.8924	21.15	10	16	43.8588	30.66	18	31	33.3212	21.3	13	24	1.88021	11.18	6	8	3.41345	21.9	12	16	2.10895	25.53	14	14	34.1858	27.34	16	26	29.5	27.5	12	20
B7P2J3	Uncharacterized protein	1143	123.43	9.1001	30.8	1	35	43	167	2.25423	12.77	12	17	8.73874	14.87	16	23	5.00559	15.66	17	23	9.02003	13.39	16	24	17.6393	15.05	15	23	16.6901	10.76	11	17	11.9738	13.21	14	19	6.98104	14.87	16	21	20	23.5	20	20
B7Q5R1	Vacuolar protein-sorting protein, putative	468	53.2196	8.73389	65.81	1	38	47	151	7.32826	22.44	13	26	5.25941	17.95	7	11	10.6593	22.86	12	15	10.6407	25.21	12	20	9.97123	34.19	15	20	11.1477	23.72	10	16	16.727	39.74	14	20	9.32307	36.32	16	23	18.5	17.5	18	21.5
B7PJ72	Protein kinase C	693	78.3533	7.43018	48.05	1	29	42	135	3.32391	20.35	13	16	6.55057	18.76	12	21	5.52948	14.14	9	15	3.45033	23.23	13	17	0	18.33	12	19	0	11.4	6	6	3.83351	19.48	14	20	9.39705	27.99	16	21	18.5	16	12.5	20.5
B7PJL5	Uncharacterized protein	1052	115.822	8.80713	43.73	1	49	62	176	3.66739	18.44	19	23	3.62337	15.97	18	21	1.69945	13.4	12	18	4.2937	15.59	20	28	3.29673	18.92	18	25	0	15.21	18	24	0	12.17	13	16	5.60794	15.78	16	21	22	23	24.5	18.5
B7Q376	Uncharacterized protein	694	78.15	8.70459	61.82	1	40	50	178	1.64278	22.62	15	27	3.41387	21.47	15	23	2.03571	28.24	17	21	12.3805	24.35	17	28	13.4468	19.88	11	17	11.2333	23.92	17	23	0	21.76	13	16	1.74448	21.9	16	23	25	24.5	20	19.5
B7PMX4	AP-3 complex subunit beta	1040	114.537	5.80811	50.67	1	43	56	231	47.3944	22.12	22	41	27.6391	15	13	21	41.6962	26.92	23	37	35.5004	25.48	22	33	6.98116	17.21	15	21	12.0473	16.83	16	27	19.4181	14.42	13	23	33.1394	16.83	16	28	31	35	24	25.5
B7P546	Multidrug resistance protein, putative	1470	163.731	8.98291	32.79	1	36	56	200	14.8059	17.62	23	36	5.99154	11.7	15	25	9.93053	11.5	16	22	12.5841	18.1	24	35	4.55401	12.24	16	20	6.51897	11.22	15	19	7.73512	7.89	13	22	9.31175	11.5	16	21	30.5	28.5	19.5	21.5
B7P6G6	Uncharacterized protein	1216	135.78	6.1001	44.24	1	44	62	199	7.93015	17.02	19	23	3.32509	13.32	15	22	6.491	16.94	19	25	10.3368	17.19	17	25	14.4898	14.97	19	37	3.47301	11.27	14	24	15.8446	11.35	13	22	7.94719	13.73	16	21	22.5	25	30.5	21.5
B7PH44	Malate dehydrogenase, putative	340	35.824	9.08545	64.71	1	19	21	312	110.804	50.29	14	40	98.6908	54.12	16	43	102.059	47.06	13	39	104.121	50.29	14	39	94.5483	52.94	15	41	94.5216	50.88	14	39	72.0496	45.29	13	30	95.0272	52.65	16	41	41.5	39	40	35.5
B7Q0V0	Myin IA, putative (Fragment)	1096	126.08	9.15869	47.08	1	38	54	142	1.65509	15.33	11	12	0	11.41	11	18	0	14.32	12	13	1.60158	10.77	11	14	0	16.33	15	27	7.31892	14.32	12	18	4.4492	17.61	13	22	0	16.33	16	18	15	13.5	22.5	20
B7Q989	Exportin-6, putative (Fragment)	1003	112.631	6.3667	36.89	1	32	46	136	6.13143	13.36	13	18	3.6945	9.57	12	18	6.96134	12.96	14	20	5.63181	15.05	15	20	3.92241	10.47	10	11	3.55698	12.96	10	12	3.42225	16.05	13	15	3.63606	16.75	16	22	18	20	11.5	18.5
B7Q4B1	ATP-dependent RNA helicase, putative	1019	114.79	6.45557	43.47	1	44	55	120	1.71528	15.7	12	15	3.83345	18.25	16	19	7.44904	11.48	10	13	2.05661	13.05	14	15	6.97471	11.09	10	13	5.22565	11.48	9	10	1.78472	16.88	13	14	7.03522	20.31	16	21	17	14	11.5	17.5
B7P141	Uncharacterized protein (Fragment) (Fragment)	603	68.2606	7.18115	54.89	1	28	41	105	4.35292	13.1	6	10	6.2226	12.77	7	8	9.33775	22.39	12	17	4.9716	22.72	10	14	6.19595	10.61	5	8	5.00442	18.41	9	10	8.85054	23.22	13	19	19.4191	27.03	16	19	9	15.5	9	19
B7PEB5	Zinc finger protein, putative	1028	109.534	6.87354	35.21	1	36	42	92	1.91495	8.95	6	8	3.71756	8.85	8	10	1.64099	7.2	7	11	1.69416	12.45	8	8	3.26101	9.92	9	13	0	8.17	6	8	1.67327	14.3	13	17	3.55082	17.51	16	17	9	9.5	10.5	17
B7Q7B5	Zinc finger, c2h2 type domaincontaining protein	616	68.1532	9.77393	59.58	1	37	49	152	9.18668	21.1	11	18	10.6334	25.65	15	25	3.8246	23.05	13	18	1.7669	25.65	11	14	0	24.84	13	14	1.61508	30.84	19	21	7.38926	21.75	12	20	12.6196	31.33	16	22	21.5	16	17.5	21
B7QMC8	Alpha-macroglobulin, putative (Fragment)	1092	121.135	5.73193	46.7	1	40	46	196	16.1168	12.09	13	18	22.3444	18.41	18	26	20.7661	20.88	19	27	25.7036	15.66	14	26	39.7806	18.13	19	34	31.2727	18.5	17	25	19.7847	10.35	12	19	17.3489	20.42	16	21	22	26.5	29.5	20
B7PZE7	Dbls big sister, dbs, putative (Fragment)	1009	114.42	7.47412	44.1	1	33	48	166	19.9534	21.31	18	31	15.611	17.34	14	23	15.8972	10.01	11	16	8.00999	19.03	17	20	8.0048	18.53	15	22	5.48387	14.77	13	20	6.23441	13.88	12	14	9.10466	16.75	16	20	27	18	21	17
B7QAN6	Multidrug resistance protein, putative	1434	159.574	7.03467	25.66	1	25	38	149	5.59642	9.69	13	20	1.71785	7.88	11	15	7.27083	6.07	10	13	3.38832	12.06	13	17	5.05711	10.6	12	24	1.6408	9.48	13	16	7.1011	8.93	12	23	3.92242	10.46	16	21	17.5	15	20	22
B7PR86	Pyruvate dehydrogenase E1 component subunit alpha	393	43.0453	7.97217	53.69	1	27	29	187	36.8214	35.62	16	26	39.4663	32.32	15	26	45.0119	30.79	14	25	42.9598	37.66	15	27	23.21	21.88	11	13	30.9562	29.77	12	19	36.3373	29.01	12	21	43.3523	35.11	16	30	26	26	16	25.5
B7PVE3	Exocyst complex component 1 (Fragment)	851	97.2074	7.03467	51	1	29	49	121	1.7892	14.34	9	10	4.15587	22.91	17	23	4.91099	19.39	13	15	8.40465	12.46	9	12	0	9.87	8	11	1.888	11.52	8	15	0	19.74	12	15	15.9222	21.5	16	20	16.5	13.5	13	17.5
B7PL67	ATP-dependent RNA helicase	771	86.7777	9.62744	46.56	1	35	55	182	1.61823	16.86	16	20	2.07125	24.38	18	27	7.48482	23.74	18	25	3.53553	21.79	17	21	0	18.03	14	21	5.67215	20.88	17	25	1.71945	14.4	11	18	5.3197	19.84	16	25	23.5	23	23	21.5
B7QN06	Cullin, putative (Fragment)	787	91.299	7.79639	60.48	1	38	52	149	3.38691	26.05	17	24	6.31801	17.28	13	17	7.13599	21.86	16	22	3.52486	16.01	11	14	6.9878	14.87	13	21	8.28635	26.94	15	16	0	15.63	11	14	8.71246	21.22	16	21	20.5	18	18.5	17.5
B7PRE8	TATA element modulatory factor, putative	1130	126.234	5.07178	50.97	1	57	65	150	12.3552	27.08	24	32	12.8566	20.18	17	21	0	11.24	9	10	5.00569	15.31	13	14	2.50001	19.82	19	22	3.69113	12.12	14	18	5.91324	11.33	11	13	8.4139	17.88	16	20	26.5	12	20	16.5
B7PQH7	Translation elongation factor G, putative (Fragment)	714	79.4371	6.46826	46.64	1	36	43	191	25.6763	25.49	18	36	21.3272	21.99	18	24	29.0879	19.75	13	29	18.0044	23.25	17	26	4.19481	22.13	15	19	11.0302	22.83	14	20	6.1025	12.61	11	14	13.4763	21.29	16	23	30	27.5	19.5	18.5
B7P6S8	Zinc finger protein, putative	904	102.597	7.34229	51.44	1	36	52	179	3.70195	21.68	17	23	19.5136	15.49	13	25	17.6542	22.79	15	23	18.3139	19.8	15	23	16.0534	16.92	14	20	14.6961	15.93	13	18	3.9189	13.83	11	22	21.5816	21.57	16	25	24	23	19	23.5
B7QIJ3	Quinone oxidoreductase, putative (Fragment)	363	39.6732	6.60986	66.12	1	21	23	248	67.8144	44.35	14	34	60.8507	49.04	15	37	50.4461	41.05	13	32	71.2593	40.77	13	38	29.793	24.24	9	19	35.1171	34.71	12	24	40.0013	30.03	11	28	60.5744	44.9	16	36	35.5	35	21.5	32
B7PVP6	Rho/RAC guanine nucleotide exchange factor, putative	599	68.9883	8.45557	52.59	1	33	39	112	7.02326	19.87	12	17	1.65726	17.7	7	12	1.68339	16.19	9	9	1.67225	9.52	5	7	3.83471	14.69	8	11	7.24217	23.04	12	17	7.3858	20.03	11	20	6.50832	29.05	16	19	14.5	8	14	19.5
B7P563	Rfx5, putative	1107	117.107	6.31592	39.66	1	39	49	129	5.49632	16.44	16	23	3.78474	15.36	14	15	7.04824	12.38	12	14	11.4144	13.01	11	17	5.48341	12.2	10	13	6.98656	12.92	11	12	1.8112	14.91	11	14	7.03449	17.25	16	21	19	15.5	12.5	17.5
B7QIT4	Pre-mRNA splicing factor Syf1, putative	850	99.8525	5.66846	52.35	1	38	47	211	15.8392	19.29	16	25	15.4487	18	13	22	27.1236	17.53	14	26	17.0445	18.35	15	28	8.60226	23.76	17	29	8.78009	12.47	10	22	10.8237	14.35	11	34	18.6861	24.71	16	25	23.5	27	25.5	29.5
B7PNX3	Condensin complex subunit, putative	972	105.369	5.22412	50.41	1	42	46	144	1.78718	19.44	17	23	10.3466	22.22	14	17	12.5839	18.72	15	21	20.996	15.95	12	20	4.00562	8.64	8	13	1.77175	15.33	10	12	5.44913	12.76	11	16	7.01975	18.21	16	22	20	20.5	12.5	19
B7PYP5	Heat shock protein, putative	700	78.4402	7.06396	48.14	1	30	41	178	64.3364	27.86	17	32	40.0091	26.14	15	27	61.3678	24.14	15	29	50.014	27.14	15	27	2.6856	9.71	5	7	4.68347	19.14	10	13	4.19985	18	11	13	38.3182	23.57	16	30	29.5	28	10	21.5
B7QKE4	Glycerol-3-phphate dehydrogenase	707	79.0927	8.35303	54.31	1	32	41	128	11.0113	14.85	9	15	21.9222	23.06	14	20	24.6136	23.9	15	21	16.5725	18.81	11	15	1.80323	18.81	10	11	6.93095	16.41	9	13	3.94814	18.1	11	13	20.3374	27.02	16	20	17.5	18	12	16.5
B7PZE2	Pescadillo homolog	499	58.1838	6.88818	43.09	1	19	25	146	13.9955	19.24	10	13	18.0041	20.64	9	15	17.4551	16.23	9	17	23.9469	17.84	10	19	30.7535	20.44	12	32	18.0013	17.84	8	13	18.3035	25.65	11	19	13.4415	33.67	16	18	14	18	22.5	18.5
B7Q6P0	Steroid receptor-interacting snf2 domain protein, putative	1055	117.194	7.03467	37.54	1	28	40	101	0	11.94	11	14	1.8463	10.43	8	12	3.58023	11.66	9	10	1.66507	5.02	5	8	1.67838	10.71	10	14	0	9.1	8	8	1.7114	13.27	11	14	1.61648	16.78	16	21	13	9	11	17.5
B7Q5G7	Vacuolar protein-sorting protein, putative	844	95.1254	8.73389	46.92	1	30	43	134	3.93764	16.82	12	18	3.81664	6.64	5	11	9.73334	19.08	13	22	9.25532	13.03	11	14	0	11.61	8	15	7.66775	10.9	7	15	5.09479	16.11	11	16	9.73475	18.72	16	23	14.5	18	15	19.5
B7PZG8	Aldehyde dehydrogenase, putative	561	60.4839	7.32764	49.91	1	28	32	262	95.8885	34.22	17	43	74.6205	33.33	17	41	66.3512	32.8	18	39	72.3794	37.43	19	40	23.0194	27.27	14	22	35.9087	30.48	15	27	16.1414	20.68	10	17	58.763	31.02	16	33	42	39.5	24.5	25
B7PNE2	Cysteinyl-tRNA synthetase, putative	819	91.2403	6.0874	53.85	1	42	49	134	15.5041	21.25	16	21	14.2789	16.24	13	18	7.29464	16	11	14	11.6344	18.44	13	18	2.20943	18.56	11	12	5.69122	19.9	14	16	3.50505	17.83	10	12	7.61263	22.83	16	23	19.5	16	14	17.5
B7Q811	Translation initiation factor 2C, putative	963	108.603	9.45166	40.08	1	33	47	165	8.5353	18.28	16	21	7.78945	20.66	18	23	9.67912	19.83	17	26	5.46557	16.82	17	20	5.63129	13.5	12	16	5.03279	15.78	13	17	7.0558	11.63	10	13	7.4436	17.13	16	29	22	23	16.5	21
B7PN30	RAB GTPase-activating protein, putative (Fragment)	882	98.8934	8.26514	44.56	1	31	38	174	11.8252	20.29	14	25	16.2377	18.59	14	22	22.8794	16.89	15	25	23.8111	21.32	17	28	14.6518	15.19	10	19	9.35766	15.42	13	19	11.6732	14.63	10	14	17.8999	18.03	16	22	23.5	26.5	19	18
B7QE55	Alpha catenin, putative (Fragment)	917	102.159	6.94678	58.78	1	44	57	160	3.6759	15.81	14	21	4.48361	24.54	20	24	12.7259	21.59	17	19	2.07016	23.23	18	27	3.34619	19.96	14	19	3.34815	15.92	12	14	3.39195	14.61	10	15	10.3737	20.72	16	21	22.5	23	16.5	18
B7Q3I5	Uncharacterized protein (Fragment) (Fragment)	610	66.3185	8.36768	49.34	1	22	25	261	136.952	31.64	15	46	116.77	32.13	16	41	100.468	31.31	15	37	107.484	36.72	17	45	10.6422	13.11	8	10	52.7636	25.74	12	25	46.8075	19.84	10	20	86.2667	34.1	16	37	43.5	41	17.5	28.5
B7QEX3	Uncharacterized protein	1223	134.253	5.80811	31.23	1	31	50	139	3.66345	10.87	12	22	9.02052	17.5	22	30	5.59462	15.86	16	20	0	8.75	10	10	5.11887	8.83	10	15	3.77375	8.91	11	11	3.87993	9.4	10	14	1.83296	13.41	16	17	26	15	13	15.5
B7P5Y6	Glutathione reductase (Fragment)	488	52.0858	8.41162	49.8	1	24	29	128	10.6587	16.8	8	15	21.1514	14.14	7	13	15.4842	26.23	10	14	15.0931	22.34	11	17	23.9375	20.7	9	16	10.8353	22.13	11	15	25.4309	23.16	10	17	24.4977	31.56	16	21	14	15.5	15.5	19
B7Q188	Collagen alpha chain, type IV, putative (Fragment)	1395	140.312	5.22412	37.42	1	44	49	133	5.6718	15.48	17	20	1.71148	16.06	16	24	0	11.9	13	16	1.66215	15.56	14	19	1.69546	6.31	7	10	0	8.03	10	11	0	9.39	10	14	1.61972	15.77	16	19	22	17.5	10.5	16.5
B7PLG7	Integrator complex subunit, putative (Fragment)	1123	124.637	7.60596	39.18	1	32	40	138	14.3247	14.16	13	17	5.24585	15.67	14	16	7.22688	13.71	14	19	4.28446	15.41	13	19	8.81818	13.62	14	23	0	6.95	6	9	0	13.8	10	12	7.35652	17.72	16	23	16.5	19	16	17.5
B7P3I2	PlekhH1, putative (Fragment)	819	92.7725	8.90967	43.1	1	27	46	138	0	18.44	13	16	1.60118	12.94	10	18	0	11.97	8	18	1.70651	17.46	12	18	1.97536	14.9	11	14	3.7841	6.96	6	12	1.73537	13.92	10	14	1.60048	22.34	16	28	17	18	13	21
B7PT11	LIN-12 protein, putative	2298	245.81	5.07178	24.06	1	48	54	156	9.29228	10.27	16	19	22.694	9.01	17	22	13.9442	4.53	8	12	18.2485	8.7	15	19	31.5248	9.31	16	23	23.1999	11.49	20	26	32.9031	5.4	9	15	31.3817	8.88	16	20	20.5	15.5	24.5	17.5
B7PH24	Serine protease inhibitor, putative	703	77.5945	6.30322	46.37	1	22	40	95	5.37428	12.38	8	11	2.07015	22.62	13	14	5.60313	18.49	9	10	0	11.52	7	8	0	17.92	10	11	0	13.23	9	11	0	12.09	9	13	0	21.76	16	17	12.5	9	11	15
B7Q9L2	Nucleolar protein c7c, putative (Fragment)	804	88.6061	5.42725	45.77	1	38	41	141	1.61223	21.39	14	21	3.4393	14.18	11	22	0	15.8	11	20	1.69699	18.53	14	21	0	10.32	8	10	0	11.69	6	9	4.58128	14.18	9	12	0	23.88	16	26	21.5	20.5	9.5	19
B7Q9Y6	Uncharacterized protein	1766	190.435	5.5542	33.07	1	47	55	174	9.54521	8.61	13	21	16.1506	8.95	15	21	9.68179	10.31	14	20	15.236	11.44	19	25	37.5499	11.44	16	26	35.1907	12.97	20	30	1.74068	4.47	8	11	1.83421	11.89	16	20	21	22.5	28	15.5
B7PRH5	T-complex protein 1 subunit delta	512	55.1071	8.11865	59.38	1	28	35	215	70.7289	36.52	18	39	67.2848	32.62	15	36	58.8868	29.1	13	31	59.1486	29.88	16	38	3.79858	19.14	8	9	17.9299	31.25	14	18	13.0205	23.05	8	10	55.9418	32.23	16	34	37.5	34.5	13.5	22
B7QIQ7	Aldehyde dehydrogenase, putative	520	56.1337	6.99072	46.15	1	24	29	164	47.9366	33.85	15	27	52.7193	35.19	15	29	57.0049	27.5	12	21	49.7008	32.88	15	26	2.15439	15	7	8	20.9476	21.35	11	15	3.87989	19.04	8	9	53.2812	33.08	16	29	28	23.5	11.5	19
B7Q0C4	Zinc finger protein, putative (Fragment)	875	97.174	5.71924	41.14	1	25	35	125	6.98076	16.23	13	18	4.50537	16.91	13	17	14.5885	14.4	10	16	9.24635	12.8	9	15	3.62655	5.94	5	10	3.93672	13.71	11	15	7.16247	11.09	8	14	6.83221	16.8	16	20	17.5	15.5	12.5	17
B7PN20	Septin, putative (Fragment)	426	49.4032	7.56201	62.44	1	31	37	136	45.1322	33.8	15	30	23.9379	30.28	12	22	20.9891	25.12	12	19	20.8323	37.09	13	17	1.93634	13.62	4	5	12.9448	27.93	10	13	4.6277	18.78	8	8	19.985	37.56	16	22	26	18	9	15
B7P2A1	26S proteasome regulatory complex, subunit RPN9/PSMD13, putative	379	43.3473	6.16357	49.34	1	24	25	136	48.5342	34.04	11	22	15.2254	28.76	11	15	31.7233	38.79	16	26	13.4845	25.33	11	15	7.327	20.84	9	14	1.7222	20.05	8	10	1.72344	23.75	8	11	20.74	37.99	16	23	18.5	20.5	12	17
B7PFJ2	Isocitrate dehydrogenase [NADP]	412	45.9912	7.18115	84.47	1	29	33	188	60.8437	49.03	19	34	24.538	34.95	12	19	39.7927	35.68	13	28	43.5757	33.98	13	26	9.57686	29.85	10	18	16.5784	29.85	10	19	4.48745	18.45	7	13	48.1298	47.33	16	31	26.5	27	18.5	22
B7QLH6	Gluce-6-phphate isomerase	543	60.6261	8.55811	53.59	1	24	29	156	43.6536	27.99	12	29	24.0966	27.07	13	22	36.2212	20.26	9	23	30.6815	20.99	10	24	0	11.6	5	7	11.758	19.89	9	15	0	14.36	7	11	31.4004	32.41	16	25	25.5	23.5	11	18
B7P267	Uncharacterized protein	624	69.2169	7.38623	52.72	1	29	37	110	5.52205	14.58	8	12	9.387	22.92	10	21	5.54874	21.15	13	15	5.94491	26.76	15	18	0	9.13	5	7	1.68422	17.95	8	9	0	15.22	7	8	6.34712	27.24	16	20	16.5	16.5	8	14
B7PRM5	DEAD-box protein, putative	722	79.5133	7.03467	56.79	1	38	41	164	47.0918	30.89	19	33	28.7697	19.94	12	17	44.8401	29.22	18	27	42.9636	31.99	20	26	4.01758	11.08	6	10	11.6784	20.78	14	17	5.04203	12.19	6	9	51.7634	27.01	16	25	25	26.5	13.5	17
B7PAR2	Methionyl-tRNA synthetase, putative (Fragment)	649	74.1912	8.41162	41.6	1	28	36	183	63.4476	26.5	19	39	30.1047	20.8	14	24	47.9335	25.27	15	29	48.3463	24.35	15	27	4.03602	17.41	10	15	3.27697	13.56	9	11	1.7094	10.32	6	8	53.4091	24.35	16	30	31.5	28	13	19
B7QMY2	High affinity nerve growth factor receptor, putative	707	77.7381	6.82959	39.32	1	26	27	124	6.65845	10.75	7	11	11.3024	15.28	10	14	11.4342	18.81	12	20	14.6583	11.03	8	14	12.8447	11.74	7	12	19.5794	6.79	4	12	16.1356	10.33	6	12	42.6739	23.48	16	29	12.5	17	12	20.5
B7P202	Uncharacterized protein	673	76.179	6.55127	58.4	1	31	41	100	1.68262	19.61	11	13	8.97266	21.99	10	14	1.60475	10.7	6	8	0	20.95	13	15	1.73146	11.89	7	9	3.25332	11.59	7	12	1.698	5.94	5	9	3.8508	30.91	16	20	13.5	11.5	10.5	14.5
B7Q4L7	ABC transporter, putative (Fragment)	1231	136.606	8.11865	33.06	2	38	48	134	3.95162	12.19	14	17	9.20564	12.02	14	18	5.73381	11.37	13	21	3.61407	13.24	13	18	10.5342	11.05	12	15	5.89828	16.08	17	18	5.28873	3.98	4	7	0	14.54	16	20	17.5	19.5	16.5	13.5
B7QCI6	F-spondin, putative	664	74.5545	7.41553	44.88	1	31	42	98	3.51544	18.37	11	16	2.31419	7.83	5	5	1.71731	17.47	14	18	2.19671	21.84	14	15	4.06349	9.64	5	7	0	19.43	10	11	1.81649	7.38	3	7	3.62754	25.45	16	19	10.5	16.5	9	13
B7Q0E7	DNA-directed RNA polymerase subunit beta (Fragment)	1141	128.276	8.55811	49.69	1	54	68	227	5.69022	16.74	13	28	13.9759	20.51	21	30	9.46087	16.39	17	27	9.67479	27.08	26	41	4.03752	17.88	21	28	5.66324	19.72	19	22	3.40551	22.35	24	30	6.07502	16.56	15	21	29	34	25	25.5
B7PZR6	Hemicentin, putative (Fragment)	2698	292.161	5.47803	39.99	1	72	85	216	9.7716	9.75	18	22	16.5491	9.01	19	28	12.9988	10.23	21	31	13.1291	10.9	22	32	1.8049	8.52	17	22	3.44082	8.52	17	29	5.15646	12.31	24	30	7.35131	7.19	15	22	25	31.5	25.5	26
B7P3D1	Tpr and ank domain-containing protein, putative	1169	129.783	6.7124	42.51	1	47	59	183	1.66479	10.61	13	18	1.7264	20.02	21	29	8.78848	11.89	12	19	12.247	16.6	16	25	2.48639	16.77	18	27	2.22138	10.78	11	17	1.65303	23.61	24	27	4.0976	15.57	15	21	23.5	22	22	24
B7PN23	Neurobeachin, putative	1939	212.191	5.22412	34.71	1	56	65	177	1.69143	6.29	10	15	9.42006	12.58	17	21	11.8292	10.42	16	22	15.0855	11.81	19	24	23.4089	9.75	16	23	17.7109	8.82	15	25	36.7766	15.32	23	29	9.22377	11.04	15	18	18	23	24	23.5
B7PZ92	WD-repeat containing protein	1112	124.56	7.51807	55.22	1	55	69	161	0	16.19	14	19	5.74338	20.05	18	22	0	9.8	9	14	3.37219	19.69	19	21	3.60609	10.97	11	13	1.84028	19.24	18	22	3.88323	23.92	22	29	13.3205	18.71	15	21	20.5	17.5	17.5	25
B7PJX9	Uncharacterized protein	1502	164.222	5.73193	37.82	1	57	67	238	7.07279	16.18	17	22	23.3858	17.38	21	30	10.0341	12.12	13	14	24.2724	16.18	22	32	69.73	19.24	26	44	53.0228	22.04	26	43	32.6038	15.31	19	32	17.1269	11.45	15	21	26	23	43.5	26.5
B7Q8U7	Histone acetyltransferase	1649	178.13	7.82568	40.51	1	65	75	262	30.4684	17.53	27	37	44.1444	18.25	26	39	32.5705	12.86	18	28	43.2613	18.5	26	36	43.4732	16.92	23	37	37.7488	15.59	23	31	45.5976	15.1	19	33	30.2514	9.4	15	21	38	32	34	27
B7PAQ5	Sodium channel protein (Fragment)	2026	229.119	6.16357	29.57	1	52	62	155	5.54928	9.62	15	21	1.63849	7.45	11	14	7.01495	7.06	12	17	3.24947	11.7	18	25	6.73872	8.44	17	20	3.73967	6.07	10	11	10.127	10.51	19	26	3.44196	7.35	15	21	17.5	21	15.5	23.5
B7QI46	Beta transducin Trp-Asp domain-containing protein, putative	936	104.453	6.81494	59.51	1	49	61	227	18.7398	21.26	15	22	44.6448	28.42	21	35	23.3977	19.55	14	22	27.2123	16.88	13	20	52.3584	25.11	23	36	51.7677	32.16	28	43	33.9458	22.76	18	28	21.7521	19.34	15	21	28.5	21	39.5	24.5
B7PJS4	Uncharacterized protein	822	89.7831	8.42627	57.54	1	45	54	192	2.70923	21.29	17	22	1.64351	18.13	13	18	5.74224	23.72	18	24	1.64485	12.9	9	13	4.91335	31.02	21	37	6.99477	28.47	20	28	5.30958	24.09	18	28	0	19.95	15	22	20	18.5	32.5	25
B7PUC1	Condensin, putative	1545	169.767	6.97607	43.3	1	51	70	273	14.5988	15.79	19	26	29.7554	14.82	22	36	25.92	15.4	21	35	30.2615	19.29	22	38	42.9372	17.09	23	39	26.2958	14.89	18	40	16.0047	14.89	18	31	16.5075	11.39	15	28	31	36.5	39.5	29.5
B7P8F1	PHDfinger domain-containing protein	1080	117.522	7.07861	50.09	1	43	59	174	3.48566	13.89	14	16	4.88809	24.72	21	26	8.51156	23.52	19	31	5.60536	24.17	20	24	0	12.96	13	14	8.69281	17.69	15	24	11.0536	19.54	18	20	0	16.76	15	19	21	27.5	19	19.5
B7PGG1	Transpase, putative (Fragment)	962	104.554	9.11475	41.79	1	42	49	211	3.44292	23.08	18	27	5.84406	16.94	15	21	12.9635	18.61	18	28	3.24201	17.26	12	26	7.10554	15.07	13	22	1.60599	16.22	13	27	3.51474	20.89	18	36	5.42065	18.09	15	24	24	27	24.5	30
B7QBW8	Uncharacterized protein	1036	116.46	9.93506	48.36	1	54	68	172	3.3939	17.76	18	21	8.64888	17.95	17	22	10.4375	17.95	19	22	3.37272	22.1	23	26	0	14.19	13	14	0	16.22	16	20	1.75599	13.61	17	22	3.26435	13.71	15	25	21.5	24	17	23.5
B7PGD1	ATP-dependent DNA helicase (Fragment)	556	62.6928	9.02686	64.03	1	33	45	138	1.89631	19.42	8	11	1.7131	25.54	16	19	3.28721	27.16	17	21	4.25861	13.85	9	13	3.36306	21.76	13	18	3.68077	26.98	15	19	3.31424	36.87	17	20	3.33838	28.06	15	17	15	17	18.5	18.5
B7Q948	Ecotropic viral integration site, putative	854	95.9224	5.73193	43.91	1	38	50	139	5.32633	16.39	14	16	3.41596	14.99	12	14	5.35355	11.12	9	11	5.13807	16.16	11	13	7.08854	16.04	14	21	8.89603	18.74	13	16	6.72281	21.9	17	26	12.7645	18.38	15	22	15	12	18.5	24
B7QEN6	Acyl-coenzyme A oxidase	705	79.138	6.49365	50.64	1	33	40	212	25.9562	19.29	12	20	38.6475	27.94	18	28	19.5231	20.43	14	19	40.1771	26.67	17	27	46.3742	30.64	20	32	43.9936	32.62	22	34	39.6804	24.54	16	29	31.3825	23.55	15	23	24	23	33	26
B7PR09	Exocyst complex component 2	860	98.2325	6.52197	57.21	1	47	55	165	6.81392	14.3	11	19	5.20908	23.84	18	23	7.95176	22.56	15	20	1.75402	13.37	9	10	7.13678	20.81	17	21	6.43873	25.12	18	25	9.52562	24.88	16	25	11.3277	20	15	22	21	15	23	23.5
B7PM35	Phopholipase D, putative (Fragment)	850	95.4868	9.02686	64.94	1	40	59	177	7.64664	18.35	12	17	4.98255	14.12	10	19	6.77543	23.88	14	19	5.22089	27.65	18	23	13.9164	14.94	12	22	19.8592	24.24	18	31	10.8725	20.94	16	22	6.45385	21.65	15	24	18	21	26.5	23
B7Q0T5	Mitogen activated protein kinase kinase kinase 1, MAPKKK1, MEKK1, putative (Fragment)	1477	160.324	9.39307	31.69	1	40	52	124	5.23386	6.77	9	12	0	8.73	11	12	3.65549	6.77	11	12	1.84674	15.71	19	21	3.26143	6.09	9	12	6.84985	13.27	18	21	0	11.98	16	18	1.85308	12.53	15	16	12	16.5	16.5	17
B7PJL6	Sterol regulatory element-binding protein, putative	1112	120.454	8.01611	41.01	1	39	48	148	3.7854	14.03	13	20	4.9535	12.86	10	15	6.9451	12.59	11	16	8.70942	17.27	16	20	1.98266	6.29	7	11	6.78476	18.26	16	20	3.52351	17.99	16	22	5.48279	15.74	15	24	17.5	18	15.5	23
B7PWN6	Histone-lysine N-methyltransferase, bat/ehmt, putative	1033	112.093	8.1333	46.47	1	43	60	172	3.43397	24.39	21	30	5.39373	17.91	17	21	3.75976	14.23	12	20	3.52683	18.01	17	23	0	12.88	13	17	3.88238	17.23	17	22	1.75499	16.94	15	19	4.0978	13.84	15	20	25.5	21.5	19.5	19.5
B7Q201	Agrin, putative	1045	110.49	5.69385	47.85	1	43	51	171	1.70817	14.26	11	19	1.67187	18.85	16	22	5.51097	14.45	12	19	2.0684	11.39	11	17	3.67249	16.75	16	29	5.13509	20.67	16	22	6.93166	17.32	15	22	0	18.28	15	21	20.5	18	25.5	21.5
B7QBU6	Uncharacterized protein	1560	170.987	6.31592	26.09	1	29	41	167	7.33284	10.96	15	20	3.20285	11.86	15	23	0	7.88	13	18	5.23062	12.18	18	22	6.28754	6.99	9	13	5.82059	9.81	14	28	1.74615	10.19	15	24	0	9.1	15	19	21.5	20	20.5	21.5
B7PDT6	Uncharacterized protein	784	83.939	7.43018	53.57	1	37	52	173	7.76818	25.51	17	24	3.6524	22.19	19	23	0	23.85	17	22	3.44677	14.92	12	16	14.5215	15.43	12	26	7.40155	19.52	12	22	16.0099	19.13	15	20	11.6974	25.38	15	20	23.5	19	24	20
B7P802	Map-kinase activating death domain protein, putative	1523	169.606	8.41162	30.66	1	43	54	160	0	14.84	19	25	2.03779	8.4	12	19	2.13385	10.97	13	18	1.79085	7.03	10	19	5.07216	10.31	17	22	0	5.52	11	13	0	10.18	15	23	7.54876	11.03	15	21	22	18.5	17.5	22
B7P1R1	Rab3 GTPaseactivating protein, non-catalytic subunit family protein	971	107.924	5.66846	48.3	1	38	43	151	1.91901	11.12	8	11	1.93053	12.26	10	11	10.6814	13.18	10	15	20.9588	17.71	12	19	5.48353	10.09	9	20	12.5119	11.43	9	21	34.9111	20.19	15	30	29.4845	19.77	15	24	11	17	20.5	27
B7PDQ5	Cell cycle regulator p107, putative	1064	120.565	7.18115	50.75	1	46	69	189	1.72593	12.59	13	20	6.97289	18.7	20	30	14.8469	14.47	14	20	23.8359	21.05	19	29	12.7569	18.8	15	21	16.2324	20.58	23	31	5.3482	13.82	14	20	5.8867	15.04	15	18	25	24.5	26	19
B7PZM1	Uncharacterized protein	1117	125.114	5.89697	44.85	1	33	55	158	1.67391	12.18	16	19	6.69156	19.96	20	25	3.51568	11.37	13	17	8.89362	15.67	16	21	1.80662	10.03	11	13	0	13.88	15	18	1.65274	13.25	14	23	8.53799	12.09	15	22	22	19	15.5	22.5
B7QCH6	Uncharacterized protein	874	98.214	6.17627	46.8	1	36	45	165	3.51131	16.36	13	23	13.7567	18.31	14	23	7.13449	19.91	12	20	7.10545	17.51	11	18	7.61559	14.99	10	13	5.80465	16.48	14	26	14.3262	19.57	14	23	3.75009	18.99	15	19	23	19	19.5	21
B7P872	Alpha tubulin, putative	634	70.5752	5.41455	35.49	1	6	28	713	459.203	30.6	16	178	214.556	31.23	17	89	280.306	25.55	13	103	276.758	27.92	17	113	126.594	26.18	15	53	164.927	24.45	13	57	100.86	22.71	14	42	202.952	28.23	15	78	133.5	108	55	60
B7PEA5	WD-repeat protein, putative	1335	149.561	6.62451	43	1	49	65	154	7.78121	14.83	17	23	5.93734	13.48	15	22	6.79848	12.43	16	23	2.31459	9.06	15	19	0	11.99	12	13	3.32045	10.49	12	14	1.67892	8.91	14	18	7.20858	11.76	15	22	22.5	21	13.5	20
B7PEG3	RNA-dependent RNA polymerase (Fragment)	528	59.7014	8.23584	59.47	1	27	35	137	0	17.8	8	13	1.72148	19.32	10	18	0	10.42	6	10	1.89399	22.16	8	10	3.50402	22.16	9	16	1.72638	25.76	12	26	0	24.81	14	25	6.82585	27.84	15	19	15.5	10	21	22
B7P5Y0	Seryl-tRNA synthetase, putative	446	50.4434	6.53662	67.26	1	27	32	236	102.737	44.62	18	46	72.6639	38.34	13	34	71.1607	29.15	12	29	65.056	43.27	16	38	7.61459	28.25	11	14	39.1022	27.58	11	22	9.89719	28.25	14	23	58.2969	36.55	15	30	40	33.5	18	26.5
B7QCN1	Uncharacterized protein	922	98.9736	9.5542	37.74	1	31	41	158	0	16.7	14	24	3.46225	10.95	10	14	6.83981	16.92	16	24	6.77967	17.46	13	18	3.29448	13.88	10	14	5.25859	10.74	10	16	3.56384	16.7	14	23	5.1443	18.87	15	25	19	21	15	24
B7PBN3	PHDfinger domain-containing protein	1656	182.829	5.60498	30.74	1	45	60	167	25.1174	5.8	10	20	26.4835	10.57	14	20	28.1171	14.07	18	27	23.7797	11.29	15	25	15.4951	9.78	15	23	1.73996	6.16	7	11	23.4649	10.57	14	20	25.7769	10.08	15	21	20	26	17	20.5
B7P3H6	Skeletrophin, putative	996	107.76	7.03467	46.39	1	42	61	164	6.63176	21.29	18	25	1.74857	17.37	14	19	3.43154	19.68	13	21	3.25626	18.88	17	26	1.70407	9.74	9	11	5.03848	16.37	15	22	3.39077	17.57	13	15	1.72427	19.48	15	25	22	23.5	16.5	20
B7PTV6	Uncharacterized protein (Fragment) (Fragment)	753	84.9401	6.94678	60.29	1	42	55	194	1.63815	23.51	17	18	7.29597	21.51	18	40	10.286	22.58	14	18	3.29884	26.29	16	25	3.4756	18.99	13	22	3.26852	22.58	14	25	3.69076	23.51	13	19	3.74272	22.58	15	27	29	21.5	23.5	23
B7P453	Tubulin alpha chain	386	42.744	5.18604	55.18	1	7	23	568	285.416	28.5	9	133	156.688	33.94	11	64	172.385	28.24	9	77	189.594	33.94	11	93	95.4148	29.53	10	40	117.267	38.34	14	49	92.2498	36.53	13	41	140.444	40.16	15	71	98.5	85	44.5	56
B7QI11	DNA ligase IV, putative (Fragment)	817	90.6427	8.27979	47.61	1	41	44	168	5.15964	25.09	20	24	5.04697	15.3	13	18	2.10287	20.56	16	25	5.58378	18.73	13	19	5.13252	23.62	19	27	8.47226	15.42	13	17	5.36652	15.79	13	16	5.39733	21.18	15	22	21	22	22	19
Q4PMB5	60S ribomal protein L10, putative	220	25.5053	10.1108	80	1	21	29	139	20.9444	41.82	12	21	17.1919	41.36	9	17	22.4054	39.09	9	17	16.1753	40	10	17	9.26692	46.36	10	13	13.3154	44.09	10	16	22.3026	55.45	13	16	26.5889	58.64	15	22	19	17	14.5	19
B7QEZ5	Uncharacterized protein	1419	153.287	6.87354	42.35	1	43	59	148	0	12.83	15	18	0	8.25	9	13	0	13.95	15	17	0	14.09	16	19	0	13.67	15	20	3.33289	13.88	17	18	0	10.29	12	23	5.3607	11.13	15	20	15.5	18	19	21.5
B7P7Y2	WWE domaincontaining protein	1058	111.602	5.30029	31.29	1	27	33	189	11.9455	11.44	9	14	31.5462	14.37	13	22	23.6737	16.26	14	25	39.5986	16.92	16	28	41.721	10.49	9	20	44.3779	19.28	16	27	45.815	12.38	12	24	42.271	17.39	15	29	18	26.5	23.5	26.5
B7QP23	Paramyin, putative	699	79.761	6.43018	60.52	1	31	47	184	22.1636	24.32	16	28	9.08543	20.31	12	21	14.0693	20.74	14	25	14.2987	26.75	16	25	9.77313	21.03	13	21	12.2903	23.03	15	21	9.16245	15.45	12	17	7.21701	21.32	15	26	24.5	25	21	21.5
B7Q3K6	Uncharacterized protein	776	88.3329	8.98291	51.16	1	36	44	167	9.064	22.29	13	23	3.45408	22.68	14	18	10.9036	22.81	15	27	10.1677	22.29	14	23	3.30582	13.02	9	10	4.14223	18.94	13	18	8.25021	18.43	12	19	13.7348	23.58	15	29	20.5	25	14	24
B7PHG6	Zinc finger protein, putative	543	57.7164	8.73389	55.06	1	28	31	179	46.7799	31.86	15	25	18.1155	27.44	11	18	34.8628	30.76	14	21	38.5989	24.86	13	25	21.2124	25.23	12	18	33.4034	25.05	14	26	28.8905	26.34	11	19	37.7285	29.65	15	27	21.5	23	22	23
B7P0P2	DNA mismatch repair protein, putative	837	92.6856	6.56592	53.88	1	39	48	128	3.27713	18.52	14	15	5.20887	19.59	13	16	5.11215	22.82	14	19	3.35313	19.35	16	19	3.91531	19.24	13	18	5.18983	12.9	9	10	1.87273	17.8	11	14	0	20.07	15	17	15.5	19	14	15.5
B7PNP8	Sgd1p, putative (Fragment)	696	79.3818	8.77783	51.15	1	37	48	120	8.48797	10.78	8	20	3.37877	14.37	10	12	3.2998	10.34	8	13	0	17.1	11	16	0	10.06	6	10	1.69168	22.13	15	17	3.54135	15.37	10	12	3.60965	23.42	15	20	16	14.5	13.5	16
B7QFM8	Complement factor H, putative	1435	156.142	5.61768	27.53	1	34	43	131	5.19856	11.08	14	21	4.99519	10.66	14	19	4.99318	9.06	11	19	1.70118	8.5	11	15	1.62336	6.41	6	6	4.0308	11.15	13	18	1.62479	7.32	10	13	3.41337	12.54	15	20	20	17	12	16.5
B7Q412	von Willebrand factor type A domaincontaining protein	1021	111.63	5.93506	39.47	1	31	48	120	5.99597	17.24	15	21	3.46797	19	16	18	4.85677	12.14	9	16	2.71345	9.3	7	10	0	8.23	11	12	0	10.19	10	11	1.66197	11.26	10	13	4.45065	15.87	15	19	19.5	13	11.5	16
B7PLX9	Uncharacterized protein	557	62.6974	6.88818	42.01	1	20	29	124	7.32084	14.36	7	11	11.2074	11.49	6	9	23.6403	15.44	8	14	14.5823	20.47	11	16	11.2905	12.75	8	15	22.63	17.41	10	18	28.4006	18.13	10	20	21.0525	23.88	15	21	10	15	16.5	20.5
B7PMB5	Phphatidylinitol-binding clathrin assembly protein, putative	821	86.4635	8.5874	43.36	1	28	39	112	9.85658	16.44	11	13	9.7932	10.96	7	9	9.27114	11.08	9	14	5.44131	14.86	10	12	1.61415	17.05	13	19	1.7027	12.18	9	11	6.68966	15.71	10	15	9.3613	19.61	15	19	11	13	15	17
B7PFY5	Uncharacterized protein	814	89.8797	9.12939	49.75	1	26	46	119	0	19.53	13	17	1.87132	14.62	12	20	1.635	16.46	13	17	1.64673	10.07	6	9	0	14.5	10	12	2.2882	13.64	9	11	0	12.29	10	12	8.49746	18.3	15	21	18.5	13	11.5	16.5
B7PN34	KH domain RNA binding protein, putative (Fragment)	609	63.7927	8.04541	45.81	1	27	29	279	91.5964	34.65	16	44	80.8006	25.29	14	41	87.445	29.39	15	44	77.2422	34.32	15	40	19.9869	14.78	7	26	33.4338	20.53	9	35	21.3425	23.81	10	17	71.0335	32.02	15	32	42.5	42	30.5	24.5
B7QBG9	ABC transporter, putative (Fragment)	1421	157.27	8.45557	29.56	1	28	35	159	3.29619	8.37	11	23	7.69307	8.23	11	21	3.66961	11.33	11	23	7.26947	11.68	16	26	3.66125	7.81	10	15	3.52397	6.05	8	11	6.95185	8.73	10	17	9.07649	13.79	15	23	22	24.5	13	20
B7P6B9	Glutamate dehydrogenase, putative (Fragment)	822	93.3231	6.12549	48.05	1	28	40	99	7.48476	11.8	8	13	2.42346	9.98	8	12	1.72999	16.06	13	17	1.81187	16.18	11	14	2.16935	6.33	5	5	0	12.04	7	8	1.75799	15.94	10	12	0	20.92	15	18	12.5	15.5	6.5	15
B7PHZ1	Tropomyin, putative	362	42.8199	6.94678	67.96	1	24	29	108	14.1391	32.32	10	18	7.66062	27.62	8	11	8.71479	37.02	13	17	1.62961	9.67	4	5	5.58934	23.76	8	16	1.75763	15.19	6	8	3.67496	27.9	10	14	5.82296	34.81	15	19	14.5	11	12	16.5
B7QH38	Myb transforming protein, putative	805	91.5027	7.75244	46.96	1	41	52	148	35.4535	20.62	16	30	19.7163	16.77	13	20	33.2789	20.25	14	25	14.6904	18.39	13	18	3.60832	17.52	13	14	5.38746	4.97	4	6	3.70647	14.04	10	13	10.8689	21.86	15	22	25	21.5	10	17.5
B7P2E9	Protocadherin-16, putative	2493	270.485	5.14795	27.24	1	46	57	137	7.43478	7.94	15	17	5.2798	6.98	16	20	2.13762	9.51	19	21	1.73523	5.01	9	14	0	5.29	11	17	3.29312	7.3	12	18	0	4.57	9	14	3.48026	8.22	15	16	18.5	17.5	17.5	15
B7P5W4	Uncharacterized protein	546	59.5691	9.27588	48.72	1	24	25	188	67.2703	32.78	14	29	34.1588	27.11	12	26	44.1381	24.54	12	25	40.4279	27.11	12	25	6.17322	18.32	7	15	22.4095	28.02	11	23	7.20009	20.33	9	15	48.7854	35.16	15	30	27.5	25	19	22.5
B7PUD4	Jumonji domain-containing protein, putative	952	106.446	8.44092	41.39	1	34	43	116	4.93729	13.13	11	14	1.64732	14.6	10	12	5.76626	11.76	9	12	1.66135	16.18	10	11	0	6.83	5	10	1.86034	10.08	10	14	0	12.61	9	19	9.06868	14.81	15	24	13	11.5	12	21.5
B7QBZ6	DNA binding protein Mcm	790	85.4266	7.97217	57.09	1	34	44	103	3.40885	14.05	8	12	0	16.96	11	11	0	21.77	11	12	5.39379	17.09	12	13	5.15366	12.66	9	10	0	14.18	9	10	5.04271	12.28	9	12	10.2176	28.61	15	23	11.5	12.5	10	17.5
B7PPS6	Splicing factor 3B subunit, putative	556	62.6185	4.98291	52.16	1	25	29	192	18.056	18.71	9	18	30.295	18.71	10	26	31.896	33.27	16	35	37.6634	36.51	17	29	8.46097	11.69	7	12	17.1102	17.09	9	22	11.8708	16.01	9	20	38.8415	26.8	15	30	22	32	17	25
B7QIL1	FERM, RhoGEF and pleckstrin domain-containing protein, putative (Fragment)	871	98.1023	6.48096	38	1	27	40	189	16.7058	16.3	12	24	18.9263	16.07	11	24	19.6334	22.96	18	31	19.9153	17.8	13	19	25.6146	13.78	11	21	24.8528	18.71	18	30	14.7405	9.87	8	16	15.3155	18.03	15	24	24	25	25.5	20
B7PIV8	Uncharacterized protein (Fragment) (Fragment)	592	66.3011	9.0708	52.53	1	36	49	111	12.1132	22.97	13	14	5.42249	22.64	11	15	5.70389	17.23	11	13	10.9265	16.22	8	10	0	12.33	8	9	1.60456	22.13	15	19	6.96279	12.67	8	11	15.0206	25.17	15	20	14.5	11.5	14	15.5
B7Q438	Neurogenic locus notch, putative	1597	173.949	5.98584	28.37	1	33	45	142	0	12.96	19	25	0	12.77	16	25	0	9.39	11	14	1.66074	6.07	11	12	1.72985	10.77	13	17	1.62849	9.58	11	14	5.46916	5.95	8	15	0	11.58	15	20	25	13	15.5	17.5
B7PSQ4	Coiled-coil domain-containing protein, putative	622	71.1889	8.00146	64.15	1	27	50	103	5.33379	15.92	9	11	5.77015	26.21	14	16	8.19009	12.38	7	10	8.82807	32.15	15	18	3.9813	18.17	10	10	5.03751	15.59	9	12	5.21631	16.24	8	10	3.74946	30.23	15	16	13.5	14	11	13
B7PZ24	Chaperonin complex component, TCP-1 delta subunit, putative	422	45.9806	8.80713	45.26	1	20	21	196	45.8699	27.73	11	24	35.2265	35.31	14	27	48.4744	34.6	13	30	47.6691	29.62	12	28	9.08643	16.59	7	15	12.9214	21.8	9	22	13.4632	19.43	8	18	44.463	39.81	15	32	25.5	29	18.5	25
B7QJ21	T-complex protein 1 subunit eta	533	57.9993	5.65576	64.17	1	31	35	187	85.3857	41.09	17	37	65.4232	32.27	13	27	66.1426	33.77	15	30	66.5685	34.15	13	26	15.0523	23.08	9	14	32.3028	21.76	8	18	10.13	19.51	8	9	60.4241	38.46	15	26	32	28	16	17.5
B7QFI7	Cell division cycle regulator protein, putative	363	42.5863	5.24951	76.58	1	19	36	80	5.62298	21.21	7	9	0	23.42	6	8	5.13629	25.62	9	12	1.65652	23.97	6	7	1.65964	14.6	5	5	3.40973	22.04	8	12	0	28.1	8	9	7.66547	44.63	15	18	8.5	9.5	8.5	13.5
B7QLE3	Protein kinase C substrate, 80 KD protein, heavy chain, putative	360	41.1905	4.4624	52.5	1	19	24	148	41.8891	32.22	13	28	27.9042	34.17	13	25	36.9338	36.11	13	23	29.0814	28.33	10	19	6.94853	9.72	4	7	13.2798	16.94	6	9	6.02579	20.28	8	12	40.316	38.61	15	25	26.5	21	8	18.5
B7QCZ2	Titin, putative	1084	119.509	5.33838	39.02	1	35	45	147	7.54456	15.5	15	20	20.4485	15.5	16	29	3.32088	14.3	12	14	12.3479	14.58	17	24	7.2065	11.16	9	13	7.02623	15.41	13	16	5.3995	6.55	7	9	9.16691	16.79	15	22	24.5	19	14.5	15.5
B7PJR4	Protein tyrine phphatase 69D, drome, putative	959	107.198	6.31592	32.85	1	28	38	119	1.7251	11.68	10	11	5.27953	15.33	14	16	3.34521	9.91	8	11	1.76867	12.93	9	10	8.46119	12.41	12	24	1.60222	10.53	10	20	3.64037	9.59	7	8	3.33945	17.83	15	19	13.5	10.5	22	13.5
B7PMY6	Actin depolymerizing factor, putative	147	16.8473	7.60596	93.88	1	20	22	221	69.1086	88.44	16	35	61.9214	82.31	13	35	52.4843	78.23	12	24	51.9831	75.51	12	32	57.1204	63.27	9	22	52.4596	64.63	10	24	46.8063	52.38	7	17	62.6912	80.95	15	32	35	28	23	24.5
B7QA75	Acetyltransferase component of pyruvate dehydrogenase complex (Fragment)	567	60.3231	5.74463	51.32	1	21	25	172	22.9772	30.16	15	28	15.4258	23.99	11	21	29.2508	25.75	12	23	23.9563	23.46	12	25	11.0172	17.99	8	15	16.2123	17.46	10	18	9.38193	14.29	7	17	14.3301	30.51	15	25	24.5	24	16.5	21
B7P6R8	Secreted inorganic pyrophphatase, putative (Fragment)	343	38.7273	6.53662	68.8	1	26	29	138	31.505	55.98	15	24	35.9859	49.27	15	24	26.1747	44.61	12	16	30.2676	40.23	11	22	3.47953	12.24	4	4	18.1641	24.49	8	16	16.6966	22.45	7	9	40.1942	51.9	15	23	24	19	10	16
B7P620	Succinate dehydrogenase (quinone) (Fragment)	608	66.5819	7.03467	42.6	1	30	35	154	64.71	25	14	29	37.2076	21.05	12	20	49.5196	21.05	12	24	43.9447	31.25	16	31	1.65602	12.99	6	6	9.03894	13.32	7	8	4.27138	12.01	7	9	52.9395	27.3	15	27	24.5	27.5	7	18
B7PA01	ATP-dependent RNA helicase, putative	460	51.5352	8.96826	67.61	1	32	37	133	41.3288	35.43	17	31	26.0143	33.26	14	20	10.4479	28.04	13	19	18.0852	30.43	11	15	0	12.17	5	6	11.9013	25.43	12	15	2.27474	12.39	6	6	28.7738	34.78	15	21	25.5	17	10.5	13.5
B7PSE1	Aspartate/glutamate carrier protein, putative	598	66.6594	9.36377	36.12	1	19	24	120	28.8834	13.88	8	16	29.2522	16.89	10	19	27.2948	22.07	13	22	31.1241	19.57	11	19	6.207	7.36	5	8	6.5442	7.19	4	5	6.05913	9.53	6	9	26.9274	23.75	15	22	17.5	20.5	6.5	15.5
B7PRG2	60S acidic ribomal protein P0	319	34.6833	6.44287	72.41	1	19	22	170	52.0836	34.17	10	28	55.0161	49.53	13	28	48.5602	37.62	12	28	33.0043	36.05	9	20	19.4001	26.65	6	12	43.5047	37.62	10	21	11.1334	19.44	5	7	33.8432	51.41	15	26	28	24	16.5	16.5
B7PS45	Sodium/calcium exchanger, putative (Fragment)	1265	141.064	5.16064	23.16	1	14	31	83	0	6.8	9	11	4.99266	5.61	6	9	1.7542	8.22	8	9	1.69212	6.4	6	9	5.54363	5.45	6	8	0	6.56	9	11	3.54726	4.11	5	7	3.29868	11.54	15	19	10	9	9.5	13
B7QIZ6	Rab proteins geranylgeranyltransferase component A, putative	722	79.1897	4.85596	29.92	1	11	24	89	22.6791	10.53	7	12	24.1142	11.08	8	15	23.3462	10.53	7	13	19.677	15.1	8	12	0	5.82	3	3	9.69853	9.28	5	6	10.0691	8.31	5	6	25.909	22.44	15	22	13.5	12.5	4.5	14
B7PB17	Tyrine kinase, putative	448	50.9364	6.80029	54.91	1	27	30	172	50.3473	34.38	16	34	31.8305	32.14	14	32	19.9106	38.62	15	26	30.725	28.79	13	25	3.519	12.72	7	8	7.09429	13.84	7	11	1.69366	8.71	4	11	27.4909	32.37	15	25	33	25.5	9.5	18
B7PK83	Uncharacterized protein	632	68.1414	9.18799	55.54	1	27	37	109	3.53617	26.42	14	16	5.28399	29.27	15	18	3.23403	19.94	11	13	0	21.52	11	16	1.61955	17.09	8	9	12.6861	19.62	10	16	1.60263	5.7	3	4	7.12377	28.16	15	17	17	14.5	12.5	10.5
B7PUR5	Ubiquitin specific proteinase, putative (Fragment)	1212	135.351	8.44092	47.61	1	56	67	224	6.90769	21.53	23	38	3.53099	18.73	20	25	5.37765	12.95	12	16	5.05362	16.42	19	29	7.10175	17.41	20	30	1.69688	18.89	22	31	10.3918	24.01	25	34	9.23592	13.28	14	21	31.5	22.5	30.5	27.5
B7P6V8	Phphoinitol 3-phphate-binding protein, putative	1801	197.671	7.69385	43.59	1	68	84	193	6.79855	18.05	26	37	3.47792	10.11	17	20	3.56674	14.66	23	26	5.42334	12.66	19	27	9.2575	9.16	15	21	8.15547	10.88	17	22	3.72272	13.44	20	24	3.58653	8.44	14	16	28.5	26.5	21.5	20
B7PN77	Myin heavy chain, putative	1019	116.334	6.7417	50.93	1	44	71	162	1.81261	12.95	12	15	7.01775	18.55	20	24	5.20546	14.03	14	15	5.91187	17.37	18	22	3.49332	19.43	21	28	5.31944	18.45	17	21	5.00786	21.79	19	21	5.21265	11.09	14	16	19.5	18.5	24.5	18.5
B7QFQ4	DNA polymerase	978	109.865	8.32373	54.7	1	48	55	143	19.2522	30.47	25	37	5.82927	20.55	15	17	3.88849	11.25	9	9	2.33135	13.29	11	13	8.02645	10.43	8	12	1.68715	19.73	15	16	1.66897	23.42	19	23	3.44507	17.59	14	16	27	11	14	19.5
B7Q665	U4/u6 small nuclear ribonucleoprotein, putative	707	78.7148	9.72998	55.3	1	36	51	148	7.42277	18.67	11	18	6.72459	18.53	12	16	17.2615	23.48	13	22	5.11375	22.49	14	18	15.3445	16.41	12	17	9.44388	19.8	14	15	3.402	25.88	18	23	11.8579	21.78	14	19	17	20	16	21
B7PTA2	Cation-transporting ATPase 13a1, putative	1258	140.207	6.12549	40.14	1	43	48	168	25.1403	16.3	20	27	28.1147	16.3	15	20	25.3996	6.92	6	11	32.4717	14.63	12	20	41.1313	10.89	11	17	56.6947	17.49	15	27	35.2754	16.3	17	26	31.5419	14.55	14	20	23.5	15.5	22	23
B7PTZ8	Topbp1, putative (Fragment)	1362	149.315	6.80029	37.52	1	42	54	145	7.16533	17.4	18	25	10.3937	13.95	14	20	9.34066	14.24	16	20	10.3881	15.57	15	21	0	11.23	10	14	8.95005	7.56	8	9	1.60688	16.37	17	20	1.74966	11.09	14	16	22.5	20.5	11.5	18
B7Q1Z8	Neuronal cell adhesion molecule, putative	1224	135.58	5.5542	36.11	1	36	43	214	47.299	14.71	15	27	81.8033	16.99	20	36	46.5868	18.06	18	30	45.8774	16.58	17	25	32.6308	10.62	11	20	51.7351	13.89	13	24	45.1531	15.11	16	26	46.5236	14.05	14	26	31.5	27.5	22	26
B7P812	Angiomotin, putative	535	59.4921	6.44287	54.58	1	27	37	158	5.34898	20.93	11	17	1.83554	30.47	14	22	0	20.19	10	16	3.3252	26.54	14	22	3.48258	20.56	12	17	0	22.99	12	20	3.53363	26.73	16	21	5.67634	28.97	14	23	19.5	19	18.5	22
B7P5L2	Leucine-rich repeat-containing G-protein coupled receptor, lgr, putative	1174	131.068	8.30908	33.39	1	39	49	165	0	11.93	11	16	3.52549	10.39	13	23	3.51413	10.56	10	24	1.87213	10.22	12	19	3.26579	9.63	11	22	1.60831	8.35	12	22	5.35013	12.01	16	21	5.23484	12.27	14	18	19.5	21.5	22	19.5
B7P6H1	Uncharacterized protein (Fragment) (Fragment)	766	82.3245	9.08545	54.57	1	41	50	150	3.717	20.37	14	15	6.28033	15.93	10	13	14.3813	20.76	15	17	27.9096	17.49	15	21	13.3607	21.02	15	22	2.19852	15.54	11	12	35.4398	24.15	16	27	15.8261	18.93	14	23	14	19	17	25
B7QHP9	MAP7 domain-containing protein, putative	587	64.083	10.4771	56.22	1	34	45	228	23.8547	32.71	16	28	26.2634	30.15	16	27	18.6631	22.15	15	26	27.5595	31.01	17	29	27.6121	25.38	14	26	24.1387	28.79	16	34	33.4361	25.38	15	35	25.8386	23.17	14	23	27.5	27.5	30	29
B7PJ41	Paramyin, putative (Fragment)	678	77.9818	8.30908	54.72	1	30	52	128	1.94503	25.96	16	18	5.58569	18.58	16	18	3.32074	19.62	14	16	5.13335	20.35	16	19	9.50326	10.47	8	10	5.02225	20.5	13	13	8.85459	21.68	15	19	9.00223	15.63	14	15	18	17.5	11.5	17
B7QED2	Keratin-associated protein 4-3, putative (Fragment)	117	13.8464	8.68994	96.58	1	26	31	143	5.39862	76.92	11	19	1.65188	76.92	12	17	3.87805	63.25	8	12	1.92075	52.99	9	16	0	70.94	13	23	1.88951	63.25	10	14	1.75031	75.21	15	22	5.12453	88.03	14	20	18	14	18.5	21
B7QNW2	Muscle myin heavy chain, putative	674	74.857	6.21436	67.95	1	35	47	167	11.2133	23.74	12	20	8.96064	28.93	15	22	4.0262	16.62	9	15	7.37105	17.8	11	21	3.63334	23.29	11	16	1.67572	18.55	10	18	8.27408	29.82	15	23	22.2986	27.74	14	32	21	18	17	27.5
B7QDW4	N-CAM Ig domain-containing protein, putative	867	97.4417	6.49365	31.83	1	31	35	137	0	12.57	9	12	5.92423	12.8	11	13	15.0237	12.92	11	17	11.9278	10.38	8	13	13.4197	11.65	13	23	7.54382	12.92	12	17	6.88919	15.92	14	23	7.28513	18.69	14	19	12.5	15	20	21
B7Q1S8	Condensin, putative	462	51.1256	7.88428	59.96	1	32	35	175	25.629	37.45	16	23	36.2108	26.41	11	21	34.9275	26.19	11	21	42.6863	28.35	13	23	31.3877	33.33	13	19	50.5367	26.41	11	23	33.7502	29.87	14	23	26.2683	26.19	14	22	22	22	21	22.5
B7P9C4	Histidyl-tRNA synthetase, putative (Fragment)	445	50.0752	8.06006	73.93	1	36	44	185	38.4232	39.1	19	35	19.8108	27.42	12	19	34.7845	35.51	18	28	18.8446	36.63	17	29	5.48288	32.81	13	14	6.17568	24.94	10	14	18.5983	35.28	14	23	23.8518	28.09	14	23	27	28.5	14	23
B7PJJ6	Uncharacterized protein	1015	111.292	5.32568	40.3	1	31	48	123	3.54983	9.06	8	10	5.47549	13.69	11	14	6.7722	16.85	13	21	0	7.59	7	8	1.84104	13.6	12	15	1.60113	9.06	9	13	8.68603	14.48	14	17	3.51571	17.14	14	25	12	14.5	14	21
B7PZI4	Smarca4, putative (Fragment)	483	55.5969	8.89502	59.21	1	29	35	208	18.1848	21.74	13	24	19.955	33.54	16	26	24.0709	36.02	16	25	12.8164	25.26	12	16	54.9518	38.3	22	39	40.8428	38.92	19	33	31.4321	28.36	13	23	17.5124	29.19	14	22	25	20.5	36	22.5
B7QJF6	PERQ amino acid-rich with GYF domain-containing protein, putative	1032	113.274	6.7417	38.95	1	34	45	173	13.6897	13.47	13	15	26.9315	15.7	14	22	20.0863	20.54	16	23	23.706	15.7	13	20	10.7881	20.16	16	21	22.5052	20.74	18	24	30.6116	15.12	13	23	38.5245	17.05	14	25	18.5	21.5	22.5	24
B7PX86	26S proteasome regulatory complex, subunit RPN7/PSMD6, putative	389	44.83	6.48096	47.3	1	21	21	279	62.036	35.48	13	33	71.4374	32.13	13	34	62.5164	31.62	11	30	84.7713	36.5	15	39	80.8759	38.3	14	37	71.2604	31.88	13	31	82.5177	35.73	13	38	79.3497	39.85	14	37	33.5	34.5	34	37.5
B7Q7M7	DNA replication licensing factor MCM5, putative	323	35.828	9.83252	84.52	1	37	43	182	55.894	49.54	15	32	31.7875	57.28	18	29	53.8504	46.44	13	28	35.1544	40.87	12	22	16.9217	39.32	11	17	26.7033	38.7	13	17	13.2289	42.11	13	15	26.3399	45.82	14	22	30.5	25	17	18.5
B7QBQ5	Bitesize isoform, putative	1528	163.838	4.79248	31.41	1	33	47	141	3.78622	7	9	11	4.17879	7.13	11	16	5.65198	9.55	14	19	2.3694	13.02	19	23	8.46998	7.26	10	14	6.70791	16.62	19	21	3.59484	7.92	12	19	9.57173	11.52	14	18	13.5	21	17.5	18.5
B7P1J1	Uncharacterized protein	788	86.4499	5.70654	50.63	1	42	52	154	8.8882	23.48	17	20	6.64899	18.53	14	19	11.0027	22.08	15	21	14.3635	21.45	15	21	7.76194	13.32	8	13	12.4324	19.8	13	21	12.0623	20.56	12	21	4.16875	19.67	14	18	19.5	21	17	19.5
B7PEU6	Pseudouridine synthase, putative (Fragment)	407	45.389	9.48096	57	1	21	26	235	43.9256	26.04	10	27	46.6313	40.79	15	40	27.6279	29.24	12	28	43.6146	42.26	16	37	26.8789	21.13	9	23	41.2879	29.98	11	32	24.7398	32.92	12	29	19.3982	31.7	14	19	33.5	32.5	27.5	24
B7Q9B7	Cytochrome P450, putative	329	38.4733	7.15186	70.82	1	18	27	122	3.55899	17.02	8	15	3.37207	21.28	8	10	3.27815	19.15	7	14	0	25.84	9	18	0	21.58	8	14	5.3293	28.27	9	15	0	47.72	12	16	0	34.04	14	20	12.5	16	14.5	18
B7PAU5	Prominin protein, putative	690	75.049	6.03662	40.29	1	23	35	114	9.89261	14.06	11	14	3.25225	14.35	9	15	6.073	15.07	12	15	9.23344	11.3	9	15	2.00058	11.45	7	14	3.8808	8.84	6	9	1.79722	18.99	12	13	13.5188	18.99	14	19	14.5	15	11.5	16
B7Q643	Uncharacterized protein	347	36.2695	8.07471	55.91	1	19	24	132	24.5982	31.99	9	25	13.2521	18.44	5	11	10.275	32.28	9	13	14.3775	34.58	9	14	18.6418	20.17	6	12	20.312	23.63	6	13	30.4585	36.89	12	25	14.9671	45.53	14	19	18	13.5	12.5	22
B7Q358	Eukaryotic translation initiation factor 4 gamma, putative (Fragment)	820	90.4821	8.76318	52.07	1	37	44	157	4.98698	17.32	14	21	7.00079	18.05	13	20	5.82557	11.83	8	17	13.922	20.24	16	25	0	10.85	9	17	3.30278	20.98	15	25	2.07834	15.37	11	14	6.26573	20.98	14	18	20.5	21	21	16
B7Q5R7	Uncharacterized protein	942	101.238	9.75928	45.01	1	36	45	135	0	13.59	9	14	1.64119	13.38	11	15	1.84592	20.81	15	21	7.2223	20.28	17	21	3.53533	11.57	9	13	5.16521	15.18	14	22	1.8909	14.01	11	12	3.7806	19.75	14	17	14.5	21	17.5	14.5
B7PYM9	Ensconsin, putative	652	74.2833	7.21045	46.32	1	37	48	149	8.84945	19.94	15	22	9.52143	22.85	16	19	10.1467	16.1	12	17	21.9664	25.15	18	23	3.99212	15.18	12	18	9.95016	17.94	13	18	7.93565	17.02	11	16	5.18077	20.86	14	16	20.5	20	18	16
B7Q7S0	Heat shock protein, putative (Fragment)	586	64.2508	5.19873	47.27	1	19	31	426	265.451	20.31	10	115	90.5839	32.25	16	52	113.844	23.55	14	61	114.051	16.89	9	55	45.1826	25.77	13	28	63.3842	23.21	12	37	52.171	20.48	11	26	101.533	26.11	14	52	83.5	58	32.5	39
B7PSQ6	40S ribomal protein S3a	270	30.2451	9.72998	87.04	1	26	29	214	52.6829	41.48	10	25	60.3391	47.04	10	27	54.0256	48.15	12	27	54.9324	55.93	15	30	52.9209	51.85	12	23	62.9909	48.89	12	27	48.341	46.67	11	25	62.1881	52.96	14	30	26	28.5	25	27.5
B7PEK3	Tyrine phphatase epsilon, putative (Fragment)	669	77.0742	8.90967	46.94	1	33	38	116	4.43183	24.36	13	17	0	5.23	4	7	1.63392	23.32	14	18	2.03929	19.58	13	19	0	12.71	8	10	0	19.73	11	12	0	15.7	11	16	5.80589	18.83	14	17	12	18.5	11	16.5
B7P596	Proline and glutamine-rich splicing factor (SFPQ), putative	332	37.589	8.79248	57.53	1	22	25	204	51.9403	44.88	16	36	48.2559	43.67	16	31	44.1142	40.96	14	28	54.0443	43.67	18	34	20.7486	24.7	8	14	17.7352	29.82	10	15	18.8529	30.72	11	17	37.6202	34.04	14	29	33.5	31	14.5	23
B7PKK6	ATP-dependent RNA and DNA helicase, putative	719	80.9495	7.79639	48.4	1	36	42	133	3.75869	14.88	11	13	6.9912	17.8	12	18	7.38107	22.25	13	18	10.079	18.5	13	18	5.81136	18.5	13	19	5.47786	13.77	9	13	5.1794	15.16	11	13	8.5001	19.75	14	21	15.5	18	16	17
B7Q5Y2	Prohibitin, putative	300	33.2427	9.78857	82	1	24	26	192	63.4836	50	14	32	48.8589	53	14	26	44.2165	55.33	16	28	41.0168	48.33	12	24	15.5385	31.33	8	13	41.0199	32	9	21	33.8972	36.67	11	21	45.6821	50.33	14	27	29	26	17	24
B7PMV7	Cell division protein, putative (Fragment)	424	48.3791	6.94678	62.03	1	20	37	182	16.5144	33.73	13	26	23.7535	23.11	14	28	34.5565	32.55	13	32	24.288	19.81	8	21	16.4772	23.11	8	19	15.106	18.63	9	15	19.8768	30.42	11	19	14.1646	27.12	14	22	27	26.5	17	20.5
B7Q6X6	Uncharacterized protein	551	60.9979	9.1001	56.44	1	23	34	119	4.97059	24.14	13	14	1.77947	16.88	8	9	1.68987	20.51	12	16	1.88905	20.15	13	19	0	18.69	9	14	2.03713	17.42	8	13	1.68587	25.41	11	18	2.12771	21.96	14	16	11.5	17.5	13.5	17
B7Q0B3	Heat shock protein 70 (HSP70)-interacting protein, putative	589	66.4467	7.41553	63.5	1	38	41	186	69.6481	39.05	20	42	43.2306	38.71	17	30	31.4518	30.73	16	28	36.6822	31.24	15	26	0	22.07	11	12	0	14.6	7	9	1.94916	25.3	11	14	35.2268	30.56	14	25	36	27	10.5	19.5
B7QLA9	Hyaluronoglucaminidase, putative	856	97.0286	5.64307	42.41	1	27	34	85	15.5715	19.04	12	17	4.20368	12.62	8	9	20.5341	13.08	8	12	8.84563	7.36	5	8	0	4.67	3	3	0	6.54	4	5	1.65947	20.56	11	13	10.6465	23.25	14	18	13	10	4	15.5
B7PUM9	Autophagy protein, putative	702	76.3952	5.85889	46.01	1	29	36	125	8.07839	19.52	12	15	12.8512	17.52	12	18	9.28378	19.23	12	16	12.52	17.24	11	13	13.1817	17.24	11	15	6.17332	22.51	14	17	11.5858	16.52	10	15	6.63763	20.09	14	16	16.5	14.5	16	15.5
B7PUI6	ABC transporter, putative (Fragment)	1532	171.056	7.23975	30.42	1	26	49	159	7.20251	14.62	19	26	3.76636	11.88	15	18	3.51232	11.95	15	19	17.931	11.88	16	25	5.19697	12.92	17	22	5.62598	8.81	13	15	3.66312	8.55	10	13	13.6182	10.97	14	21	22	22	18.5	17
B7PEY9	Lysine--tRNA ligase	580	65.5047	6.32861	40.52	1	27	29	173	43.5903	26.21	15	25	43.7031	18.62	10	20	48.6549	22.24	13	27	45.3006	16.03	9	21	23.4018	23.97	13	17	35.5394	20.86	13	21	28.4579	17.24	10	16	43.9713	23.97	14	26	22.5	24	19	21
B7Q4C1	Kalirin, putative (Fragment)	1153	131.634	6.84424	48.48	1	43	57	154	7.60044	14.48	16	23	6.16105	14.14	14	18	3.96539	13.18	14	17	10.346	13.1	15	22	4.06763	11.1	12	20	2.3971	12.06	13	18	9.47393	7.03	10	20	2.12174	18.82	14	16	20.5	19.5	19	18
B7Q407	Heme lipoprotein, putative	1329	152.547	6.72705	39.5	1	31	59	124	10.7075	10.01	13	19	5.20084	7.6	11	14	5.70183	10.31	11	14	7.10559	10.99	16	19	9.8859	7.98	8	11	6.6998	9.48	13	16	9.37366	8.58	10	13	9.33656	9.18	14	18	16.5	16.5	13.5	15.5
B7PZ15	Uncharacterized protein (Fragment) (Fragment)	256	28.3172	6.85889	85.94	1	23	27	184	27.3156	55.08	13	24	26.647	54.69	12	28	24.0532	57.81	12	23	36.3981	58.2	13	28	11.6814	37.89	9	13	11.8277	47.27	11	19	17.9124	50.78	10	19	28.2997	61.72	14	30	26	25.5	16	24.5
B7QFQ9	Serine threonine protein kinase, putative (Fragment)	805	90.7431	7.41553	49.44	1	27	46	354	11.6977	19.13	11	40	5.30867	16.02	11	27	22.4913	14.16	9	43	24.6181	16.15	14	45	15.9789	9.69	7	50	26.3514	14.04	11	56	29.4964	12.3	10	54	21.3683	16.52	14	39	33.5	44	53	46.5
B7P3M8	D-3-phphoglycerate dehydrogenase (Fragment)	473	49.581	6.96143	50.74	1	26	29	192	74.2436	35.31	19	36	73.0373	29.6	14	30	54.4654	29.39	13	26	60.7981	26.64	13	27	24.7237	24.52	12	18	45.6036	22.62	9	17	27.5698	26	10	14	54.9691	34.88	14	24	33	26.5	17.5	19
B7PDH2	Multidrug resistance protein, putative	1250	138.679	8.1626	26.32	1	29	38	95	0	5.36	6	10	0	10.08	10	12	1.66943	8	8	11	0	4.88	7	8	0	9.2	10	13	5.09243	7.84	7	9	3.28508	9.76	10	14	5.05337	13.92	14	18	11	9.5	11	16
B7QIL7	Amyloid beta protein-binding member 1interacting protein, putative (Fragment)	906	98.1766	8.30908	33.89	1	30	36	155	8.00781	16.89	14	19	16.6197	12.58	11	19	18.0759	18.21	14	24	16.751	18.65	15	24	5.94996	9.38	9	12	10.5584	17.33	14	18	14.9466	11.26	9	16	24.7481	16.11	14	23	19	24	15	19.5
B7Q2L0	Zinc finger protein, putative (Fragment)	492	57.6371	9.26123	70.93	1	34	49	115	3.62048	25	11	13	0	17.07	11	14	1.68236	28.66	13	16	0	25.41	10	13	0	21.95	14	17	0	29.67	12	16	0	24.19	9	11	0	30.69	14	15	13.5	14.5	16.5	13
B7PSI7	Uncharacterized protein	1081	120.234	6.91748	48.1	1	43	52	152	11.2369	20.63	17	24	9.49407	13.23	15	22	7.1972	12.95	13	18	7.05677	21.55	19	24	7.10159	9.81	10	14	3.91025	10.64	12	16	7.9097	9.99	9	13	12.8847	14.99	14	21	23	21	15	17
B7PJJ2	Formin homology 2 domaincontaining protein	763	82.6238	9.89111	42.6	1	29	38	138	7.86578	21.89	16	23	1.82893	19.92	13	19	7.49071	20.58	13	18	5.70374	22.8	13	16	1.64471	17.82	9	13	5.26171	13.5	10	15	2.14207	14.81	9	13	6.75382	20.18	14	21	21	17	14	17
B7PQC6	Zinc finger, c2h2 type domaincontaining protein	873	98.2135	8.39697	52.46	1	44	57	139	33.0015	21.19	16	29	19.4366	18.67	14	22	14.3013	18.44	12	17	8.16767	23.71	16	21	2.12685	12.49	9	10	0	10.77	9	10	0	12.14	9	11	5.76206	19.24	14	19	25.5	19	10	15
B7PPF5	Niemann-Pick type C1 domain-containing protein, putative	1233	136.335	7.09326	34.63	1	38	42	120	10.1445	21.33	20	27	6.00136	11.76	12	16	4.43912	14.44	13	14	4.56695	15.65	13	13	4.144	6.81	8	11	5.97005	8.03	9	10	10.7701	8.76	9	11	10.5976	14.03	14	18	21.5	13.5	10.5	14.5
B7PCC9	Leucine rich repeat-containing protein, putative	741	82.7785	5.46533	38.06	1	31	36	130	6.91707	12.01	8	11	15.3228	13.77	10	14	18.1769	17.68	13	19	13.9864	17	14	21	22.5295	10.53	7	11	7.45456	12.55	9	12	14.4085	12.15	9	17	22.3505	19.84	14	25	12.5	20	11.5	21
B7Q304	Misexpression suppressor of KSR, putative	394	44.5959	6.53662	63.45	1	21	27	188	66.8467	54.06	18	35	57.3664	37.06	14	32	38.2678	23.35	8	16	47.77	29.7	10	20	39.2596	18.27	6	18	48.7248	26.14	9	22	12.6794	17.01	9	16	65.39	35.79	14	29	33.5	18	20	22.5
B7QEK5	Histone demethylase, putative	1166	127.353	8.77783	32.33	1	35	42	124	5.28318	9.35	9	15	1.60764	11.58	12	15	0	15.95	15	17	8.81038	15.78	16	21	5.08827	11.49	13	17	3.56649	9.09	8	9	5.63416	11.15	9	13	3.70524	13.89	14	17	15	19	13	15
B7QMB9	Myin IA, putative (Fragment)	690	79.2992	9.23193	51.74	1	25	38	104	7.26412	15.22	10	14	2.17251	14.2	10	13	5.55817	19.13	11	13	3.4571	10.58	8	10	0	16.09	10	14	1.63811	11.3	7	8	11.5614	14.49	9	13	0	24.35	14	19	13.5	11.5	11	16
B7PBN4	Alternative splicing factor ASF/SF2, putative	339	38.616	11.7515	66.37	1	20	30	153	36.9601	35.1	13	25	38.953	29.2	9	22	44.7298	27.43	10	25	25.463	27.43	10	21	0	24.48	7	9	12.8386	43.07	14	16	4.99089	30.38	8	10	34.4094	35.4	14	25	23.5	23	12.5	17.5
B7P6L6	PDZ domain-containing protein, putative (Fragment)	875	96.6224	6.68311	42.17	1	28	38	103	4.3357	15.43	11	13	4.57078	12.57	10	12	6.42448	12.8	9	14	2.22119	15.77	12	13	10.5166	9.6	7	10	6.98117	12	10	12	6.67334	9.83	8	11	3.51114	22.06	14	18	12.5	13.5	11	14.5
B7QDQ3	Molecular chaperone, putative	366	40.9256	8.06006	57.1	1	21	27	145	42.4887	28.42	12	26	28.857	27.05	11	20	24.6238	30.33	12	22	28.9201	22.68	9	16	11.5933	15.57	5	10	21.5573	24.32	9	16	20.3442	24.59	8	11	37.6999	39.62	14	24	23	19	13	17.5
B7PU38	Uncharacterized protein (Fragment) (Fragment)	446	50.5093	7.34229	60.31	1	24	37	93	8.12955	21.75	9	10	0	22.2	8	10	0	21.3	9	12	0	13.9	6	7	5.81243	25.11	11	13	3.35055	13.23	7	10	7.76578	18.61	8	12	4.54514	36.32	14	19	10	9.5	11.5	15.5
B7Q5D6	Insulin degrading enzyme, putative	1079	122.362	5.68115	36.61	1	26	36	127	20.8491	15.76	13	22	14.7344	15.76	13	18	20.647	14.55	12	16	25.9703	15.76	14	19	0	9.36	8	9	1.96503	9.64	6	7	3.71029	8.43	8	12	20.4644	16.03	14	24	20	17.5	8	18
B7PDU5	Acyl-CoA synthetase, putative	585	65.2654	7.94287	60	1	20	34	99	3.46342	24.96	10	15	4.37485	17.09	8	13	2.06448	22.91	10	16	5.86565	14.36	8	16	0	9.91	5	8	0	9.4	4	4	1.71222	14.53	8	8	0	25.3	14	19	14	16	6	13.5
B7PAX3	Retinal homeobox protein, putative	435	48.4503	8.77783	71.95	1	31	38	112	1.80793	21.38	8	15	0	30.34	10	12	2.03362	37.47	13	13	0	21.84	8	13	0	27.82	11	17	1.65865	43.22	14	15	0	16.09	7	9	2.12813	33.79	14	18	13.5	13	16	13.5
B7P8K3	3-oxoacid CoA-transferase, putative	407	44.0044	5.77002	41.28	1	22	25	177	52.3041	32.68	13	27	48.1151	33.91	15	26	55.0682	31.2	12	27	50.0459	31.45	13	25	15.6276	27.03	10	14	35.2224	28.99	12	21	30.4123	23.83	7	13	44.8951	33.91	14	24	26.5	26	17.5	18.5
B7PKE2	Serine/threonine protein kinase, putative (Fragment)	747	82.9704	9.23193	45.38	1	21	37	85	2.04019	14.59	8	8	1.81015	14.86	10	14	0	7.23	5	6	3.42183	8.43	7	10	2.04546	12.05	7	8	4.97991	17.54	12	15	0	12.32	7	8	1.93745	26.37	14	16	11	8	11.5	12
B7P0P3	85 kD calcium-independent phpholipase A2, putative (Fragment)	722	79.8619	8.1626	44.18	1	26	36	128	3.35257	14.82	11	17	8.98945	13.71	11	16	2.11564	16.2	11	13	7.08653	17.17	10	16	5.88611	12.47	9	15	1.68855	18.42	11	20	6.12136	11.08	7	14	5.16875	18.84	14	17	16.5	14.5	17.5	15.5
B7P530	Uncharacterized protein	531	60.4964	7.34229	49.15	1	25	29	97	1.74494	18.46	9	12	1.60918	18.46	10	12	1.70068	17.51	9	10	0	18.08	10	12	0	13.75	6	6	1.65193	22.6	11	15	3.94728	15.07	7	10	0	30.89	14	20	12	11	10.5	15
B7P9W6	26S proteasome regulatory complex, subunit RPN5/PSMD12, putative	349	39.823	7.40088	60.46	1	20	23	181	64.68	39.54	13	36	45.1725	31.52	11	23	35.9102	35.24	12	22	51.6216	47.56	16	30	8.40207	22.35	6	9	28.1728	30.09	10	20	11.877	19.77	7	12	47.9976	42.12	14	29	29.5	26	14.5	20.5
B7PD87	Uncharacterized protein	514	59.1918	8.104	62.84	1	29	42	91	1.89884	14.98	8	8	3.72676	12.65	7	9	1.90737	18.29	8	10	3.66196	23.15	9	10	11.7834	14.2	7	10	11.153	27.24	14	18	5.54527	16.73	6	8	0	24.71	14	18	8.5	10	14	13
B7P585	Phphoglycerate kinase	415	44.002	8.30908	56.14	1	23	25	187	64.7641	41.45	15	28	53.2602	35.66	13	25	60.5074	41.69	14	31	57.3287	37.11	14	26	29.2376	27.71	10	17	25.9262	26.99	11	15	33.71	15.9	6	16	65.3645	39.04	14	29	26.5	28.5	16	22.5
B7QNQ6	Uncharacterized protein (Fragment) (Fragment)	675	77.3293	5.40186	41.04	1	22	31	125	13.7965	16	9	12	13.1278	28.44	17	24	20.5209	16.89	11	23	12.4239	16.89	10	14	1.68248	11.11	5	5	7.06168	23.11	11	18	4.22629	12.15	6	10	9.65753	24.3	14	19	18	18.5	11.5	14.5
B7PJ65	Uncharacterized protein (Fragment) (Fragment)	629	68.9582	6.40479	59.14	1	35	40	148	6.16131	19.71	11	16	15.6814	24.64	14	24	12.2007	21.46	9	17	12.8702	29.89	14	20	13.6956	19.87	11	14	27.3182	19.71	10	19	33.7921	11.61	6	19	16.1215	26.55	14	19	20	18.5	16.5	19
B7Q8I9	WD domain, Gbeta repeat-containing protein (Fragment)	659	72.7756	7.28369	55.54	1	24	41	83	1.91765	13.51	7	10	3.76248	11.84	6	6	3.81132	26.1	14	16	1.71998	15.33	11	11	0	12.29	5	6	0	18.51	10	12	2.09846	14.11	6	8	4.00949	23.07	14	14	8	13.5	9	11
B7QBP3	Tyrine-protein kinase	626	70.9004	8.17725	57.19	1	28	37	98	3.51708	19.33	11	13	0	12.46	7	10	3.507	21.57	10	15	1.61154	10.38	9	13	0	16.13	9	10	0	17.89	9	10	0	11.18	6	10	1.70151	23.96	14	17	11.5	14	10	13.5
B7QEP7	Uncharacterized protein	699	77.5111	7.62061	43.49	1	23	29	88	3.54975	18.88	11	15	7.11689	15.45	9	13	1.64253	15.02	9	10	5.17716	12.73	6	8	1.60584	11.16	5	5	3.5992	14.45	8	10	1.96882	12.59	6	6	5.64926	22.32	14	21	14	9	7.5	13.5
B7Q824	Cyclic nucleotidebinding domain-containing protein	615	69.9292	7.91357	50.24	1	19	34	78	0	26.5	14	15	1.79443	13.5	7	7	2.08132	8.13	3	5	0	13.33	6	7	0	11.38	7	10	0	21.3	9	12	0	12.2	5	5	0	29.11	14	17	11	6	11	11
B7Q2R6	Uncharacterized protein	365	41.4112	8.47021	65.48	1	25	36	91	3.4812	18.08	8	11	1.64929	19.45	9	11	5.10601	26.3	10	15	0	24.38	7	9	1.70501	16.16	8	9	4.89117	25.48	8	9	1.609	12.33	5	7	1.60836	34.52	14	20	11	12	9	13.5
B7QCZ0	Uncharacterized protein	619	68.0615	7.44482	50.89	1	23	32	110	9.2044	22.62	13	22	1.62627	9.53	6	13	3.53481	16.32	9	20	5.28852	15.99	8	16	0	9.37	4	6	1.67607	15.51	8	8	0	14.7	5	7	5.78233	24.23	14	18	17.5	18	7	12.5
B7PXC2	NADPH--cytochrome P450 reductase	686	78.2092	6.02393	48.54	1	23	37	99	7.82759	18.51	11	15	10.3149	15.45	10	15	4.22492	23.03	14	16	1.63349	17.06	9	11	1.6491	17.06	9	10	5.14966	12.24	6	9	0	8.02	5	6	10.1075	20.41	14	17	15	13.5	9.5	11.5
B7PZW4	E3 ubiquitin ligase, putative (Fragment)	1531	168.12	7.76709	31.29	1	31	51	155	4.95104	9.34	12	18	5.5677	10.45	14	17	4.97202	12.93	18	23	0	10.12	18	23	5.31627	9.47	12	15	9.02227	7.84	10	16	3.88633	18.16	23	24	4.99502	9.21	13	19	17.5	23	15.5	21.5
B7P6T1	Nuclear pore complex protein nup214, putative	1366	141.567	8.93896	29.87	1	43	48	231	22.9064	9.52	12	18	59.0241	13.98	17	35	43.7976	14.13	18	28	46.0071	14.71	16	26	79.7207	15.08	19	39	69.1124	15.45	19	33	65.0832	19.11	20	35	27.2882	13.32	13	17	26.5	27	36	26
B7Q1P2	ATP-dependent RNA helicase, putative (Fragment)	1337	147.277	8.51416	54.08	1	62	78	159	3.73635	16.08	17	19	0	14.88	16	19	0	14.81	15	18	3.83174	19	16	19	3.55674	17.13	20	23	15.5131	10.85	14	22	6.43954	18.25	20	26	0	13.39	13	13	19	18.5	22.5	19.5
B7PEZ7	Serine protease inhibitor, putative (Fragment)	870	96.6699	7.41553	47.82	1	47	54	204	9.54855	19.08	15	21	12.2636	22.3	20	33	13.4789	18.97	14	23	15.7179	21.26	16	23	13.7527	22.87	17	27	14.2859	21.95	15	32	12.0285	22.41	19	29	1.98608	14.48	13	16	27	23	29.5	22.5
B7PG29	Myin xvIII, putative (Fragment)	1087	119.895	8.93896	43.51	1	42	52	297	27.878	18.95	17	35	47.1826	18.22	18	38	24.8614	21.07	21	32	43.9835	24.29	19	39	73.0956	22.17	20	48	44.8039	21.99	22	34	63.9362	19.78	18	39	30.6961	14.72	13	32	36.5	35.5	41	35.5
B7PTI3	CUB domaincontaining protein (Fragment)	1711	191.081	7.75244	35.83	1	49	65	196	17.7151	11.28	16	29	3.79548	9.94	14	21	10.8323	17.12	25	32	12.6299	7.95	12	22	9.77587	12.04	15	25	6.78092	12.45	18	26	13.3177	11.81	17	22	13.5016	8.3	13	19	25	27	25.5	20.5
B7PFC5	Uncharacterized protein	525	59.3543	8.00146	74.67	1	42	56	239	5.44338	42.29	20	31	3.90564	41.71	22	34	0	33.14	18	27	1.97558	32.57	16	25	8.75329	31.43	21	38	5.68835	33.33	18	35	0	32.95	16	29	3.34984	32.76	13	20	32.5	26	36.5	24.5
B7PFS8	60S ribomal protein L5, putative	297	34.2769	9.77393	58.92	1	23	24	390	120.552	37.71	14	50	135.678	45.79	16	61	107.369	42.09	13	43	110.871	49.49	16	45	94.3939	44.78	16	47	113.386	45.12	16	49	107.53	46.46	16	50	118.72	38.05	13	45	55.5	44	48	47.5
B7Q411	Uncharacterized protein	849	97.859	6.50732	52.89	1	47	51	198	34.5966	19.55	19	29	35.3066	21.91	18	26	35.1982	16.84	14	25	50.6869	22.5	21	38	9.51822	16.14	11	21	9.937	16.02	14	24	1.86661	18.73	16	16	17.7395	14.84	13	19	27.5	31.5	22.5	17.5
B7Q2T9	Phpholipid-transporting ATPase (Fragment)	1056	118.777	7.82568	41.57	1	35	51	144	3.97482	9.85	8	10	5.64531	13.35	17	23	9.0151	13.92	13	17	5.57002	20.45	17	22	3.69598	16.1	16	21	6.42092	13.83	13	14	11.0711	15.06	16	21	6.29076	13.54	13	16	16.5	19.5	17.5	18.5
B7PJP7	Phphoinitide 3-kinase regulatory subunit, putative	1351	152.395	7.50342	39.9	1	45	56	134	7.15509	13.77	18	22	1.80472	11.1	12	18	1.85649	15.99	16	18	0	6.29	8	9	4.58035	11.1	10	13	6.82761	9.7	11	16	7.68135	14.43	16	20	1.65901	10.88	13	18	20	13.5	14.5	19
B7PMA2	Ubiquitin carboxylterminal hydrolase, putative	1161	126.69	9.5542	43.58	1	31	44	147	11.1668	15.5	15	25	5.25247	20.76	17	22	7.62346	10.42	9	16	7.30926	9.73	9	15	7.8259	12.92	11	16	5.53116	10.85	10	14	6.80129	19.29	16	20	4.62447	12.92	13	19	23.5	15.5	15	19.5
B7QHE4	Anaphase-promoting complex subunit, putative	1857	202.801	7.47412	28.27	1	46	55	140	5.76049	8.02	12	16	6.57367	9.15	14	20	1.97761	6.84	11	12	10.1618	5.98	11	14	10.7035	8.29	14	17	14.2593	12.39	17	24	14.1761	7.86	15	23	1.62682	8.67	13	14	18	13	20.5	18.5
B7PGI8	Tubulin alpha chain	499	54.9201	5.78271	45.29	1	8	25	776	417.229	34.67	14	190	206.081	33.47	14	85	251.42	32.26	13	108	231.961	39.48	20	119	139.566	30.06	13	58	191.536	38.48	15	73	125.892	34.07	15	56	199.044	32.46	13	87	137.5	113.5	65.5	71.5
B7QP04	Alpha tubulin, putative	394	43.4961	6.25244	57.61	1	7	24	970	620.625	40.86	12	263	256.867	39.09	13	105	333.472	37.82	11	135	353.991	42.39	16	159	163.996	36.55	13	64	197.251	38.83	15	73	148.023	43.65	15	63	257.3	36.8	13	108	184	147	68.5	85.5
B7PJA8	Long chain fatty acid CoA ligase, putative	726	80.4605	7.60596	53.03	1	35	40	214	49.1116	30.3	18	29	44.5763	23.28	16	27	52.2026	31.27	21	33	58.0057	21.76	14	30	47.9007	25.21	14	25	34.9558	23.14	14	26	21.5254	23.69	14	22	29.8408	20.8	13	22	28	31.5	25.5	22
B7PQD8	Zinc finger, c2h2 type domaincontaining protein (Fragment)	387	45.2025	8.86572	75.19	1	34	44	136	5.24565	33.33	12	17	3.49379	25.84	10	14	6.01885	33.07	12	19	3.39882	29.97	11	12	10.5661	23.26	9	14	10.6796	36.18	13	19	4.92639	38.5	14	24	1.74494	32.04	13	17	15.5	15.5	16.5	20.5
B7Q6V4	Nucleolar GTP-binding protein 2 (Fragment)	698	77.8017	9.48096	49.57	1	29	35	181	14.0089	17.48	13	38	8.96799	13.18	10	24	7.04297	15.04	9	17	19.8857	23.21	16	31	3.32009	17.77	12	18	5.7629	11.89	7	14	5.17118	25.07	14	20	15.7051	19.05	13	19	31	24	16	19.5
B7QGD5	Voltage-gated calcium channel, putative (Fragment)	1550	176.045	9.01221	26.52	1	42	48	145	6.89177	8.65	13	25	1.63195	8.84	15	19	0	7.87	10	12	1.73778	6.06	10	17	5.62802	9.35	14	21	4.86145	4.9	6	13	3.36578	8.77	14	19	5.00459	9.61	13	19	22	14.5	17	19
B7QLY8	60S ribomal protein L3	390	44.6022	10.2866	57.95	1	25	27	291	63.2873	31.54	15	39	52.5509	38.72	13	33	66.7868	27.18	13	35	61.7515	18.46	8	32	67.3262	37.95	14	40	66.113	26.67	11	35	91.5024	26.15	13	43	66.8237	23.85	13	34	36	33.5	37.5	38.5
B7PA03	ATP-dependent helicase (DEAD box), putative	685	74.8821	8.82178	47.88	1	10	35	219	38.9352	25.11	18	41	45.81	18.98	14	31	37.0556	16.35	13	29	47.1956	25.26	16	35	12.69	23.36	13	16	19.4064	17.23	11	16	8.55646	16.2	13	21	39.6304	22.04	13	30	36	32	16	25.5
B7Q0I4	Long chain fatty acid CoA ligase, putative	636	70.0678	7.10791	44.03	1	32	34	94	0	13.99	6	9	0	11.79	6	7	0	7.08	4	5	1.61848	13.99	9	11	0	11.01	6	6	5.6844	19.34	11	13	20.8654	22.64	13	23	20.4194	25.16	13	20	8	8	9.5	21.5
B7PPS1	Glycogen [starch] synthase	642	73.0625	6.49365	40.65	1	28	30	169	14.6817	19.78	12	17	23.3747	24.14	13	22	27.2974	20.72	12	19	28.5316	27.41	16	25	37.5998	22.12	13	28	26.7125	15.42	10	16	27.9641	22.43	13	22	19.5367	20.25	13	20	19.5	22	22	21
B7PT82	Zinc finger, c2h2 type domaincontaining protein (Fragment)	653	70.2985	8.92432	62.94	1	39	42	152	3.2501	28.94	14	22	0	12.86	6	15	3.90482	20.21	9	22	3.848	27.26	14	22	0	21.13	10	14	5.36733	16.08	9	13	7.14195	25.27	13	24	0	26.8	13	20	18.5	22	13.5	22
B7PBH7	NADH-ubiquinone reductase, putative	729	78.9563	6.22705	39.09	1	27	37	130	27.6222	24.14	13	24	7.20771	18.38	12	13	26.6306	17.01	9	16	29.2167	29.22	17	25	4.12107	13.17	9	9	1.65723	11.8	8	9	0	17.15	13	16	28.8759	21.81	13	18	18.5	20.5	9	17
B7PAP3	Uncharacterized protein	697	78.3333	5.50342	37.45	1	23	32	122	11.7593	17.93	11	23	5.22118	16.07	9	13	6.08887	15.64	10	18	7.05854	18.94	11	16	3.43733	17.36	11	14	5.43301	8.9	5	7	8.60287	17.07	13	16	7.50429	19.8	13	15	18	17	10.5	15.5
B7P5G8	Regulator of sex-limitation, putative	529	60.1951	9.36377	61.63	1	27	45	119	5.51897	29.49	14	15	1.65257	24.57	11	12	5.50151	26.47	12	16	0	27.79	12	19	3.27332	16.82	8	13	1.69665	11.15	5	16	0	24.01	13	13	7.4488	22.31	13	15	13.5	17.5	14.5	14
B7QBQ1	Salivary protein Is3, putative	956	107.475	7.09326	48.33	1	37	47	176	5.33522	21.76	19	26	8.89156	12.24	10	20	16.9763	23.12	18	30	10.0772	16.53	13	20	9.07115	18.1	14	21	9.86641	15.48	13	22	10.2425	16.95	12	19	9.07899	17.05	13	18	23	25	21.5	18.5
B7PNG4	Alpha tubulin, putative	271	30.7523	8.79248	58.67	1	4	18	1276	720.908	57.93	15	317	408.896	57.56	14	165	509.841	53.14	11	206	487.816	56.46	12	198	210.637	58.3	14	75	279.54	57.2	13	104	183.936	57.56	12	65	350.468	58.3	13	146	241	202	89.5	105.5
B7Q717	Tubulin beta chain (Fragment)	456	51.0696	4.95752	47.59	1	6	21	844	406.39	32.02	13	186	294.865	32.24	13	111	307.957	30.7	11	131	316.822	27.19	11	134	126.249	24.34	11	50	190.261	29.39	13	75	130.964	26.54	12	47	256.831	28.29	13	110	148.5	132.5	62.5	78.5
B7PLP7	Ribome biogenesis protein - Nop58p/Nop5p, putative	551	61.4355	9.23193	59.89	1	33	40	207	65.342	32.67	15	34	56.8499	43.01	20	35	64.3683	26.13	14	32	52.6098	35.57	17	34	10.1787	22.69	11	12	21.6754	31.4	12	19	11.7488	20.15	12	16	45.9968	30.31	13	25	34.5	33	15.5	20.5
B7PR45	Glycine cleavage system P protein (Fragment)	911	100.316	7.54736	34.91	1	29	36	153	0	12.07	14	18	3.23625	8.78	10	14	10.4011	12.84	13	21	5.01808	16.58	15	23	3.78584	8.01	10	18	3.97628	10.98	12	18	3.93166	11.09	12	18	7.50225	12.51	13	23	16	22	18	20.5
B7PBG8	Uncharacterized protein	705	79.7333	9.33447	63.83	1	24	52	115	3.52191	23.4	13	14	0	17.87	12	15	3.69612	25.82	13	13	0	20.71	13	16	0	20.57	13	16	0	17.45	11	13	1.6219	21.28	12	14	1.64149	22.84	13	14	14.5	14.5	14.5	14
B7PMQ2	Caldesmon, putative	623	69.3037	8.93896	52.33	1	38	48	148	21.2597	19.1	12	21	15.6165	15.41	9	17	17.9271	18.3	10	18	16.7161	27.93	17	23	12.3706	16.05	10	17	7.88198	13.8	11	19	1.73807	18.3	12	17	7.46236	22.95	13	16	19	20.5	18	16.5
B7QIK5	Mitochondrial import inner membrane translocase subunit TIM44	415	47.1609	5.78271	70.84	1	28	39	142	16.6181	38.31	12	21	11.6521	30.36	12	18	8.07488	34.7	12	19	8.88759	33.73	12	18	4.95306	24.34	8	11	9.21962	24.58	11	17	5.48273	28.92	12	16	18.4356	36.14	13	22	19.5	18.5	14	19
B7Q5H9	Fructe-bisphphate aldolase	364	39.4232	8.08936	46.43	1	21	22	243	87.1372	38.19	16	42	78.5727	37.36	15	35	86.614	34.62	13	38	70.5821	34.34	13	32	38.5544	20.33	7	17	57.8738	26.65	10	27	31.2202	30.77	12	19	71.4119	35.44	13	33	38.5	35	22	26
B7Q1Z2	Mixed-lineage leukemia 5, mll5, putative	1231	131.97	7.37158	29.98	1	43	48	157	5.09879	11.94	15	19	6.96695	17.3	19	28	8.51786	9.83	15	20	3.31457	11.62	16	19	0	9.67	11	15	0	6.34	9	23	3.36233	9.42	12	17	4.99929	10.56	13	16	23.5	19.5	19	16.5
B7QKE3	Lipophorin receptor, putative	1001	111.076	5.57959	37.96	1	28	38	124	8.03317	6.39	5	6	7.85404	14.59	12	17	11.678	16.48	16	21	8.43843	14.79	12	17	7.34573	8.99	8	12	14.6504	18.38	15	20	11.7635	13.39	11	17	7.85216	12.49	13	14	11.5	19	16	15.5
B7PFS9	Transcription intermediary factor 1-alpha, putative (Fragment)	907	99.2443	7.82568	42.12	1	44	50	182	12.6264	18.85	18	25	12.8684	15.66	12	22	13.0333	27.01	26	35	7.65437	14.77	9	14	19.1575	18.52	13	26	11.6843	16.76	14	20	8.02285	12.68	11	20	11.7507	15.99	13	20	23.5	24.5	23	20
B7QFE6	Helicase, putative (Fragment)	819	92.6825	8.42627	51.28	1	39	47	152	7.86172	17.83	12	13	10.4791	18.32	14	19	13.3953	18.44	14	20	2.86015	26.86	20	26	11.3786	21.86	13	23	5.27183	21	13	17	8.74582	13.06	11	17	10.9529	19.05	13	17	16	23	20	17
B7Q024	Uncharacterized protein	602	65.1574	9.33447	50.83	1	29	37	94	0	8.47	4	5	6.55052	12.79	6	7	2.22689	17.11	7	8	10.7128	21.59	10	11	13.8434	13.95	6	13	21.9119	24.92	12	18	16.5056	23.26	11	17	7.59623	21.76	13	15	6	9.5	15.5	16
B7QFV4	DNA polymerase (Fragment)	745	83.6435	9.12939	45.5	1	27	36	204	5.26875	18.26	14	25	12.2343	20.13	15	36	1.72289	13.56	12	20	7.0455	21.61	16	31	5.49606	20.27	12	24	5.64037	19.33	11	24	0	17.85	11	18	4.99793	20.94	13	26	30.5	25.5	24	22
B7QK43	Uncharacterized protein	257	29.6845	9.0415	82.49	1	28	33	133	15.424	59.92	18	23	9.81577	41.63	11	16	17.1572	39.69	11	15	13.8498	37.35	12	13	14.5784	36.96	10	16	4.94957	39.3	10	14	9.1814	43.97	11	17	28.5107	43.58	13	19	19.5	14	15	18
B7Q0H4	GTPase-activating protein, putative	610	67.4219	9.05615	37.38	1	24	36	135	5.88965	20	14	20	6.04693	13.28	9	14	8.20804	20.49	13	25	0	26.72	14	20	5.60341	10.66	6	12	1.81048	19.34	10	13	2.3484	16.89	11	16	6.65978	21.64	13	15	17	22.5	12.5	15.5
B7PN31	Uncharacterized protein (Fragment) (Fragment)	286	33.8812	10.9604	74.83	1	17	39	87	1.60555	29.72	10	10	0	25.17	7	9	0	16.43	5	11	5.10736	24.13	7	9	0	32.87	10	11	1.61297	24.83	8	10	1.75562	38.11	11	12	5.107	34.62	13	15	9.5	10	10.5	13.5
B7P4S8	Fatty acid coenzyme A ligase, putative	682	76.1405	8.11865	50.59	1	26	33	102	10.1774	16.57	11	14	12.6785	20.82	12	16	8.21457	14.66	9	9	7.0059	17.6	9	9	15.984	12.61	9	12	16.744	11.88	8	11	7.92846	21.7	11	13	10.0381	26.1	13	18	15	9	11.5	15.5
B7P9Z3	Phphoribylformylglycinamidine synthase, putative	1311	142.64	5.88428	33.49	1	32	42	101	0	6.48	8	9	2.0984	8.54	9	11	14.8118	9.15	9	14	15.2883	12.43	13	17	1.67468	5.64	7	8	1.66654	7.32	8	8	1.8718	12.05	11	15	12.7757	12.51	13	19	10	15.5	8	17
B7QDY7	Mrg-binding protein, putative	384	40.8686	9.87646	68.49	1	30	37	122	26.9946	40.36	15	24	16.1884	23.18	9	13	11.8969	39.58	13	19	11.5182	32.03	13	17	4.2092	15.89	6	6	3.01101	19.53	7	10	1.91426	25	11	16	5.52837	31.77	13	17	18.5	18	8	16.5
B7P3V3	Putative rRNA methyltransferase	817	93.626	8.85107	48.59	1	34	46	119	6.36712	20.07	14	16	3.87881	9.91	10	12	9.99482	19.83	14	19	5.16972	17.5	14	14	0	5.88	6	7	1.65244	10.4	6	9	10.35	14.93	11	24	15.6607	17.01	13	18	14	16.5	8	21
B7PMG0	Suppressor of actin, putative	528	61.2645	7.97217	50	1	20	26	161	7.94083	20.08	10	12	33.6985	20.27	9	17	25.877	22.35	10	21	35.4114	34.85	13	19	45.3912	26.89	13	25	45.7712	30.68	14	25	61.6084	20.83	10	25	29.0906	28.03	13	17	14.5	20	25	21
B7PCJ6	Uncharacterized protein	1164	133.34	6.87354	39.09	1	34	51	108	1.68408	20.02	17	17	0	7.99	9	11	0	8.16	9	11	1.60295	11.86	12	13	1.67717	13.49	11	14	3.3768	9.36	13	16	1.97448	8.68	10	12	1.85909	15.46	13	14	14	12	15	13
B7Q4Q4	ADP/ATP translocase, putative	303	33.4204	9.84717	57.1	1	9	21	304	67.6919	32.01	11	36	81.5147	35.64	12	41	64.5207	32.67	10	30	94.8857	36.96	12	50	78.9438	42.9	13	44	69.0133	38.28	11	35	70.1237	30.03	10	35	70.8278	36.96	13	33	38.5	40	39.5	34
B7QHP3	Serine-threonine phphatase 2A, catalytic subunit, putative (Fragment)	493	55.9027	6.03662	66.94	1	32	38	128	25.9567	31.64	12	20	9.8433	24.95	11	12	23.8588	34.48	15	26	12.9953	18.66	8	11	7.33205	24.14	10	14	6.49546	22.31	11	12	10.0983	25.96	10	15	17.6439	26.57	13	18	16	18.5	13	16.5
B7Q5I4	Multifunctional chaperone, putative	258	29.4847	4.77979	69.38	1	21	22	213	46.5756	53.88	13	34	52.8853	46.51	12	27	44.0184	46.9	13	25	44.9482	50	13	32	32.8079	23.64	7	17	48.2381	40.7	11	28	22.7722	37.98	10	18	59.4197	51.55	13	32	30.5	28.5	22.5	25
Q4PM37	Ribomal protein L7-like	251	29.5285	10.9751	64.14	1	17	23	186	45.7872	35.86	11	23	49.5976	46.22	13	26	41.4837	27.89	7	21	33.9422	37.05	11	22	37.8667	25.9	7	18	44.7224	35.86	11	26	38.0112	35.46	10	22	37.4272	38.25	13	28	24.5	21.5	22	25
B7PG66	Protein Mo25, putative (Fragment)	349	40.5601	9.33447	67.34	1	27	33	154	28.1862	46.99	17	27	22.4444	28.65	10	16	36.0319	44.13	14	23	25.979	29.8	11	17	5.01589	22.64	12	18	2.09085	27.51	10	15	10.585	28.37	10	17	24.6352	38.11	13	21	21.5	20	16.5	19
B7P565	C-3 sterol dehydrogenase/3-beta-hydroxysteroid dehydrogenase, putative	372	41.6273	6.60986	62.1	1	18	22	170	54.8984	40.32	14	26	43.7682	48.39	14	24	39.9345	31.72	12	23	51.3957	36.29	13	26	11.3928	15.86	6	11	24.2406	26.61	10	17	26.3443	33.33	10	15	60.0527	43.01	13	28	25	24.5	14	21.5
B7PT49	Neural cell adhesion molecule, putative	333	37.0637	6.94678	54.35	1	21	23	132	23.1308	32.73	9	14	23.1589	35.14	12	24	28.4037	30.63	8	17	19.3522	29.13	9	17	12.2586	16.82	6	10	20.6297	35.44	10	18	20.1223	32.13	10	13	23.5841	38.74	13	19	19	17	14	16
B7P8C3	Polyribonucleotide nucleotidyltransferase, putative (Fragment)	670	73.2737	6.03662	50.3	1	28	38	110	2.02495	18.81	10	10	8.79369	17.61	10	14	9.437	18.66	12	21	4.21752	20.9	12	14	0	15.82	8	9	8.75514	15.37	9	12	5.52911	14.63	10	16	1.88082	20	13	14	12	17.5	10.5	15
B7Q2W2	UTP-gluce-1-phphate uridylyltransferase, putative (Fragment)	508	56.9705	7.54736	42.72	1	22	29	150	3.95044	28.35	15	24	5.66718	17.72	9	18	20.1906	23.23	12	27	11.3295	18.11	10	18	5.38717	18.5	8	10	8.96774	18.11	9	15	2.20289	20.67	10	20	17.3502	23.43	13	18	21	22.5	12.5	19
B7Q8U4	Ski interacting protein, putative	531	60.8974	9.46631	55.93	1	31	43	147	11.267	29	14	20	11.2979	21.85	11	16	5.61488	20.53	13	18	10.2993	32.58	18	26	3.52547	28.44	13	16	9.32158	15.82	8	16	7.67105	16.01	10	13	22.6731	24.11	13	22	18	22	16	17.5
B7PEJ7	WD-repeat protein, putative	895	98.5627	6.62451	50.39	1	37	42	146	15.0664	16.98	11	14	20.0944	15.53	11	20	12.0552	19.55	14	17	13.4523	15.53	12	19	38.1487	21.56	14	27	28.8101	19.89	14	19	23.7621	13.41	9	14	9.13178	19.33	13	16	17	18	23	15
B7PXB6	Uncharacterized protein	751	82.402	8.57275	54.59	1	41	53	116	0	12.38	9	9	0	16.38	10	13	3.92865	15.31	9	12	1.74737	27.83	19	25	3.51784	17.04	9	13	3.53607	21.7	14	18	0	15.05	9	11	1.68597	14.38	13	15	11	18.5	15.5	13
B7Q0Y9	Bromodomain-containing protein, putative	1064	117.887	8.20654	36.37	1	38	45	143	3.57291	13.72	14	18	7.96046	13.91	12	19	9.00092	13.53	10	14	1.74596	12.69	10	15	18.902	12.31	13	23	6.89558	13.53	12	19	7.05865	9.59	9	16	7.07112	10.81	13	19	18.5	14.5	21	17.5
B7PVI9	CUB domaincontaining protein	786	88.252	7.23975	52.16	1	32	43	132	16.5882	15.01	8	16	9.62366	18.83	11	15	3.45274	14.5	9	13	5.14053	24.17	16	20	5.1551	14.89	9	18	5.14018	21.12	12	16	0	12.72	9	14	5.85659	20.87	13	20	15.5	16.5	17	17
B7QD05	Flotillin-1, putative	233	25.8885	7.1665	90.13	1	26	37	818	130.857	72.53	15	118	101.049	53.65	12	92	101.511	65.24	20	101	88.14	69.53	14	72	47.4472	39.48	9	118	56.4096	48.07	11	120	97.3541	39.06	9	102	123.087	57.94	13	95	105	86.5	119	98.5
B7PCK6	Gap1, putative (Fragment)	747	84.4504	8.76318	54.35	1	19	32	98	1.66247	18.07	9	12	5.30206	18.07	10	11	3.21289	13.25	6	13	3.40522	11.65	5	7	2.15382	14.06	9	12	4.93299	17.14	11	13	3.31555	15.13	9	11	3.34056	23.83	13	19	11.5	10	12.5	15
B7QMM1	Glycine C-acetyltransferase/2-amino-3-ketobutyrate-CoA ligase, putative (Fragment)	414	45.033	7.6499	63.04	1	26	28	177	53.3233	34.3	13	25	52.6785	38.41	18	35	71.3042	35.51	15	32	55.6091	35.99	13	26	10.612	22.71	8	11	18.8776	21.98	10	13	5.89116	23.19	9	14	44.2767	34.54	13	21	30	29	12	17.5
B7PAK9	Rho GTPase-activating protein RICH2, putative	824	89.2458	6.62451	40.9	1	27	36	117	25.6411	16.02	13	21	18.2088	8.74	7	13	19.337	16.02	10	16	15.5396	16.02	11	15	1.77129	9.1	7	10	3.72402	12.38	9	13	3.56425	12.38	9	12	14.6921	20.87	13	17	17	15.5	11.5	14.5
B7QLH4	Paraplegin, putative	680	75.7486	8.57275	50	1	27	37	131	17.1369	27.94	18	29	15.3943	13.38	10	15	15.8439	21.18	16	24	10.3441	19.85	11	17	5.63633	7.35	4	5	5.28724	12.35	9	12	7.26637	12.21	9	11	10.0997	22.79	13	18	22	20.5	8.5	14.5
B7PVI7	RNA-binding protein musashi, putative	353	37.1756	7.7085	43.91	1	20	20	365	217.292	31.73	13	85	131.24	32.01	11	47	125.329	32.01	11	44	118.83	36.26	11	43	106.986	35.13	12	37	103.132	25.5	8	32	90.188	27.48	9	31	119.779	31.73	13	46	66	43.5	34.5	38.5
B7QLQ7	Leucine aminopeptidase, putative	529	56.1931	6.63916	39.32	1	15	22	155	24.0786	22.12	11	15	22.7752	14.56	6	14	57.7481	36.67	16	29	54.0379	25.14	10	24	37.6755	26.47	11	21	26.6348	16.64	8	14	31.1895	21.74	9	15	46.471	30.06	13	23	14.5	26.5	17.5	19
B7Q2T1	MutS 6 isoform 1 family protein (Fragment)	287	32.3818	7.07861	63.41	1	25	26	150	14.1199	35.54	11	19	23.4033	42.51	13	21	23.6474	45.3	11	23	29.5619	41.81	14	28	3.84539	24.04	5	8	6.92368	29.62	8	16	0	25.44	9	12	17.8305	35.19	13	23	20	25.5	12	17.5
B7QHI1	Uncharacterized protein (Fragment) (Fragment)	554	63.099	6.69775	45.49	1	14	26	62	4.04446	13.36	6	7	0	5.78	2	2	4.25107	15.16	7	9	1.98822	13.36	6	6	0	6.5	4	5	0	12.27	6	7	2.23657	18.95	9	10	8.57229	25.99	13	16	4.5	7.5	6	13
B7PEH9	Uncharacterized protein (Fragment) (Fragment)	639	72.0053	6.84424	41.47	1	18	27	92	1.63854	12.68	6	9	1.63546	17.06	10	12	0	9.23	7	14	0	6.89	5	7	0	17.21	9	12	0	11.27	5	9	2.14074	15.96	9	13	1.84159	23.94	13	16	10.5	10.5	10.5	14.5
B7P7A4	Importin, putative	817	90.5032	5.04639	34.52	1	23	26	144	46.1889	16.28	11	22	40.8263	18.36	12	20	45.2945	20.2	12	24	46.1438	26.93	18	28	1.86636	4.41	4	7	0	7.34	5	6	13.5258	15.67	9	15	34.0846	21.3	13	22	21	26	6.5	18.5
B7Q4T8	Uncharacterized protein	851	89.2859	6.50732	42.89	1	30	37	119	9.14036	17.39	12	17	11.9018	17.74	12	15	13.2451	19.39	12	16	14.2839	15.16	9	15	6.87084	12.46	7	9	11.0937	17.86	11	15	9.5753	11.63	8	11	25.9429	19.62	13	21	16	15.5	12	16
B7QLH9	Acyl-CoA synthetase, putative	589	65.6641	7.98682	37.52	1	19	26	112	6.90533	15.79	9	14	10.3723	11.38	8	15	3.53527	13.92	7	12	9.13209	16.81	10	15	1.60503	22.75	10	13	6.83272	17.66	10	14	5.18244	14.26	8	12	7.05741	20.71	13	17	14.5	13.5	13.5	14.5
B7Q695	Uncharacterized protein	990	107.904	6.78564	31.01	1	20	34	106	3.66735	18.28	14	18	0	10.2	8	13	0	8.59	9	13	0	9.29	9	15	0	7.58	7	10	0	10.61	10	10	1.6513	8.08	8	11	1.66682	13.33	13	16	15.5	14	10	13.5
B7P7I6	Spermatogenesis-associated protein, putative	745	82.3231	5.70654	55.84	1	31	38	118	19.7811	20.54	13	17	17.9916	15.17	10	14	23.1918	22.95	13	17	33.959	20	12	21	1.88325	8.46	5	8	3.36393	18.93	10	13	0	16.78	8	9	21.2083	21.48	13	19	15.5	19	10.5	14
B7PG26	Diacylglycerol kinase (Fragment)	851	95.8366	7.95752	35.61	1	20	33	124	3.54781	15.98	11	14	3.50326	12.34	13	18	0	14.57	12	18	0	9.28	9	12	7.16648	9.87	9	14	1.6385	11.63	9	12	5.18867	10.34	8	16	5.02934	14.22	13	20	16	15	13	18
B7PC18	Palmitoyltransferase	589	67.7238	8.30908	43.97	1	24	29	117	4.12387	24.11	12	14	13.0274	16.98	10	15	8.60037	19.69	9	14	18.3336	20.54	11	18	6.89665	16.13	8	11	21.1794	18.34	9	15	21.3841	15.62	8	15	9.37812	19.35	13	15	14.5	16	13	15
B7P5U8	Ras GTPase-activating protein, putative	755	86.1129	5.96045	43.05	1	28	34	155	21.0105	14.17	8	17	7.3166	22.91	16	21	29.4794	21.99	15	29	40.8773	23.05	15	29	7.10988	12.45	7	9	5.10789	11.79	9	11	23.3543	13.77	8	16	23.9437	23.71	13	23	19	29	10	19.5
B7PWY6	Queuine tRNA-ribyltransferase, putative	485	54.5732	5.38916	50.72	1	29	31	137	40.0254	27.22	12	23	20.4405	21.65	9	14	31.28	25.77	10	19	33.1719	32.58	14	24	3.89136	10.72	5	12	8.93603	15.88	7	11	3.93612	17.32	8	14	34.0766	23.51	13	20	18.5	21.5	11.5	17
B7PBX3	Transient receptor potential channel 4, putative	1136	127.465	8.20654	35.3	1	22	34	78	1.64205	11.09	9	11	0	3.96	5	9	0	6.34	4	5	1.81735	7.13	6	12	1.73734	6.78	5	6	3.67777	7.39	7	9	0	8.8	8	9	1.80363	15.85	13	17	10	8.5	7.5	13
B7PFY1	Uncharacterized protein	727	81.1242	9.979	44.84	1	32	39	89	2.01592	8.39	6	8	0	11	6	7	3.38992	13.62	9	11	1.65352	10.73	8	14	0	19.39	11	13	3.34436	6.05	6	13	1.68613	13.62	8	9	3.77311	21.46	13	14	7.5	12.5	13	11.5
B7QA69	tRNA-splicing endonuclease subunit Sen2, putative	540	60.5108	5.12256	45.74	1	21	33	101	2.0649	24.26	14	22	6.06309	19.44	9	14	3.67872	15.74	9	12	5.94012	22.04	11	13	2.57985	16.11	6	7	2.06272	10.56	5	8	5.81002	14.07	8	10	6.32556	20.37	13	15	18	12.5	7.5	12.5
B7PNR2	Transitional endoplasmic reticulum ATPase, putative	752	81.9679	8.22119	36.57	1	20	29	63	0	6.91	6	6	0	4.65	4	4	0	8.38	4	5	1.84939	14.36	9	9	1.84889	8.78	6	8	1.87525	4.79	4	6	0	9.71	8	9	0	15.82	13	16	5	7	7	12.5
B7QCK3	Translation elongation factor EF-1 alpha/Tu, putative	697	75.1481	5.94775	46.34	1	25	31	115	11.4681	17.79	11	16	13.3654	21.66	13	17	13.1585	18.22	9	16	13.9228	20.95	12	16	1.948	5.6	4	6	4.1121	5.6	3	5	18.8347	12.34	8	18	23.5563	19.8	13	21	16.5	16	5.5	19.5
B7PPI2	Ran-binding protein, putative	258	29.3487	5.36377	77.52	1	23	29	144	28.5748	34.88	8	17	20.0708	45.35	11	18	18.5216	52.71	13	26	17.7433	42.64	12	22	4.79387	20.93	4	8	13.9837	44.96	12	18	6.73699	25.19	7	11	17.7696	53.1	13	24	17.5	24	13	17.5
B7P6L4	Synaptic ras GTPase activating protein, syngap, putative	897	99.1891	8.88037	53.07	1	42	51	115	10.2005	20.18	14	16	7.41625	14.94	11	13	13.5727	14.49	11	15	7.57387	20.85	15	18	0	10.14	8	14	5.18285	17.28	11	15	3.28876	11.15	7	9	8.41673	19.62	13	15	14.5	16.5	14.5	12
B7Q8P1	Integrator complex subunit, putative (Fragment)	892	101.285	5.87158	35.43	1	30	37	147	24.2617	15.02	16	26	15.6792	11.55	12	18	15.4541	16.93	17	23	15.1132	16.26	14	26	9.0833	12.44	11	17	3.45459	13.23	10	11	3.63983	8.74	7	9	11.1764	14.35	13	17	22	24.5	14	13
B7P933	Uncharacterized protein	861	93.3869	8.52881	31.48	1	19	31	105	0	12.31	7	10	1.98006	13.36	9	14	3.50049	15.56	12	17	3.27476	13.94	10	15	3.36612	10.1	8	11	0	12.43	9	13	0	8.59	7	10	5.10392	13.47	13	15	12	16	12	12.5
B7QI51	Serine palmitoyltransferase, putative	532	58.734	8.60205	43.23	1	21	26	130	17.116	19.92	10	14	29.1712	13.16	6	14	19.1225	25.75	12	19	15.6491	21.8	12	14	28.5575	23.68	12	19	18.1895	17.48	8	16	19.1974	14.29	7	15	11.5363	24.62	13	19	14	16.5	17.5	17
B7Q4P7	NudC domain-containing protein, putative	581	65.4072	5.37646	43.2	1	19	21	154	24.7998	18.59	9	19	29.9275	28.57	12	21	17.4412	16.7	8	15	27.3463	15.66	8	20	37.3182	17.38	9	23	32.5014	16.35	8	20	20.271	13.77	7	15	29.2956	25.65	13	21	20	17.5	21.5	18
B7PRD1	DNAJ domain containing protein	683	77.3322	5.57959	47.73	1	29	37	130	36.0836	29.58	15	23	20.3622	26.21	13	20	28.634	24.6	14	22	19.0411	19.62	12	17	0	14.93	8	8	6.05297	12.59	8	10	8.36314	13.03	7	10	18.2728	21.52	13	20	21.5	19.5	9	15
B7P0U3	Tetratricopeptide repeat protein, tpr, putative	876	97.826	7.63525	40.64	1	25	32	73	0	8.22	7	9	0	9.93	5	8	0	12.44	8	9	0	11.07	7	7	0	7.65	7	9	3.25824	11.99	8	9	0	6.96	7	7	1.65487	15.75	13	15	8.5	8	9	11
B7QAW8	Zinc finger protein, putative	418	48.436	8.00146	61.24	1	26	34	88	1.88929	16.27	6	8	3.59795	27.99	11	12	3.57541	20.57	9	10	2.57691	32.3	13	17	0	15.55	6	7	0	22.25	8	9	3.50661	15.79	7	9	1.68518	33.01	13	16	10	13.5	8	12.5
B7P6U6	Transpase, putative (Fragment)	342	38.7583	9.62744	55.85	1	9	23	91	0	19.88	6	12	0	19.3	6	13	2.18853	20.76	8	10	3.54492	26.9	8	13	2.51847	10.82	4	4	1.67216	22.51	8	14	1.60651	23.68	7	9	3.44324	49.71	13	16	12.5	11.5	9	12.5
B7QE11	Splicing factor, arginine/serine-rich, putative (Fragment)	257	31.2227	10.8286	58.37	1	13	25	82	0	22.18	6	10	3.46308	24.12	7	9	0	23.35	8	12	0	24.12	8	10	3.38376	22.57	6	8	0	19.84	7	8	1.62415	22.96	7	10	7.20047	43.58	13	15	9.5	11	8	12.5
B7QAW7	Ubiquitination factor E4a, putative	939	106.55	6.37939	42.17	1	33	38	109	6.10966	16.29	13	14	5.42482	13.42	9	11	18.0767	16.19	11	20	7.33642	13.21	12	19	0	11.5	8	10	1.86683	7.67	6	6	3.416	8.52	7	10	10.5671	16.29	13	19	12.5	19.5	8	14.5
B7QGL6	Nuclear pore complex protein	900	101.056	5.36377	43.56	1	30	44	102	10.2129	12.44	9	14	5.69549	18.89	13	16	5.68058	17.67	16	18	1.82885	13.67	9	11	0	8.11	8	8	2.05895	8.89	6	7	0	9.89	7	11	8.55356	15.22	13	17	15	14.5	7.5	14
B7Q819	Uncharacterized protein	372	41.0256	8.33838	65.05	1	15	26	84	1.86599	21.24	8	11	4.99194	10.48	4	6	5.09829	20.7	6	14	0	23.66	7	10	5.39113	13.44	5	7	0	15.32	6	9	3.70191	15.59	7	11	3.26424	33.06	13	16	8.5	12	8	13.5
B7PN16	alpha-1,2-Mannidase	582	65.9836	6.16357	38.83	1	18	25	79	1.62727	7.22	4	8	1.82812	12.71	6	7	0	13.23	7	9	0	15.64	7	7	0	10.82	4	4	0	8.42	5	8	0	12.89	7	15	3.56613	23.71	13	21	7.5	8	6	18
B7Q1R9	SOX transcription factor, putative	887	94.2222	6.84424	49.15	1	38	48	146	1.64689	22.44	15	20	5.60675	22.21	19	22	10.8243	21.98	16	22	10.3942	18.6	15	24	0	14.43	11	12	0	15.78	13	16	0	9.24	6	11	9.16646	16.91	13	19	21	23	14	15
B7P2L0	Sorting nexin	408	46.7581	8.03076	65.93	1	29	37	123	31.0377	36.03	14	22	10.7468	31.37	13	18	21.1346	35.29	15	19	19.5268	29.9	12	17	5.04346	15.69	7	8	7.18007	26.96	11	12	1.61101	17.65	6	7	28.3169	32.35	13	20	20	18	10	13.5
B7PYH0	Alternative splicing factor SRp55/B52/SRp75, putative	364	42.6247	12.0005	63.74	1	21	35	147	40.2431	36.26	13	22	41.162	24.18	8	18	45.2671	34.62	13	27	32.5112	33.52	12	26	7.29632	17.86	7	13	25.9065	26.92	11	15	9.46556	17.31	6	9	26.6151	35.71	13	17	20	26.5	14	13
B7PKN6	Glycerol-3-phphate acyltransferase, putative (Fragment)	313	35.5423	8.95361	57.19	1	19	23	162	32.6288	41.21	12	21	29.7735	42.81	12	23	34.2797	46.01	14	23	43.9465	38.34	10	23	20.6093	39.94	12	20	31.0788	33.23	10	21	6.90354	22.04	6	9	27.8198	45.69	13	22	22	23	20.5	15.5
B7Q6B8	CBF1-interacting corepressor, putative (Fragment)	453	51.1051	9.87646	42.38	1	18	28	99	3.71515	22.3	10	16	0	22.08	10	13	3.83754	14.13	6	10	5.28797	24.94	8	13	1.60848	15.89	7	9	1.68027	24.06	10	12	1.79679	13.47	6	8	1.80808	29.36	13	18	14.5	11.5	10.5	13
B7QCW0	Phphoenolpyruvate carboxylase kinase, putative (Fragment)	551	60.9984	7.56201	46.1	1	21	26	128	29.5741	28.68	14	21	19.2186	18.87	8	13	35.4612	22.87	10	20	21.7819	26.32	13	19	0	15.25	6	9	10.6447	13.07	8	13	4.7286	14.52	6	9	38.2386	30.31	13	24	17	19.5	11	16.5
B7QF66	Uncharacterized protein	638	71.6027	7.40088	37.46	1	23	28	119	0	12.85	7	13	0	14.42	8	12	1.80109	20.85	11	14	1.73455	9.09	5	12	2.62998	16.3	8	12	0	9.72	6	14	1.77914	12.23	6	18	1.66231	18.5	13	24	12.5	13	13	21
B7P5N6	N-terminal acetyltransferase A complex subunit NAT1, putative	594	68.2944	6.46826	51.35	1	30	38	149	53.571	28.28	17	32	23.5741	20.03	10	16	42.4237	28.11	14	25	29.9412	27.61	16	21	9.216	11.11	6	9	10.215	10.27	6	11	11.9576	12.79	6	11	41.1493	27.44	13	24	24	23	10	17.5
B7QN40	Uncharacterized protein (Fragment) (Fragment)	793	89.3021	5.38916	47.04	1	33	36	153	48.2595	26.86	17	30	37.3109	20.68	14	23	58.1474	24.46	14	27	47.5761	17.78	12	21	4.29645	7.44	5	7	16.4738	9.58	6	10	20.654	9.21	6	11	46.5208	20.68	13	24	26.5	24	8.5	17.5
B7PET9	Uncharacterized protein	725	82.5382	8.04541	33.93	1	18	27	91	3.51167	10.34	8	16	3.7952	17.24	11	15	2.1438	11.45	7	9	0	11.17	7	10	0	8.28	4	6	1.65349	10.21	6	9	0	11.17	6	10	3.8445	21.93	13	16	15.5	9.5	7.5	13
B7QL12	Glycyl-tRNA synthetase, putative	389	43.3008	5.8335	67.35	2	21	26	167	55.2744	44.73	16	35	69.0991	39.07	13	30	57.2917	33.68	13	28	60.983	36.5	14	32	1.68318	4.63	2	2	4.06198	16.71	5	5	5.35335	16.71	6	7	58.55	36.25	13	28	32.5	30	3.5	17.5
B7PCF7	Chordin, putative	712	77.6505	6.94678	37.08	1	25	29	111	8.81551	11.66	8	19	3.08422	19.24	11	16	1.6651	11.52	8	13	0	13.2	8	11	3.54436	10.11	6	12	0	19.38	11	14	3.23018	9.69	5	8	1.75598	21.21	13	18	17.5	12	13	13
B7Q6P5	IPT/TIG domaincontaining protein	619	65.6559	11.1362	47.33	1	31	36	122	7.01007	13.41	8	16	1.701	19.22	10	15	1.60383	26.01	15	24	1.60121	16.96	12	16	3.36809	20.36	9	12	3.41448	18.58	10	14	1.62589	9.85	5	5	3.35522	21.65	13	20	15.5	20	13	12.5
B7Q288	3-hydroxyisobutyryl-CoA hydrolase, mitochondrial (Fragment)	386	43.2777	8.646	68.13	1	30	33	181	35.9688	41.71	17	29	23.6781	38.34	15	26	29.3575	33.16	15	25	34.4539	38.08	16	29	10.3991	23.58	8	15	26.2489	38.08	10	22	10.1526	15.28	5	13	26.34	30.31	13	22	27.5	27	18.5	17.5
B7PUU3	Nethylmaleimide sensitive fusion family protein	436	47.8421	5.84619	64.91	2	22	28	118	29.4041	44.5	15	20	22.4342	27.75	8	14	31.5713	32.57	11	18	24.7783	23.17	8	14	0	18.58	6	8	3.52686	23.17	8	13	1.66996	15.83	5	8	42.6801	36.93	13	23	17	16	10.5	15.5
B7P573	Processing peptidase beta subunit, putative	479	53.4857	5.93506	58.25	1	30	33	142	31.5035	35.49	14	26	31.936	30.9	13	26	28.099	24.43	10	21	42.1554	18.58	9	20	6.77635	21.71	9	10	16.7753	17.75	7	13	4.98842	10.86	5	5	26.0554	26.3	13	21	26	20.5	11.5	13
B7Q420	Ribonucleide-diphphate reductase (Fragment)	779	88.3385	6.90283	41.21	1	24	39	184	62.7858	29.91	26	50	41.6059	20.03	17	33	31.5597	20.92	16	26	30.0368	18.87	17	32	3.89206	7.57	6	9	6.90525	10.91	7	8	1.8138	7.57	5	6	11.109	17.97	13	20	41.5	29	8.5	13
B7QNL1	Uncharacterized protein (Fragment) (Fragment)	505	57.4551	7.69385	53.47	1	14	30	115	3.85487	19.21	7	11	3.72702	15.05	6	10	6.94777	23.56	10	18	10.5946	19.8	10	13	5.35252	24.95	10	16	7.15928	13.27	6	10	3.74871	12.08	5	12	8.31628	29.31	13	25	10.5	15.5	13	18.5
B7P6T2	Uncharacterized protein (Fragment) (Fragment)	702	77.4446	7.86963	40.03	1	18	28	83	3.33212	18.8	10	14	0	12.25	8	9	8.99528	9.69	4	7	0	5.56	4	5	5.42241	12.11	7	9	5.55639	8.26	6	10	1.65741	8.4	5	8	14.3756	21.94	13	21	11.5	6	9.5	14.5
B7PAB9	Methylmalonate semialdehyde dehydrogenase, putative	408	44.3516	5.38916	54.66	1	22	22	181	88.0981	32.11	11	41	31.5852	34.56	12	18	45.6112	32.11	11	23	41.708	34.07	10	31	7.93329	16.67	6	15	9.37962	16.42	6	15	5.23497	15.2	5	8	35.8883	37.5	13	30	29.5	27	15	19
B7Q150	Molecular chaperone, putative	412	46.2008	6.59521	55.34	1	24	27	90	17.9375	28.4	10	16	12.9085	22.33	9	12	11.5139	27.43	9	14	18.0938	22.33	8	15	0	20.39	6	7	0	3.16	1	1	1.70842	14.56	5	7	9.42734	34.71	13	18	14	14.5	4	12.5
B7PV36	Peptidase family m13 protein	703	79.9731	7.37158	43.67	1	25	34	99	1.63712	20.63	14	24	0	4.55	3	6	1.65441	9.67	8	13	0	8.53	6	10	0	11.81	6	6	1.64682	13.09	8	13	1.77808	6.4	4	5	1.79716	21.62	13	22	15	11.5	9.5	13.5
B7PUN2	TPR repeatcontaining protein C12orf30 (p120) family protein	512	58.9635	6.80029	39.06	1	15	23	82	12.5721	10.74	6	10	7.79633	17.38	7	10	12.8234	20.9	9	17	12.0629	15.63	8	14	1.81213	3.52	2	2	4.15532	12.7	7	8	1.60663	6.84	4	4	13.0554	27.15	13	17	10	15.5	5	10.5
B7PXJ0	Eukaryotic peptide chain release factor subunit, putative	441	49.4426	5.80811	41.5	1	22	23	100	14.4235	23.36	9	16	13.9789	18.59	9	14	21.7098	29.93	12	19	21.1607	19.5	9	14	1.6317	6.12	3	5	0	11.56	4	5	3.57332	6.12	3	7	16.7859	23.36	13	20	15	16.5	5	13.5
B7PID1	Guanylate cyclase, putative (Fragment)	547	61.2339	7.47412	32.91	1	14	22	47	0	11.33	5	6	1.84437	11.7	5	8	0	13.89	6	7	0	6.95	3	3	0	4.57	2	2	0	2.56	1	1	0	7.86	3	4	3.83845	21.39	13	16	7	5	1.5	10
B7QMM9	Polyadenylate-binding protein-interacting protein, putative	386	42.4988	4.85596	60.88	2	25	30	103	22.9689	29.79	9	15	12.04	45.08	14	18	20.8155	35.75	12	15	11.4735	21.24	10	14	4.23462	10.88	4	6	14.9207	23.06	8	14	3.87933	4.66	2	4	11.8455	34.97	13	17	16.5	14.5	10	10.5
B7Q581	Ulip2 protein, putative	812	86.9207	7.40088	37.81	1	17	29	69	0	11.7	6	6	5.00029	11.21	6	9	1.65118	10.47	8	10	1.70418	10.22	7	8	0	9.85	7	8	1.74266	7.64	7	9	0	4.19	2	2	0	22.78	13	17	7.5	9	8.5	9.5
B7QE54	Programmed cell death protein, putative	835	94.4938	7.1665	53.17	1	44	54	332	33.4543	30.06	23	55	31.3607	27.31	20	45	21.6158	25.99	18	36	33.4302	21.08	15	38	50.2896	19.64	17	41	56.8261	24.07	17	45	23.7563	31.5	24	42	17.5297	19.4	12	30	50	37	43	36
B7Q5J7	Uncharacterized protein	1680	195.073	4.44971	29.88	1	39	52	157	8.09216	10.83	17	19	11.2199	9.29	16	23	5.09617	8.27	12	14	11.8402	6.9	14	20	8.95894	10.24	16	23	5.30446	8.57	16	19	5.95185	10.42	18	23	9.30394	6.73	12	16	21	17	21	19.5
B7PN02	Heat shock protein 70 (HSP70)-interacting protein, putative (Fragment)	935	103.837	6.7124	51.02	1	43	53	179	10.8869	28.98	23	27	8.53856	16.15	14	22	10.2279	24.71	19	23	25.1774	17.01	15	25	3.46617	12.73	12	18	6.72374	16.79	16	20	7.02434	21.28	18	27	15.5355	15.61	12	17	24.5	24	19	22
B7Q472	Sin3b, putative (Fragment)	1063	119.982	8.22119	46.1	1	45	53	222	17.4786	22.86	20	31	35.4055	24.65	23	37	28.4104	18.91	21	28	20.0264	19.47	17	26	31.861	20.13	20	31	23.1621	18.81	17	26	31.5922	20.7	17	24	20.792	13.64	12	19	34	27	28.5	21.5
B7Q151	Ras-responsive element binding protein, putative	1409	155.626	7.07861	47.84	1	65	76	157	9.41064	19.52	22	25	1.63792	17.96	20	22	7.17123	16.18	16	21	3.84455	13.27	19	25	1.62514	10.79	13	17	0	10.08	13	13	5.60266	16.25	17	22	1.70892	11.78	12	12	23.5	23	15	17
B7P7Q8	DNA polymerase	1018	115.158	8.42627	54.81	1	51	64	133	1.60707	15.42	15	18	0	14.83	12	17	9.70497	19.84	17	19	11.8746	18.07	15	19	0	16.8	12	15	1.7256	11.1	9	10	9.03574	16.11	17	20	1.68856	12.08	12	15	17.5	19	12.5	17.5
B7P481	Protein transport protein Sec24A, putative	736	82.522	7.32764	32.74	1	25	29	212	26.5677	11.68	7	14	52.1253	16.98	10	25	34.1949	17.39	11	20	43.1173	17.8	13	24	62.046	19.84	13	35	55.1936	22.15	15	30	69.7242	20.92	16	37	53.0491	17.53	12	27	19.5	22	32.5	32
B7QBE5	Lipophorin receptor, putative	1192	128.95	5.90967	38.34	1	39	45	196	19.1364	15.1	13	23	31.5561	13.34	13	30	21.0935	15.02	14	24	18.3777	15.18	14	22	17.6355	18.37	15	28	30.2514	15.1	14	22	14.0256	15.69	16	29	12.0887	11.07	12	18	26.5	23	25	23.5
B7QEI9	60S ribomal protein L3, putative	390	44.1313	10.1255	61.79	1	28	38	163	15.124	29.74	10	13	18.4435	42.56	19	29	20.9819	38.46	15	22	17.2747	31.79	14	19	13.2775	26.41	9	17	10.4204	32.56	12	16	21.8998	44.1	16	27	16.229	28.97	12	20	21	20.5	16.5	23.5
B7Q5X1	Plexin B, putative	1521	168.694	6.771	35.96	1	44	54	120	0	8.22	9	10	5.67814	12.03	15	15	2.05279	10.19	13	22	9.30805	8.68	10	15	1.66482	8.35	9	14	0	5.52	6	9	13.0052	13.08	16	20	1.66724	10.91	12	15	12.5	18.5	11.5	17.5
B7QDF0	Neurofilament heavy polypeptide, putative	916	102.404	8.73389	45.63	1	40	54	167	6.89636	22.82	22	29	3.21852	20.96	18	24	6.61307	17.69	17	20	8.34406	24.45	21	28	6.19871	15.72	13	15	3.53264	17.58	15	16	7.46437	18.23	15	22	2.2757	14.52	12	13	26.5	24	15.5	17.5
B7PAI3	Vacuolar protein-sorting protein, putative (Fragment)	874	99.6292	7.06396	47.03	1	37	48	150	5.84675	16.59	15	19	2.07859	15.68	11	14	5.28824	6.41	5	9	3.54625	21.17	16	19	6.68812	18.54	14	19	3.43131	19.45	14	23	12.7712	18.31	15	29	9.42651	14.99	12	18	16.5	14	21	23.5
B7Q4Q3	ADP/ATP translocase, putative	246	27.23	9.84717	66.26	1	14	24	295	54.4438	47.97	14	33	83.7901	44.31	14	44	70.0169	44.72	12	34	78.0952	46.75	13	42	70.1664	48.78	12	42	54.5055	47.97	12	33	72.0277	52.44	15	40	56.8667	49.59	12	27	38.5	38	37.5	33.5
B7PB43	Bat5 hla-B-associated transcript, putative (Fragment)	302	33.8369	8.19189	52.98	1	18	19	184	25.5892	35.43	11	20	41.7528	31.79	10	25	28.967	24.83	8	20	32.4739	33.11	10	21	46.8635	31.79	9	21	41.7206	34.44	10	19	58.4416	48.01	15	34	33.9467	40.73	12	24	22.5	20.5	20	29
B7Q974	Zinc finger protein, putative	726	79.3065	9.5835	61.29	1	50	57	181	1.65466	21.21	17	24	3.59343	26.72	20	30	0	17.49	10	17	1.93358	12.81	6	13	3.40116	25.9	16	28	2.37904	27.55	17	24	3.84718	26.31	14	23	7.47133	22.31	12	22	27	15	26	22.5
B7PFC2	Protease, putative	810	92.421	7.09326	45.93	1	34	39	218	10.3961	20.99	17	33	3.30792	19.51	14	22	5.37456	15.56	14	29	8.50377	20.25	17	30	10.6099	11.85	11	32	11.6592	16.79	13	23	7.90842	21.98	14	22	6.7618	14.69	12	27	27.5	29.5	27.5	24.5
B7PGQ1	DNA polymerase theta, putative (Fragment)	750	81.2941	9.34912	46.27	1	37	44	154	3.21446	22.13	13	22	5.12922	12.8	10	15	0	25.6	17	23	4.97023	21.47	16	24	0	16.13	12	17	1.65459	16.93	12	17	0	15.87	14	19	6.85925	15.73	12	17	18.5	23.5	17	18
B7QIZ5	Uncharacterized protein	718	79.0121	6.62451	43.87	1	27	43	130	5.16508	19.78	13	17	3.38124	12.95	8	13	5.72947	19.64	14	18	7.48077	20.33	13	17	1.69168	12.95	8	12	0	21.03	12	18	6.19183	21.45	14	20	4.96262	16.99	12	15	15	17.5	15	17.5
B7PA58	Uncharacterized protein (Fragment) (Fragment)	441	46.9251	7.76709	46.03	1	21	27	202	71.0119	30.61	11	25	53.4953	25.17	10	23	73.1203	33.11	13	31	56.6581	36.96	14	30	36.0931	21.09	8	18	41.8496	30.84	11	18	65.6021	35.15	14	30	57.083	28.8	12	27	24	30.5	18	28.5
B7PSI1	Muscle myin heavy chain, putative	706	79.5642	7.95752	54.96	1	31	48	103	0	7.51	4	4	5.6236	24.93	14	15	1.70379	24.36	16	19	3.23446	10.2	8	10	5.36002	14.02	10	11	1.62186	15.01	9	11	3.92479	23.09	14	16	1.73508	15.72	12	17	9.5	14.5	11	16.5
B7P4H6	Uncharacterized protein	1255	138.138	6.16357	31	1	28	43	107	8.4274	13.15	13	18	0	7.97	9	11	6.34087	8.53	8	12	4.18593	8.29	9	11	3.64104	7.57	8	11	1.60025	8.37	9	12	1.83575	13.31	14	15	5.07125	12.35	12	17	14.5	11.5	11.5	16
B7QHJ5	Uncharacterized protein (Fragment)	626	70.1788	7.72314	53.19	1	20	35	80	3.5433	15.97	9	9	0	7.99	4	4	0	11.66	6	6	5.64837	16.61	8	10	0	19.17	10	11	0	15.65	8	10	1.87608	30.03	14	16	1.75466	22.2	12	14	6.5	8	10.5	15
B7Q4X9	Uncharacterized protein	580	62.357	7.1958	43.1	1	20	32	128	11.1963	19.83	10	11	6.5175	15.69	9	10	21.0014	15.69	8	14	8.3951	26.72	13	20	3.7664	17.59	10	14	15.0295	19.66	13	20	26.9749	26.55	13	21	13.3502	21.21	12	18	10.5	17	17	19.5
B7P9I2	BTB/POZ domaincontaining protein (Fragment)	1470	159.909	5.70654	37.62	1	41	56	125	0	10.07	13	17	5.11036	10.41	13	15	1.93994	8.3	11	12	6.85226	10.68	13	21	1.7573	13.2	16	16	2.34712	9.93	12	16	5.11903	9.86	13	14	4.93909	10.95	12	14	16	16.5	16	14
B7PIY6	Uncharacterized protein	824	91.0603	6.60986	40.66	1	28	40	143	0	22.21	17	22	7.43977	14.08	12	20	5.6264	14.81	11	18	12.8984	11.65	10	22	5.02858	11.89	7	13	3.39741	13.23	11	12	3.25617	17.23	13	23	1.61699	13.96	12	13	21	20	12.5	18
B7PKL2	C4b-binding protein beta chain, putative	793	86.0813	7.97217	39.47	1	32	38	134	11.2892	18.03	10	16	5.79474	16.02	10	14	5.75503	15.38	8	12	6.82781	23.2	14	20	9.45866	16.65	12	18	5.4847	12.74	10	12	5.59995	20.68	13	22	8.98239	20.93	12	20	15	16	15	21
B7P378	Disks large-associated protein, putative	646	69.624	8.80713	54.18	1	32	40	154	5.14282	18.27	12	18	1.6265	30.03	19	22	12.7815	21.67	13	19	1.60365	16.41	11	23	1.75991	10.99	7	10	1.65782	13.78	10	13	8.94511	20.74	13	29	12.0653	19.66	12	20	20	21	11.5	24.5
B7PDF1	Amiloridesensitive sodium channel protein (Fragment)	1044	119.21	8.54346	49.62	1	41	57	158	0	15.33	16	19	10.7789	16.57	16	24	1.68398	16.28	14	18	7.45912	17.05	16	19	3.46369	17.15	15	21	5.40099	18.87	17	23	1.93099	14.37	12	18	1.88554	11.78	12	16	21.5	18.5	22	17
B7Q7H2	Kinesin light chain, putative	565	62.4948	6.40479	51.68	1	25	35	176	44.4411	25.66	16	27	26.019	25.84	12	24	53.9674	24.96	13	25	37.3573	27.43	16	28	3.23635	12.39	6	10	20.7157	34.87	17	23	10.3949	23.01	12	17	39.2971	23.54	12	22	25.5	26.5	16.5	19.5
B7Q595	Mixed-lineage leukemia protein, mll, putative	1036	110.868	7.47412	44.79	1	42	57	155	1.83663	19.69	16	21	1.90266	13.8	13	20	8.44536	12.93	13	15	1.80501	15.35	17	20	24.097	11.87	13	22	12.786	16.31	16	22	14.2409	12.07	12	22	2.53219	13.51	12	13	20.5	17.5	22	17.5
B7Q237	RNA-dependent RNA polymerase (Fragment)	529	58.8159	8.45557	57.47	1	29	40	112	1.94458	17.01	8	8	6.01204	22.68	13	16	3.42371	16.45	7	7	0	12.85	6	8	4.07244	23.82	13	17	7.00785	39.51	16	24	8.8891	25.71	12	17	1.63743	24.01	12	15	12	7.5	20.5	16
B7Q5P5	Uncharacterized protein (Fragment) (Fragment)	1264	141.967	6.15088	32.99	1	34	47	115	1.7104	16.61	14	20	0	8.47	8	8	1.65223	13.92	14	15	4.08642	7.04	8	10	8.47429	6.17	8	11	10.9753	12.74	16	20	16.1449	11.39	12	18	5.58719	10.36	12	13	14	12.5	15.5	15.5
B7PVR6	Villin, putative (Fragment)	693	78.1098	5.49072	50.79	1	35	41	190	30.6173	29.15	18	31	19.9407	25.83	17	26	26.1274	28.14	20	32	12.8766	23.67	16	21	8.50115	13.42	8	17	19.0289	23.52	15	28	6.94549	18.33	12	14	21.3779	20.49	12	21	28.5	26.5	22.5	17.5
B7PGL9	Uncharacterized protein (Fragment) (Fragment)	733	81.5198	9.20264	41.34	1	28	35	137	13.4674	18.28	12	16	10.6201	20.19	12	19	7.22285	17.33	12	17	10.1085	19.51	11	17	16.276	9.82	5	13	15.1381	16.1	13	21	7.92133	16.64	12	16	1.63034	18.83	12	18	17.5	17	17	17
B7P7X8	Peroxidase, putative (Fragment)	1224	136.821	7.66455	46.49	1	52	59	170	6.26179	28.43	26	32	5.40307	17.32	20	26	3.60918	12.75	14	22	10.1216	12.58	16	23	3.25136	13.4	15	20	1.72477	9.8	11	13	3.49047	11.85	12	15	7.07345	11.27	12	19	29	22.5	16.5	17
B7P349	G-utrophin, putative (Fragment)	787	90.6348	7.10791	48.16	1	32	38	127	5.69011	15.63	10	11	3.68137	14.36	9	13	3.61988	5.21	6	9	11.6926	12.45	10	15	9.04042	18.93	12	20	6.05222	11.94	11	19	17.2382	17.28	12	20	15.9328	16.52	12	20	12	12	19.5	20
B7PUH2	Rho GTPase regulating protein, putative	840	93.1299	7.21045	47.62	1	31	40	98	5.08596	13.45	9	12	5.89509	12.74	8	12	5.12504	12.86	9	11	0	14.4	8	9	1.71148	11.79	7	10	1.70477	16.43	11	15	2.20358	18.21	12	14	4.35654	18.33	12	15	12	10	12.5	14.5
B7PH49	Uncharacterized protein (Fragment) (Fragment)	958	106.045	7.91357	37.68	1	27	39	155	14.0331	15.87	15	18	15.1223	23.7	18	24	15.0494	14.2	11	17	22.3578	14.93	12	19	35.7099	14.93	14	24	33.8111	10.75	10	19	10.2378	13.78	12	15	22.0733	15.34	12	19	21	18	21.5	17
B7PDV6	Cniwi protein, putative	849	96.3442	9.0708	39.81	1	28	40	134	3.7513	18.02	13	21	4.60929	14.02	10	17	4.31395	15.19	11	18	13.6376	21.2	15	22	1.76354	14.72	10	10	6.81491	13.31	10	16	0	17.08	12	16	4.07129	16.37	12	14	19	20	13	15
B7Q6H2	Uncharacterized protein	1039	107.887	7.94287	26.85	1	21	33	104	0	7.51	7	10	5.7852	11.74	10	15	3.39671	5	6	12	1.80471	11.74	10	12	3.52705	8.28	8	8	1.63292	9.14	9	14	1.72493	11.45	12	17	1.60814	12.99	12	16	12.5	12	11	16.5
B7PXR5	Chaperonin complex component, TCP-1 eta subunit, putative	544	58.3612	6.03662	63.42	1	27	38	117	1.70053	32.35	13	18	5.77902	21.14	10	16	5.18477	31.99	14	15	3.37137	22.61	9	17	1.6883	15.07	7	8	0	18.57	9	13	1.89998	26.84	12	15	7.20514	28.68	12	15	17	16	10.5	15
B7QB85	Uncharacterized protein	834	90.4098	7.79639	51.44	1	28	44	90	5.21154	12.71	8	11	1.92227	15.23	9	11	0	11.03	6	6	5.38278	12.11	8	9	5.77725	18.82	10	15	1.64751	12.47	8	9	3.58502	19.18	12	14	4.10245	21.46	12	15	11	7.5	12	14.5
B7Q978	cAMP-dependent protein kinase catalytic subunit, putative (Fragment)	521	59.1606	8.93896	57.97	1	18	22	223	69.2807	34.74	12	29	80.7683	35.89	14	34	73.7497	37.24	14	32	71.9919	40.5	13	35	38.1617	25.72	9	20	31.3619	20.54	7	16	52.5056	32.05	12	25	67.4849	32.05	12	32	31.5	33.5	18	28.5
B7PCZ6	Uncharacterized protein	1472	167.105	7.44482	25.2	1	30	36	105	1.68906	5.37	8	9	1.8035	5.23	6	8	1.70009	7.61	8	10	1.61562	9.17	11	14	3.45125	11.62	14	20	1.84497	4.21	5	10	5.03069	9.04	12	17	1.83738	9.58	12	17	8.5	12	15	17
B7P5X1	Fanconi anemia group D2 protein, putative (Fragment)	1195	132.406	6.22705	35.9	1	37	45	190	15.995	13.05	13	19	41.5039	14.06	15	26	37.4282	16.32	17	30	25.2064	17.74	19	29	17.4501	11.55	13	24	40.7846	13.47	14	26	9.12124	10.04	11	16	16.0352	13.39	12	20	22.5	29.5	25	18
B7PPA0	Ankyrin repeat containing protein	1276	138.787	7.21045	43.18	1	48	59	163	10.4894	16.22	19	24	3.93981	11.21	12	16	5.43831	14.81	18	28	8.68619	15.6	16	23	5.38457	16.69	18	24	6.04011	12.23	13	15	2.04093	9.25	11	17	3.58321	10.03	12	16	20	25.5	19.5	16.5
B7P374	Bromodomain-containing protein, putative	988	107.001	4.83057	37.65	1	35	48	145	5.10909	13.77	13	17	3.75156	13.06	14	17	6.76409	17.61	17	20	8.61928	14.98	13	19	25.4856	12.75	12	19	18.5306	16.5	13	21	16.2511	14.88	11	16	6.75115	11.84	12	16	17	19.5	20	16
B7PR90	Ribomal protein L13A, putative	205	23.6461	10.814	67.8	1	15	21	227	20.403	24.39	6	16	29.4303	40.49	11	27	31.4056	40.98	11	25	31.8504	52.2	12	29	53.2881	51.22	12	38	42.7992	53.17	13	34	48.4765	50.24	11	32	34.0173	43.41	12	26	21.5	27	36	29
B7PAB5	Uncharacterized protein	1240	137.108	8.1333	38.79	1	33	51	152	11.9146	15.24	17	22	10.6834	16.77	16	19	15.8032	10.81	13	19	10.0296	10.65	11	17	22.0948	9.92	10	20	16.9454	11.61	13	21	13.1482	13.39	11	17	9.07329	11.45	12	17	20.5	18	20.5	17
B7QM40	Uncharacterized protein	1916	201.338	6.18896	28.55	1	39	53	134	7.67565	12.73	17	20	7.87308	8.14	12	16	10.0795	12.47	18	25	7.73028	6.78	9	16	8.94861	6.26	9	15	4.79842	9.39	13	14	7.62477	8.51	11	13	5.44436	7.78	12	15	18	20.5	14.5	14
B7Q579	Acylamino-acid-releasing enzyme, putative	704	78.8448	6.22705	27.13	1	21	21	261	21.9065	14.06	8	17	54.7157	16.34	10	34	63.7367	17.19	13	34	63.807	18.18	13	36	58.0387	13.49	9	33	57.5601	15.2	12	37	54.7838	16.34	11	34	51.5834	16.34	12	36	25.5	35	35	35
B7P0Y1	Lipase maturation factor (Fragment)	729	84.2092	9.5542	39.51	1	24	28	170	41.0663	16.6	11	22	31.0734	19.34	14	24	25.9709	19.75	12	22	41.0209	20.85	16	24	37.4799	19.34	13	24	35.1904	15.64	10	18	20.6006	16.19	11	17	37.2408	21.54	12	19	23	23	21	18
B7PGL3	26S protease regulatory subunit 6A, putative	1014	110.762	5.12256	54.93	1	33	49	153	31.4383	20.02	14	24	38.5867	27.42	20	30	25.5524	24.26	13	22	34.0536	17.55	13	20	3.97364	8.58	6	7	23.7665	13.61	10	16	10.0027	15.19	11	15	27.8905	16.47	12	19	27	21	11.5	17
B7P117	Uncharacterized protein	315	33.6836	11.5757	66.98	1	23	26	83	0	21.9	6	9	0	17.46	5	6	0	32.06	8	10	1.66788	36.51	10	14	1.70166	17.78	5	6	1.60035	32.7	10	13	0	35.87	11	11	1.66592	36.51	12	14	7.5	12	9.5	12.5
B7PMV9	Chitin binding peritrophin-A, putative	894	98.3095	7.1665	53.58	1	38	49	113	3.77848	14.43	10	16	0	17	11	14	3.81344	18.34	14	15	1.65093	15.32	12	16	3.75663	12.3	10	11	0	14.32	9	10	5.46068	16.89	11	13	3.75295	17.45	12	18	15	15.5	10.5	15.5
B7Q1F6	GOT2 aspartate aminotransferase, putative	403	44.4267	9.12939	61.04	1	22	28	131	42.9843	28.54	11	22	26.2194	21.09	10	17	17.1313	31.76	10	15	23.0662	24.07	10	15	5.01658	22.33	8	12	16.3978	22.08	9	16	3.67458	23.57	11	14	25.4815	27.79	12	20	19.5	15	14	17
B7PTU8	Uncharacterized protein	192	21.3889	10.1694	80.73	1	22	32	129	4.27142	51.56	13	17	0	26.56	6	7	1.72804	52.6	11	15	9.61917	47.4	9	20	3.36639	32.29	8	12	6.65996	39.58	9	16	1.81033	50.52	11	18	5.45255	51.04	12	24	12	17.5	14	21
B7Q3N1	Short-chain dehydrogenase, putative	441	47.8925	8.67529	48.53	1	28	35	130	3.36892	19.5	9	13	5.53742	26.53	11	18	9.93666	26.76	12	19	7.52871	17.01	7	12	6.81461	14.74	9	15	1.79499	11.56	8	14	9.0801	26.53	11	20	7.21745	25.85	12	19	15.5	15.5	14.5	19.5
B7PAX0	Alpha-parvin, putative	647	72.1574	5.26221	35.55	1	27	31	150	37.4579	24.11	16	29	25.8635	23.65	14	23	38.0235	17.62	10	18	50.5194	21.48	14	25	7.27742	12.36	7	11	5.45565	9.58	8	11	2.72273	16.38	11	12	27.3663	21.02	12	21	26	21.5	11	16.5
B7PXU4	Vacuolar protein-sorting protein, putative	839	94.3742	7.18115	35.4	1	23	33	122	17.1662	9.42	9	14	10.3673	13.71	12	15	13.7842	11.32	10	15	13.0501	15.97	14	19	10.7722	12.51	10	18	9.36732	8.94	7	14	7.75286	11.92	11	12	15.1722	14.78	12	15	14.5	17	16	13.5
B7P7D8	Nuclear receptor, putative	498	55.0132	8.79248	58.63	1	17	32	82	0	28.71	10	12	3.45364	12.25	6	9	3.34239	12.85	6	9	1.7886	18.07	7	8	0	18.07	8	8	0	16.47	7	10	1.61248	21.49	11	11	0	33.73	12	15	10.5	8.5	9	13
B7PHW3	Rapamycin-insensitive companion of mTOR, putative (Fragment)	987	110.073	7.09326	35.76	1	26	35	77	0	9.02	8	9	0	8.51	8	8	1.99174	8.21	5	5	3.55275	12.56	9	12	3.36842	7.7	7	7	2.13196	8.41	7	9	3.45749	17.12	11	12	7.4236	12.66	12	15	8.5	8.5	8	13.5
B7QCF5	Excitatory amino acid transporter, putative (Fragment)	728	82.386	6.45557	40.11	1	19	32	86	1.67845	11.4	7	12	5.16142	8.52	8	9	1.60724	11.4	9	11	1.71074	16.9	9	11	0	4.26	3	3	5.31305	8.79	6	8	1.75858	24.59	11	14	5.54256	16.48	12	18	10.5	11	5.5	16
B7QEH6	Uncharacterized protein	1507	162.224	5.42725	35.63	1	45	50	135	0	11.61	14	17	0	11.35	14	15	2.00743	11.68	13	15	1.7531	10.62	13	14	17.5728	10.02	11	23	5.9075	12.28	16	22	10.8779	8.23	10	15	5.31121	9.95	12	14	16	14.5	22.5	14.5
B7QA70	Acetylcholinesterase, putative	639	70.2755	5.85889	53.52	1	27	33	211	71.5018	39.44	20	36	74.2234	26.92	16	41	64.2404	29.26	15	33	73.4959	28.79	16	30	11.4963	15.02	8	10	42.4521	24.1	13	24	18.3784	20.97	10	14	48.6431	23.47	12	23	38.5	31.5	17	18.5
B7QHT3	ATP-dependent DNA helicase (Fragment)	619	69.3641	8.70459	54.44	1	27	40	136	17.767	22.13	13	19	5.19229	23.75	13	19	11.8463	21	12	20	3.29452	18.74	9	14	1.62266	22.62	13	16	5.41544	22.62	12	14	6.98208	19.55	10	17	7.74722	22.62	12	17	19	17	15	17
B7QAW3	Electron transfer flavoprotein, beta subunit, putative	254	27.6938	7.38623	67.72	1	20	20	208	62.7467	53.94	15	36	52.4462	53.94	15	34	50.7693	56.69	16	30	56.7294	49.21	13	26	22.5604	48.03	10	19	39.2283	45.67	12	21	30.2947	37.01	10	18	48.0813	49.21	12	24	35	28	20	21
B7P7C4	Uncharacterized protein (Fragment) (Fragment)	597	67.1474	8.90967	37.19	1	25	31	127	9.7765	17.76	11	13	17.1812	17.59	11	15	18.0392	15.91	11	15	23.5705	16.75	10	15	23.9679	14.74	10	16	20.5928	19.43	12	19	22.0403	13.9	10	16	16.8773	18.59	12	18	14	15	17.5	17
B7QHP5	Der_and-312 phphate carrier protein, putative	357	39.1912	9.21729	61.9	1	22	24	384	93.8837	34.17	13	47	133.787	30.25	12	54	84.3397	29.13	10	38	92.0236	52.1	15	48	139.402	33.61	12	59	106.357	30.25	11	50	110.028	28.01	10	48	95.5397	37.82	12	40	50.5	43	54.5	44
B7PE37	Ribophorin II, putative	477	51.9617	9.12939	48.01	1	21	26	179	43.339	20.13	8	23	49.0611	27.25	13	23	35.1804	21.17	11	20	30.7852	30.19	14	23	56.197	22.01	9	26	38.4675	26.62	11	25	26.7358	23.06	10	17	42.3809	24.95	12	22	23	21.5	25.5	19.5
B7PIX7	Kinesin motor domaincontaining protein	1286	138.212	8.51416	42.22	1	29	44	114	5.43567	9.72	9	16	5.4872	11.82	13	15	2.12067	13.61	11	13	4.00738	13.45	14	19	0	10.34	11	18	1.6625	10.89	10	10	0	8.94	10	11	3.32811	11.59	12	12	15.5	16	14	11.5
B7Q2T6	Scaffold attachment factor B1, putative (Fragment)	489	52.9927	9.67139	68.92	1	28	36	152	30.968	28.63	14	23	36.0944	33.33	14	28	47.7636	30.88	14	26	35.9664	29.86	13	20	5.07455	17.79	8	10	11.1932	16.97	9	10	6.69942	20.65	10	14	33.5625	24.54	12	21	25.5	23	10	17.5
B7Q8P4	Uncharacterized protein	562	63.0945	7.00537	49.29	1	19	30	78	3.22735	12.46	6	8	3.30008	12.28	7	9	3.21491	8.36	6	9	0	15.3	6	6	1.62953	7.3	4	6	8.35101	12.81	9	11	0	20.82	10	14	5.57263	24.91	12	15	8.5	7.5	8.5	14.5
B7P1B2	Uncharacterized protein	717	81.5723	7.04932	55.93	1	33	39	112	1.6947	10.04	8	11	3.92292	20.36	12	16	7.67897	16.32	11	20	6.82491	30.26	18	22	1.67673	5.02	3	4	4.98345	9.34	9	11	1.70777	17.43	10	10	1.93411	16.74	12	18	13.5	21	7.5	14
B7Q6W1	Palmitoyltransferase	508	55.6428	9.42236	48.82	1	24	30	96	3.90182	18.5	8	10	1.73601	22.05	10	14	4.45358	14.57	7	8	6.04008	10.43	5	7	5.38205	23.62	10	12	5.98283	14.17	8	14	13.0709	23.03	10	16	7.95128	22.24	12	15	12	7.5	13	15.5
B7QCA9	Calcium-dependent cysteine protease, putative	487	55.6765	4.80518	54.62	1	25	29	146	29.7774	32.65	16	24	27.5525	26.69	11	20	16.8407	16.63	8	17	15.0406	27.52	12	17	37.7746	13.14	6	16	26.2345	15.4	7	13	33.2108	23.82	10	16	26.4695	28.34	12	23	22	17	14.5	19.5
B7PH94	Nuclear receptor coactivator, putative	1337	141.897	5.89697	34.7	1	33	42	117	4.07754	7.11	9	13	1.77442	12.34	12	14	4.06351	10.99	13	19	5.02259	14.14	11	14	14.8398	8	9	16	8.03918	4.26	5	9	4.94498	10.99	10	15	1.87882	11.89	12	17	13.5	16.5	12.5	16
B7QJI2	Grunge, putative	905	97.2374	8.90967	34.03	1	27	37	154	3.39626	11.6	12	17	1.71434	14.14	16	24	3.34824	15.36	14	21	3.53979	9.61	9	13	8.22448	11.93	15	21	10.0465	13.81	13	23	8.81209	8.95	9	17	5.97004	13.04	12	18	20.5	17	22	17.5
B7PD97	Uncharacterized protein	1193	131.162	7.34229	39.06	1	38	49	155	3.39661	16.6	16	23	1.77835	9.05	10	13	4.18829	12.91	12	19	8.41789	16.01	16	25	1.69472	16.51	15	21	3.61987	12.57	12	19	1.71389	10.31	9	15	1.87636	11.99	12	20	18	22	20	17.5
B7Q626	RhoGEF domaincontaining protein	885	100.153	8.06006	48.7	1	41	53	172	3.92525	19.66	14	21	5.34581	24.63	17	22	3.58215	27.34	18	21	1.86316	17.4	13	17	5.50502	18.19	12	17	8.45921	14.92	12	47	3.40849	11.41	9	13	3.47761	14.01	12	14	21.5	19	32	13.5
B7Q5T0	Toll, putative	1226	139.979	7.29834	35.15	1	32	45	122	8.17705	10.69	12	18	3.46553	12.23	13	14	1.71273	11.17	10	13	11.3826	11.42	14	21	1.78205	10.85	13	13	0	10.03	11	16	1.6819	8.56	9	10	1.687	9.38	12	17	16	17	14.5	13.5
B7Q0B5	Ubiquitin specific protease, putative	1161	128.053	6.16357	42.29	1	33	44	125	11.7405	12.83	11	18	3.65211	12.23	11	11	6.56018	11.37	11	12	13.0509	13.95	14	21	7.25906	8.87	10	15	1.89401	13.26	11	16	6.8387	10.59	9	15	19.9228	14.81	12	17	14.5	16.5	15.5	16
B7Q3N4	Guanylate cyclase	1075	121.153	7.41553	42.42	1	40	47	98	3.36841	14.7	11	13	1.75171	10.42	10	11	0	8.93	11	12	4.94382	11.44	10	12	0	11.53	10	11	0	12.84	11	15	1.69343	11.26	9	11	0	14.79	12	13	12	12	13	12
B7P2P0	Membrane protein, putative	437	48.1246	8.47021	53.09	1	22	24	242	73.7597	34.32	13	36	75.2372	28.6	12	32	70.8607	26.54	10	32	66.2752	37.99	17	39	39.0472	46	17	32	49.5652	26.09	10	24	44.9569	24.49	9	20	56.777	27.92	12	27	34	35.5	28	23.5
B7QHT6	DNA replication licensing factor MCM7 (Fragment)	626	70.2787	7.47412	56.39	1	37	40	185	56.1554	21.57	13	32	27.5552	25.24	16	29	33.1114	28.75	14	26	23.1079	28.43	17	28	4.24437	18.85	12	20	10.9055	18.85	10	16	6.03444	17.09	9	12	26.8916	21.73	12	22	30.5	27	18	17
B7PVG5	Obg-like ATPase 1	397	44.8491	7.1958	65.99	1	24	30	153	30.7904	27.71	9	24	19.7977	33.5	11	17	33.9317	37.28	14	25	37.2976	33.5	12	26	5.19833	11.34	4	6	13.0972	27.71	10	14	11.7006	24.94	9	15	33.3875	29.72	12	26	20.5	25.5	10	20.5
B7PSM0	mRNA splicing factor, putative (Fragment)	585	66.5879	7.76709	45.64	1	23	35	121	1.64946	17.95	10	12	1.63334	17.95	11	21	2.03252	17.09	9	11	3.3649	19.66	12	16	0	12.14	7	12	1.63555	10.94	9	17	1.61433	16.58	9	9	7.08048	20.17	12	23	16.5	13.5	14.5	16
B7PQP6	Acetyl-CoA acetyltransferase, putative (Fragment)	430	46.1509	9.01221	43.49	1	18	21	148	52.7302	35.35	16	32	47.1281	32.56	12	25	48.1196	25.58	10	23	37.111	23.26	11	19	1.71953	4.19	2	2	28.8576	21.16	9	14	17.4868	16.28	9	12	34.0406	25.35	12	21	28.5	21	8	16.5
B7Q327	Ribomal protein L18A, putative	199	23.4075	10.7847	60.3	1	15	17	130	10.8748	33.17	8	13	12.5185	44.22	12	16	16.6419	32.16	8	16	19.7767	28.14	7	16	14.7552	39.2	9	17	16.982	30.15	8	16	27.3303	35.18	9	19	17.3815	49.25	12	17	14.5	16	16.5	18
B7P190	Uncharacterized protein	289	32.6606	7.31299	64.01	1	29	33	119	6.63059	35.64	14	19	4.86614	40.83	14	18	1.62849	22.15	9	10	10.5284	39.1	12	17	0	30.8	7	12	3.93326	28.03	8	14	1.9706	27.68	9	16	1.78784	36.33	12	13	18.5	13.5	13	14.5
B7PWB5	Jumonji/arid domain-containing protein, putative	713	78.7433	7.82568	42.08	1	24	35	89	0	12.9	9	11	0	13.46	8	8	1.62098	12.62	9	12	1.85497	16.13	10	11	3.34476	8.56	5	7	0	15.29	8	13	3.41644	13.04	9	12	3.47578	18.23	12	15	9.5	11.5	10	13.5
B7PGT6	SPRY domaincontaining protein	997	111.277	8.07471	39.22	1	30	35	109	3.41394	10.23	9	13	0	12.44	11	14	3.40584	16.05	13	17	0	13.04	9	11	1.81164	16.35	10	14	1.73055	9.53	7	9	1.71811	11.13	9	16	3.28327	14.84	12	15	13.5	14	11.5	15.5
B7PDK8	Nucleolar protein, putative	420	46.7177	9.80322	62.86	1	29	35	131	26.5793	32.38	11	19	27.7089	31.43	11	17	25.2419	34.29	14	20	28.9036	46.43	17	27	0	20	6	6	7.96553	15.24	7	13	0	21.19	9	11	20.6108	28.81	12	18	18	23.5	9.5	14.5
B7PWC7	Uncharacterized protein (Fragment)	231	26.6716	9.42236	83.12	1	21	29	93	0	29	6	10	3.67057	25.97	7	10	0	42.86	10	11	0	33.33	11	14	0	19.48	4	4	1.63053	35.06	7	14	1.61596	38.53	9	11	1.78652	49.35	12	19	10	12.5	9	15
B7QBF2	ABC transporter, putative	841	92.2231	8.54346	41.5	1	19	36	82	2.529	10.23	9	11	3.40839	13.67	7	8	4.70389	10.11	7	9	3.94563	13.79	8	10	3.66105	7.97	6	8	1.89686	5.35	5	6	2.51205	9.87	9	11	9.82093	15.34	12	19	9.5	9.5	7	15
B7PZS8	Protein transport protein SEC23	510	56.536	7.97217	55.69	1	12	24	229	80.855	23.14	10	34	63.8464	40.78	15	37	71.8751	30.39	13	34	86.7658	25.29	11	35	13.4061	23.33	10	22	13.9948	8.43	4	10	28.5887	18.82	9	19	94.9806	28.24	12	38	35.5	34.5	16	28.5
B7PVQ8	Uncharacterized protein	486	54.9922	5.24951	46.09	1	15	23	64	7.70176	11.52	4	5	11.594	18.11	8	13	4.81259	14.61	6	8	4.83811	12.76	5	7	0	6.17	3	3	1.70212	10.29	4	4	1.76319	24.49	9	10	14.3133	26.34	12	14	9	7.5	3.5	12
B7PJ10	Neurogenic locus notch, putative	1389	149.206	8.49951	33.84	1	39	48	135	5.58718	8.64	10	12	5.0779	13.53	14	18	3.54761	7.7	10	13	6.06645	12.17	15	25	5.34042	12.74	16	22	3.77159	13.61	16	19	3.87653	5.9	8	13	1.61049	8.64	12	13	15	19	20.5	13
B7PK44	Zinc finger, c2h2 type domaincontaining protein (Fragment)	749	81.2753	9.12939	45.66	1	28	44	141	4.87028	20.16	16	27	3.25511	17.76	12	18	4.19051	16.42	13	18	1.81141	16.82	10	16	0	14.69	10	11	3.80675	22.3	16	20	0	12.02	8	12	1.92998	15.22	12	19	22.5	17	15.5	15.5
B7P593	RNA recognition rrm/rnp domain, putative	971	105.122	9.56885	36.15	1	35	45	133	10.2423	16.07	11	18	12.5387	12.56	12	18	16.205	11.53	12	23	7.58758	12.98	14	19	0	5.66	6	9	3.37325	17.82	15	17	0	7.42	8	8	12.7375	14.11	12	21	18	21	13	14.5
B7QCX2	Peroxidase, putative	1111	123.756	6.65381	37.71	1	40	47	126	11.7375	16.56	17	21	7.37702	15.75	12	13	8.99918	16.02	14	18	3.93211	14.4	14	17	1.74477	10.17	9	11	3.80473	15.84	14	19	5.49495	9.63	8	11	9.52121	12.33	12	16	17	17.5	15	13.5
B7P865	DNA repair endonuclease xp-f / mei-9 / rad1, putative	775	87.6338	7.09326	45.94	1	31	36	108	12.426	8.9	6	8	11.6497	18.45	12	16	5.1274	14.97	8	9	5.90123	15.23	10	13	23.8298	13.29	10	16	9.95569	18.84	13	19	8.07525	11.48	8	10	12.1376	17.16	12	17	12	11	17.5	13.5
B7PD50	RNA-binding protein, putative (Fragment)	826	91.7782	8.1626	49.76	1	37	58	209	26.7194	26.88	23	35	8.71494	16.83	14	21	20.076	20.1	17	27	26.6589	17.92	16	30	20.2027	15.38	11	24	15.7583	15.86	12	28	6.77959	9.08	8	18	26.2164	17.43	12	26	28	28.5	26	22
B7P145	Exocyst componenet sec8, putative (Fragment)	914	102.592	5.89697	32.06	1	37	42	133	5.17367	18.38	17	25	3.58041	11.16	11	15	5.70037	14	12	18	3.60401	14.88	14	21	1.80363	14.77	12	16	3.67944	13.24	11	15	5.51574	10.07	8	11	1.76237	16.52	12	12	20	19.5	15.5	11.5
B7Q7E5	Vitellogenin, putative	1644	184.657	6.82959	22.51	1	27	36	127	7.00325	7.24	10	18	5.07224	8.58	14	19	3.93462	6.93	10	13	6.03923	8.15	12	17	7.49121	7.36	11	16	7.13693	5.05	11	16	5.26222	5.72	8	14	0	8.15	12	14	18.5	15	16	14
B7P6R4	Glutamate receptor, putative (Fragment)	725	83.025	8.90967	48.83	1	33	41	114	7.64253	19.03	13	16	1.91794	20	12	16	2.0828	11.45	7	11	0	17.66	11	15	1.8072	18.62	10	16	2.01498	13.38	10	14	3.70266	13.38	8	11	1.74874	16.83	12	15	16	13	15	13
B7PWX1	Phpholipase A-2-activating protein, putative (Fragment)	805	87.0123	5.59229	37.27	1	26	29	173	46.2401	15.28	10	21	41.8645	16.27	11	25	46.6873	20.5	13	24	51.7306	22.36	15	27	16.9601	10.56	8	15	20.2929	13.54	10	15	15.1799	11.18	8	16	60.0965	16.4	12	30	23	25.5	15	23
B7PUY5	Uncharacterized protein	954	101.896	10.4624	33.96	1	26	36	125	9.10061	16.56	13	23	7.15124	8.81	9	13	5.28901	12.37	8	13	6.90824	9.85	8	16	6.85074	9.43	9	12	11.9985	9.01	8	17	5.72881	10.06	8	14	10.8962	14.99	12	17	18	14.5	14.5	15.5
B7P7I9	Zinc finger protein, putative	729	80.5187	8.52881	44.03	1	30	37	98	4.29374	18.79	10	16	2.08828	20.44	11	13	4.9561	18.52	13	15	7.40917	15.78	12	14	0	8.09	5	6	0	12.21	8	9	0	11.8	8	9	0	21.67	12	16	14.5	14.5	7.5	12.5
B7PVG3	Protein phphatase 2A regulatory subunit A, putative (Fragment)	871	97.6683	5.93506	39.72	1	26	31	131	20.0782	15.15	10	19	17.9599	13.2	9	14	35.2677	28.01	19	29	26.4422	14.7	11	19	6.18715	6.89	5	7	1.72833	10.79	8	11	9.17429	10.22	8	10	35.2581	19.98	12	22	16.5	24	9	16
B7PMR2	Molecular chaperone DnaJ, putative (Fragment)	169	20.6388	9.61279	76.92	1	14	24	92	1.76715	24.26	5	8	0	38.46	8	11	3.5849	30.18	8	11	0	46.15	9	11	3.60587	23.67	5	12	3.6335	46.15	8	12	1.77067	44.38	8	11	6.7823	57.4	12	16	9.5	11	12	13.5
B7QKW3	Neprilysin, putative	643	73.1937	8.48486	45.26	1	25	34	85	8.58978	18.2	10	11	5.11036	25.82	10	14	5.47136	10.89	8	11	1.89407	15.4	8	9	5.42636	14.15	10	13	1.70951	9.18	5	5	1.74639	14.93	8	8	5.12159	24.26	12	14	12.5	10	9	11
B7P3Y9	Reverse transcriptase, putative	743	81.3072	8.89502	39.7	1	25	34	100	6.82482	16.69	11	17	5.61451	16.42	9	11	6.91763	8.08	6	11	1.64598	15.88	10	12	14.1041	19.38	11	17	3.79497	8.48	4	6	5.0324	14.54	8	11	8.92889	16.42	12	15	14	11.5	11.5	13
B7PYP4	Polyribonucleotide nucleotidyltransferase, putative (Fragment)	723	79.7547	8.76318	39.97	1	20	30	107	7.33456	9.27	7	8	1.69883	8.58	5	5	8.71332	20.75	11	17	8.59965	15.35	9	20	0	13.42	8	14	1.62428	8.85	4	9	3.38361	12.17	8	12	14.5426	18.12	12	22	6.5	18.5	11.5	17
B7QLB0	Aspartate aminotransferase, putative	330	37.3946	7.1958	63.64	1	21	22	83	22.8472	29.09	10	14	9.44086	33.94	10	11	12.7044	23.94	8	11	12.0594	28.18	9	12	1.66695	9.7	3	3	0	16.67	4	4	7.35084	25.76	8	11	15.4885	38.79	12	17	12.5	11.5	3.5	14
B7PH80	RNA-dependent RNA polymerase (Fragment)	519	58.3104	8.47021	60.89	1	24	32	89	5.10158	25.24	10	17	3.66259	20.81	9	10	9.08095	17.73	8	13	5.7393	20.62	9	13	0	15.8	7	9	0	7.32	2	2	7.7422	22.74	8	9	8.98732	29.87	12	16	13.5	13	5.5	12.5
B7P734	Uncharacterized protein	1417	147.077	6.45557	31.33	1	26	37	156	5.81413	7.9	8	15	3.29265	12.35	13	23	5.28725	9.88	11	25	3.47043	12.56	14	22	3.45794	16.44	16	23	1.60605	12.84	14	21	1.68767	7.55	7	8	6.98558	12	12	19	19	23.5	22	13.5
B7Q7V6	Kinectin, putative	291	33.8461	5.5415	64.6	1	24	32	155	40.6898	46.05	15	27	51.4309	40.89	12	27	57.3751	43.3	13	26	36.9184	29.55	7	17	1.96345	17.18	5	5	17.2415	38.83	14	17	9.91052	22.68	7	10	36.3913	39.86	12	26	27	21.5	11	18
B7QKN0	ABC transporter, putative	910	100.498	6.58057	39.12	1	24	39	108	1.60527	12.75	10	14	5.06654	13.63	10	17	1.67161	10.11	7	10	3.36699	13.85	9	11	1.99195	15.71	12	15	3.50042	15.38	13	18	2.51205	9.78	7	8	1.86626	18.24	12	15	15.5	10.5	16.5	11.5
B7QE89	Oligaccharyl transferase, putative (Fragment)	744	85.1121	9.21729	27.69	1	22	23	114	16.0762	10.62	9	13	14.3767	11.56	8	13	16.4375	8.2	7	11	17.9479	9.27	8	12	17.0923	13.71	11	18	22.2065	15.86	12	19	19.8356	8.74	7	12	25.7007	15.46	12	16	13	11.5	18.5	14
B7PHJ5	Cytochrome b5 domain-containing protein, putative (Fragment)	244	27.1372	5.87158	76.23	1	16	22	225	84.5816	68.85	18	40	61.8659	61.89	15	32	59.624	54.51	11	29	56.294	57.79	13	28	46.2902	46.31	10	22	55.1727	47.13	10	24	41.5173	36.48	7	20	59.1838	55.33	12	30	36	28.5	23	25
B7QDY6	ATP-dependent RNA helicase, putative	585	66.014	5.41455	51.97	1	18	28	163	7.47638	23.25	12	24	8.45356	15.9	8	22	8.84983	14.02	6	22	1.72532	13.5	7	11	11.8733	14.7	7	30	5.18875	17.95	9	17	3.54973	13.5	7	14	5.30956	24.62	12	23	23	16.5	23.5	18.5
B7P4M6	Tyrine--tRNA ligase	524	58.2613	6.25244	67.37	1	28	34	129	27.0234	38.74	15	23	13.0888	25.76	8	10	39.4899	20.61	9	18	23.8396	29.39	14	22	5.14757	16.98	5	7	5.86647	19.47	9	15	1.72661	15.27	7	13	35.718	27.48	12	21	16.5	20	11	17
B7Q1W2	O-phpheryl-tRNA(Sec) selenium transferase	475	51.7765	8.6167	62.53	1	17	27	85	2.62433	15.37	6	10	3.34024	22.53	9	15	3.76448	14.53	8	10	1.90703	20.63	6	8	0	8.84	4	4	1.69347	24.84	9	14	0	23.58	7	7	7.55806	25.89	12	17	12.5	9	9	12
B7Q4G5	Uncharacterized protein	1107	126.075	6.88818	39.66	1	27	40	100	3.34381	17.34	13	14	5.03236	11.83	11	16	0	9.58	7	8	5.14964	10.75	10	13	1.83601	14.09	13	16	3.37273	7.41	8	10	0	9.49	7	8	1.74552	12.92	12	15	15	10.5	13	11.5
B7QKH5	Uncharacterized protein	741	83.5436	8.03076	34.55	1	21	29	105	0	9.18	5	6	3.58454	17	11	16	5.31762	10.8	8	13	3.70571	14.98	11	17	6.95064	19.16	11	15	3.51324	12.28	8	11	3.47921	10.66	7	13	2.28859	20.11	12	14	11	15	13	13.5
B7PCN1	Aldo-keto reductase, putative	317	36.3867	7.41553	57.73	1	19	24	187	77.9378	44.48	14	37	41.6108	36.59	12	24	66.6823	34.7	11	27	57.9324	34.7	13	30	18.5449	27.13	8	10	28.6325	25.87	8	17	26.8309	25.55	7	14	64.0276	36.91	12	28	30.5	28.5	13.5	21
B7PYS3	Uncharacterized protein	862	97.6258	5.96045	38.52	1	23	29	124	5.20682	12.65	7	10	3.39935	12.53	7	17	8.58727	11.48	8	17	1.60656	15.2	8	14	7.38762	15.08	8	17	1.83672	14.39	8	18	3.433	10.9	7	14	3.31859	18.45	12	17	13.5	15.5	17.5	15.5
B7QBD4	Immunodeficiency virus type I enhancer binding protein, putative	803	88.8011	8.88037	41.34	1	30	40	87	0	13.7	8	10	0	14.32	8	9	0	13.45	9	10	0	16.06	13	19	1.62556	10.09	7	9	0	8.84	7	7	1.77374	6.97	7	8	0	13.57	12	15	9.5	14.5	8	11.5
B7PZD2	Phphatidylinitol-4-phphate 5-kinase type II, putative (Fragment)	365	41.1384	5.61768	63.56	1	24	26	121	25.0025	32.05	12	21	19.1082	37.26	12	17	12.5175	24.66	9	14	30.3871	38.9	13	23	0	19.45	5	6	7.29062	21.92	7	9	5.3152	21.64	7	10	32.6344	40.27	12	21	19	18.5	7.5	15.5
B7P224	Leucine rich repeat and NACHT domain-containing protein, putative	714	79.9139	8.76318	37.39	1	18	29	82	1.67414	11.48	7	9	1.60355	11.9	6	8	3.50633	9.94	6	8	5.49133	9.8	6	10	5.4966	4.62	4	8	1.80916	10.92	7	10	3.48919	11.62	7	9	3.3381	15.41	12	20	8.5	9	9	14.5
B7QNV8	Uncharacterized protein	442	51.1504	5.61768	47.06	1	16	28	106	15.556	23.98	11	20	9.42298	22.62	9	11	11.8007	25.11	10	17	12.1403	28.51	11	14	3.34987	3.17	1	7	2.28733	13.8	7	10	6.23165	15.84	7	12	6.08653	25.57	12	15	15.5	15.5	8.5	13.5
B7P9A9	HyFMR1 protein, putative (Fragment)	506	52.3891	7.81104	48.81	1	23	25	178	69.1253	43.08	19	37	59.1432	27.87	11	25	73.3013	30.24	14	30	63.1511	31.62	14	29	4.8266	11.86	6	8	17.3996	14.82	6	11	3.81376	18.38	7	11	66.8257	33.4	12	27	31	29.5	9.5	19
B7QNF9	Signal recognition particle receptor, alpha subunit, putative	289	32.3377	7.78174	59.52	1	13	19	107	27.5328	32.53	8	15	24.7908	40.48	10	16	13.7409	29.76	7	11	18.0323	35.99	9	14	18.7558	29.07	5	9	24.4163	27.68	6	11	20.7478	34.6	7	12	24.0606	47.06	12	19	15.5	12.5	10	15.5
B7Q399	Leucine zipper EF-Hand containing transmembrane protein, putative	347	40.4166	9.94971	49.57	1	20	25	80	1.69124	18.44	7	8	1.62462	8.65	4	6	2.1354	15.56	6	7	5.36598	26.8	12	16	0	21.9	8	10	3.3463	13.54	5	11	0	23.05	7	9	0	31.99	12	13	7	11.5	10.5	11
B7PG43	Uncharacterized protein	335	36.3554	10.9165	74.33	1	22	28	73	0	30.75	7	9	3.42982	24.48	9	10	1.84654	30.15	10	14	1.62547	18.21	5	6	1.74972	15.22	5	5	1.81387	13.13	5	6	3.42298	25.07	7	11	1.61389	31.34	12	12	9.5	10	5.5	11.5
B7PB22	Calcium-dependent cysteine protease, putative	1067	117.134	7.12256	40.02	1	24	36	94	3.57997	13.78	9	14	1.65216	12.84	10	12	3.39546	16.12	11	15	8.75634	9.75	7	13	3.33271	6.75	4	5	3.28034	7.31	5	9	5.46856	10.78	7	10	6.93215	18.18	12	16	13	14	7	13
B7QAN8	Nucleolar protein 6	976	108.69	7.12256	32.58	1	22	29	94	20.1764	10.25	9	17	16.7547	7.99	6	10	27.7825	14.65	12	20	12.2835	11.37	10	13	0	3.89	3	6	1.89623	6.25	5	6	1.74724	9.32	7	7	11.3103	16.29	12	15	13.5	16.5	6	11
B7Q7X8	Uncharacterized protein	596	66.3622	9.87646	37.08	1	15	32	70	3.53145	10.74	5	8	4.15168	22.48	11	13	1.88391	12.25	8	8	1.95379	14.93	9	11	0	5.7	3	4	0	7.38	4	4	0	10.23	7	8	3.43872	20.81	12	14	10.5	9.5	4	11
B7QHZ0	V-type proton ATPase subunit a	758	85.6973	6.49365	36.81	1	27	36	110	3.46633	24.41	16	18	1.63349	12.01	7	11	1.7181	15.17	10	13	7.49311	12.27	9	14	9.4002	10.03	8	12	9.88916	17.41	13	18	0	8.31	6	7	5.14209	16.36	12	17	14.5	13.5	15	12
B7PB11	Protein SDA1	727	83.7445	9.0415	50.76	1	35	47	126	3.77315	20.08	14	19	5.42243	35.08	24	28	2.02933	18.71	13	17	4.02471	23.11	15	18	1.65952	11.97	7	9	3.73137	18.02	11	14	0	11.42	6	7	3.52429	17.61	12	14	23.5	17.5	11.5	10.5
B7PW69	Delta-like protein	899	97.2644	6.85889	39.6	1	23	32	80	3.96798	14.02	8	9	1.61715	13.01	7	8	1.98385	14.13	10	10	3.21453	10.68	7	7	5.40668	11.68	9	12	0	11.57	8	10	3.82053	8.01	6	9	5.44982	20.24	12	15	8.5	8.5	11	12
B7P151	Dynein light intermediate chain, putative (Fragment)	413	45.8556	6.46826	49.39	1	18	21	129	39.1312	25.18	11	22	10.4732	13.56	4	6	43.4038	30.02	12	25	34.7319	29.06	9	19	5.25148	10.41	3	4	20.4295	24.21	8	16	28.3986	20.82	6	14	43.4071	33.17	12	23	14	22	10	18.5
B7P127	Metabotropic glutamate receptor 1, putative	942	104.322	7.63525	34.61	1	21	32	79	0	12.42	7	9	0	5.1	4	8	1.63641	11.78	8	11	0	4.88	4	8	0	13.16	11	11	1.61168	10.08	7	8	0	7.01	6	8	3.30965	13.69	12	16	8.5	9.5	9.5	12
B7Q624	Uncharacterized protein	533	59.3815	6.03662	44.28	1	22	27	104	5.05965	12.01	6	13	3.30736	19.14	11	18	4.18568	12.57	7	9	3.82529	26.08	12	16	1.65889	13.7	8	14	3.58991	13.13	7	13	5.20675	12.38	6	7	3.54316	28.71	12	14	15.5	12.5	13.5	10.5
B7PBW3	Protein disulfide isomerase 1, putative	435	47.602	5.42725	52.18	1	19	25	175	86.8925	37.24	13	37	49.1168	32.18	11	22	58.7367	29.2	10	23	49.3783	28.74	10	24	23.9796	21.38	8	18	26.7673	19.77	7	14	33.0074	19.54	6	14	47.197	34.48	12	23	29.5	23.5	16	18.5
B7P4I8	DEAD box ATP-dependent RNA helicase, putative	274	29.3136	5.73193	49.64	1	15	16	121	55.4351	35.4	9	23	26.8005	35.04	8	14	39.3058	30.66	8	19	32.713	34.67	8	20	3.05525	23.36	5	7	10.8857	28.1	6	8	5.85955	26.28	6	10	36.8926	48.91	12	20	18.5	19.5	7.5	15
B7QLS7	Ribonuclease III, putative	778	88.6991	7.29834	32.65	1	9	26	71	3.82754	13.11	8	11	1.78808	11.44	7	10	4.59118	11.31	6	8	2.16363	12.08	7	8	2.03362	10.15	5	5	3.69581	9	6	6	4.64584	9.64	6	10	4.27801	18.25	12	13	10.5	8	5.5	11.5
B7QIE8	Sorting nexin, putative	847	96.1344	7.63525	35.42	1	21	39	122	5.26197	16.77	13	20	9.25604	17	14	19	7.41417	14.52	10	16	11.127	17.71	13	21	3.82501	8.97	8	12	5.36473	6.49	5	9	7.1766	7.32	6	8	8.88368	14.64	12	17	19.5	18.5	10.5	12.5
B7QJF7	Uncharacterized protein (Fragment) (Fragment)	264	30.1936	9.11475	67.8	1	16	27	77	5.60652	22.73	7	11	7.72453	34.09	9	12	7.24826	32.2	7	10	4.05961	30.68	9	9	1.82954	26.89	7	8	5.90382	30.3	5	6	4.0326	30.68	6	8	10.0168	35.61	12	13	11.5	9.5	7	10.5
B7P7Y7	Cement precursor protein 3B variant, putative	567	62.6105	9.86182	59.26	1	26	35	67	2.01041	21.52	8	8	2.07551	18.52	9	10	1.82653	13.23	7	9	0	16.23	6	8	0	13.05	6	6	0	8.82	5	5	2.24356	12.52	6	6	2.45778	24.34	12	15	9	8.5	5.5	10.5
B7PQS9	Lipin, putative	857	95.7971	9.0708	31.39	1	16	28	71	0	7.35	6	8	0	11.09	8	12	0	5.25	5	7	0	8.75	6	6	0	9.8	7	10	0	5.13	3	3	0	8.75	6	9	5.17699	14	12	16	10	6.5	6.5	12.5
B7QNY3	Rho GTPase-activating protein, putative	790	90.4075	8.54346	57.47	1	36	47	128	3.42619	23.29	15	22	7.86196	21.39	14	20	4.15112	24.05	17	19	5.37966	13.92	10	14	5.79596	14.68	10	13	5.10321	16.2	13	16	1.9094	11.52	5	10	7.80322	18.99	12	14	21	16.5	14.5	12
B7PR52	Methyltransferase domaincontaining protein	922	101.541	5.12256	39.48	1	15	35	84	1.83964	13.88	9	9	5.56172	8.13	7	7	2.36145	10.41	7	10	9.31208	11.39	11	14	1.65733	7.48	6	8	9.26656	14.97	11	13	0	6.94	5	5	6.94716	16.92	12	18	8	12	10.5	11.5
B7P2V4	Protein Dom3Z, putative	358	40.6931	7.37158	60.89	1	19	30	96	7.51838	29.05	10	14	3.72499	22.63	8	9	5.24909	43.85	14	16	5.25643	15.36	5	8	3.41595	16.2	6	9	3.75002	31.56	11	16	3.42819	12.85	5	7	6.13237	36.87	12	17	11.5	12	12.5	12
B7Q993	Mediator complex subunit 9 isoform C family protein	686	76.3744	8.00146	51.17	1	23	39	99	5.71082	16.91	10	14	1.79803	11.81	8	12	5.20576	16.47	9	11	1.9819	14.43	9	12	0	20.85	13	14	0	14.87	10	14	3.57705	9.18	5	7	3.6919	18.08	12	15	13	11.5	14	11
B7P4M8	Zinc metalloproteinase, putative	810	89.5645	8.06006	41.85	1	29	34	103	1.66867	19.63	13	16	7.02516	11.6	7	11	5.18063	19.01	11	15	5.13709	10.49	6	10	1.72281	22.22	13	16	3.59501	13.83	10	12	3.35835	9.51	5	8	1.62814	15.68	12	15	13.5	12.5	14	11.5
B7PD22	Uncharacterized protein	1029	111.212	6.354	37.8	1	32	45	91	3.39425	7.97	10	13	0	6.9	7	8	3.37029	11.66	11	11	0	11.76	11	12	0	19.83	15	15	0	8.75	9	13	2.07155	7.39	5	5	4.97094	14.67	12	14	10.5	11.5	14	9.5
B7Q3I2	Citrate synthase (Fragment)	471	51.7508	8.63135	48.2	1	22	24	222	66.5552	36.31	17	50	56.4004	26.54	10	36	70.8292	35.46	13	41	45.8365	27.18	11	34	14.4184	15.07	5	9	23.0203	15.07	6	17	10.1867	14.65	5	7	33.3162	33.33	12	28	43	37.5	13	17.5
B7P583	RAB-6 GTPase activating protein, gapcena, putative (Fragment)	271	30.5525	6.85889	58.67	1	14	23	75	1.65756	36.53	8	10	9.26606	26.2	6	7	5.61701	21.03	5	5	11.1803	25.46	8	14	6.38329	16.61	4	6	6.70064	22.88	6	8	7.73551	20.3	5	8	7.75019	40.22	12	17	8.5	9.5	7	12.5
B7PY15	ABC transporter, putative	579	63.6495	8.49951	53.02	1	15	30	71	1.81681	11.4	5	6	5.15895	22.11	9	10	0	6.39	4	6	3.27757	19.52	7	8	1.64372	11.4	7	10	1.7915	22.11	11	12	2.12248	8.29	4	4	0	21.59	12	15	8	7	11	9.5
B7QBZ2	Phphoglucomutase, putative	578	62.9633	9.02686	46.19	1	22	27	105	3.46215	28.03	13	14	1.8498	20.24	10	15	6.44999	16.44	8	12	1.85885	13.15	7	15	0	15.74	10	14	5.58165	11.59	9	15	0	9	4	6	5.28619	25.61	12	14	14.5	13.5	14.5	10
B7Q6H1	Thrombpondin type 1 domaincontaining protein	869	94.7629	6.78564	41.08	1	34	43	112	3.55507	20.6	17	19	1.95261	14.96	11	14	0	17.03	13	13	3.41891	13.58	12	15	0	17.84	15	17	0	10.93	8	11	0	6.56	4	5	3.42238	15.54	12	18	16.5	14	14	11.5
B7PFU9	Nhl repeat-containing protein, putative (Fragment)	533	58.0411	8.57275	42.21	1	20	27	74	1.72692	18.2	10	14	3.2831	13.7	8	10	0	13.7	6	8	3.54581	15.01	7	9	7.36037	17.82	8	9	1.64586	14.63	6	6	0	7.5	4	6	0	22.14	12	12	12	8.5	7.5	9
B7P591	Phphoribylamidoimidazole-succinocarboxamide synthase, putative (Fragment)	354	39.3492	7.85498	54.52	1	24	30	145	32.268	37.57	15	32	17.8171	30.79	11	17	20.8879	28.81	11	28	21.0914	33.05	12	23	1.67271	21.19	6	8	9.05649	15.82	6	9	3.63139	9.04	4	6	24.154	25.71	12	22	24.5	25.5	8.5	14
B7PBC2	mRNA-capping enzyme	602	68.2326	8.45557	44.52	1	20	32	99	7.60508	25.75	12	15	2.18753	21.26	12	13	1.98387	12.13	8	14	0	22.43	12	18	0	9.47	6	8	0	9.47	6	7	3.70773	7.48	4	9	6.95898	16.78	12	15	14	16	7.5	12
B7PKA3	PDZ domain-containing protein, putative (Fragment)	226	24.9366	5.40186	65.49	1	15	17	129	24.4877	54.87	10	17	26.6287	45.58	9	16	42.1328	53.1	10	23	28.0365	43.36	9	18	9.01797	36.28	7	11	20.7601	29.2	5	12	16.0344	23.01	4	10	37.5772	58.41	12	22	16.5	20.5	11.5	16
B7PD86	Spliceomal protein FBP11/splicing factor PRP40, putative (Fragment)	812	93.5134	9.49561	45.07	1	26	37	123	25.64	20.32	13	19	14.9561	15.39	11	15	11.9739	15.52	11	19	22.1084	19.46	13	21	7.41555	12.68	7	10	8.23187	13.55	9	13	5.48799	5.17	3	7	15.0392	19.83	12	19	17	20	11.5	13
B7Q0K8	Ribome biogenesis protein - Nop58p/Nop5p, putative	515	57.2411	8.82178	69.13	1	35	37	179	102.534	49.32	20	45	61.5335	34.37	14	28	77.008	29.32	11	26	76.2294	34.17	15	36	0	13.79	6	7	12.2785	17.28	8	10	0	7.96	3	5	44.4448	30.87	12	22	36.5	31	8.5	13.5
B7Q3I4	ABC transporter, putative	625	70.7406	7.40088	44	1	19	32	93	1.62207	22.56	14	17	1.9717	14.08	9	14	3.27534	21.6	12	15	3.27349	7.2	5	8	0	10.4	6	9	1.60873	12.48	7	8	0	8.32	3	3	3.37089	19.52	12	19	15.5	11.5	8.5	11
B7PQ59	Ras GTP exchange factor, son of sevenless, putative (Fragment)	1034	119.306	6.52197	39.17	1	34	54	161	1.66106	19.54	15	17	5.08848	15.09	14	19	0	20.12	18	24	1.62253	17.12	14	17	1.89908	15.28	16	23	8.83525	10.74	11	19	7.12281	16.54	18	25	3.47063	11.9	11	17	18	20.5	21	21
B7QG62	Glycogen debranching enzyme, putative	1123	126.739	7.06396	46.66	1	40	45	162	7.46162	16.03	14	19	3.78803	17.45	16	21	3.75696	13	11	19	1.9287	20.93	18	24	2.08284	12.73	11	16	0	8.01	8	17	1.91761	16.83	17	27	6.18397	11.04	11	19	20	21.5	16.5	23
B7PJ46	Uncharacterized protein (Fragment) (Fragment)	1586	179.148	6.20166	40.61	1	51	65	172	0	13.75	17	23	3.82883	11.22	13	16	3.79418	20.37	24	32	0	9.96	10	16	1.72331	14.38	19	22	9.0599	15.26	19	26	8.33823	13.3	16	23	9.47306	7.94	11	14	19.5	24	24	18.5
B7QFA2	Flightless-I, putative (Fragment)	1252	141.421	6.22705	38.26	1	42	57	127	1.60073	10.62	11	11	1.67622	14.54	17	20	3.51496	13.74	16	17	3.47703	14.7	15	19	2.06514	9.74	10	10	3.97544	11.74	14	17	2.28253	14.78	16	19	0	11.58	11	14	15.5	18	13.5	16.5
B7Q655	Receptor protein-tyrine kinase (Fragment)	982	110.659	6.771	47.96	1	35	51	146	3.46112	10.29	11	12	1.64997	15.68	12	16	5.07716	16.4	16	25	0	18.53	18	24	1.83991	17.01	14	19	7.09516	13.54	12	17	0	14.26	15	17	1.64444	16.29	11	16	14	24.5	18	16.5
B7P586	E3 ubiquitinprotein ligase, putative (Fragment)	824	90.4547	8.55811	52.31	1	37	48	137	2.01153	18.45	13	15	4.21873	18.2	13	15	3.32914	24.76	16	20	1.61764	17.35	14	17	1.67229	15.05	12	16	3.30747	13.47	11	16	3.7598	20.87	15	23	2.0251	16.75	11	15	15	18.5	16	19
B7QF78	Senescence marker protein-30, putative	520	58.0463	4.97021	49.42	1	16	28	120	1.91776	17.12	7	11	4.91933	17.69	9	10	8.27012	25.58	11	15	1.61593	22.69	10	13	3.74833	20.77	10	12	9.16557	23.46	11	20	5.64915	26.73	15	21	5.63906	23.46	11	18	10.5	14	16	19.5
B7PMB8	Tropomyin, putative	396	44.4336	5.17334	69.95	1	35	42	167	12.1469	28.28	12	19	27.1979	33.08	11	21	32.3482	34.6	15	25	27.4196	41.92	19	31	2.31512	25.51	9	13	9.97531	33.33	10	14	11.5917	43.94	15	19	37.6635	28.03	11	25	20	28	13.5	22
B7QNV0	Uncharacterized protein (Fragment) (Fragment)	887	94.162	9.39307	40.14	1	37	43	105	5.82084	14.99	13	15	5.26148	19.84	13	17	6.83721	7.89	6	8	5.02938	12.18	10	12	5.58855	8.91	7	9	5.43833	14.77	10	12	1.63106	17.93	15	19	3.30318	18.04	11	13	16	10	10.5	16
B7PQT4	Racgtpase-activating protein, putative	665	72.3356	8.07471	61.2	1	33	39	158	23.7777	19.25	12	28	23.9106	24.06	12	20	26.9273	26.62	14	22	15.3532	17.44	11	19	7.46151	24.96	12	16	14.6758	12.33	6	11	21.2833	27.67	15	24	27.3084	17.44	11	18	24	20.5	13.5	21
B7P6N0	G-protein coupled receptor protein, putative	954	105.131	7.03467	35.95	1	27	35	114	2.14328	10.8	10	13	3.32503	10.38	8	14	0	9.64	8	11	1.62001	11.95	10	15	0	11.95	12	17	1.60348	7.65	6	7	12.1069	18.87	15	21	6.34703	14.15	11	16	13.5	13	12	18.5
B7PTF9	Ubiquitin specific protease, putative	1583	175.923	6.78564	37.4	1	41	54	181	8.93751	12.82	14	20	7.2059	13.83	19	25	5.17735	18.13	17	23	8.81941	14.02	18	27	3.71188	9.41	14	17	9.11376	13.96	19	30	1.6123	9.98	14	21	7.03397	8.4	11	18	22.5	25	23.5	19.5
B7Q349	Elongation factor 1-alpha	462	50.7213	9.02686	50.87	1	26	31	540	215.791	25.76	12	85	165.985	38.31	19	73	179.041	38.1	20	80	177.083	28.14	14	67	128.332	30.09	15	53	134.47	34.85	18	58	128.927	29.22	14	55	182.353	25.54	11	69	79	73.5	55.5	62
B7PZP3	Mediator of RNA polymerase II transcription subunit, putative	1007	112.843	7.00537	32.77	1	30	34	173	8.06728	13.11	14	25	12.3017	14.6	14	25	5.2485	13.9	11	25	7.12018	14.3	14	23	5.12606	8.54	9	18	3.60742	13.01	12	16	0	13.41	14	22	5.21261	12.21	11	19	25	24	17	20.5
B7Q576	Involucrin, putative (Fragment)	282	30.9267	5.16064	80.5	1	22	33	154	9.36676	43.97	12	19	3.52934	40.78	10	16	3.36222	52.48	13	20	5.50249	61.35	13	21	7.04597	45.74	12	19	5.80222	39.36	11	18	2.0772	48.94	14	23	3.73201	48.58	11	18	17.5	20.5	18.5	20.5
B7Q507	Myin IB, putative	656	76.0339	9.30518	53.2	1	30	35	136	7.85415	16.01	8	11	11.3565	15.09	9	16	5.24169	20.27	11	16	20.9401	26.37	13	22	7.21111	17.68	10	14	9.5652	21.49	11	13	15.5311	24.39	14	23	25.8976	16.92	11	21	13.5	19	13.5	22
B7P5I4	Uncharacterized protein	311	35.5741	7.13721	64.95	1	16	28	141	6.90402	47.27	14	26	7.052	34.41	11	17	17.9332	35.69	12	24	7.25674	46.3	16	24	1.67114	21.22	7	12	7.10532	20.9	5	8	3.33769	38.26	14	16	9.90847	37.94	11	14	21.5	24	10	15
B7PX90	Cyclin T-dependent kinase CDK9, putative	475	55.4847	9.68604	66.11	1	28	43	107	1.66768	17.89	8	10	5.82166	30.11	12	14	3.27505	16.63	7	8	4.9043	21.05	11	14	3.92821	22.11	10	10	2.10163	31.37	16	22	7.07933	25.47	13	16	3.80927	25.68	11	13	12	11	16	14.5
B7Q529	YL1 nuclear protein Cterminal domain-containing protein	1525	165.283	8.44092	44.98	1	48	58	148	6.92719	14.43	16	20	7.23011	16.2	20	25	3.86118	14.43	15	18	1.72123	10.75	12	18	4.12599	11.74	12	14	8.79608	12	15	23	7.22707	9.05	13	17	1.63232	7.61	11	13	22.5	18	18.5	15
B7QCI7	Endothelin-converting enzyme, putative	624	70.8463	6.85889	41.35	1	21	28	112	5.29157	17.95	10	16	5.81624	11.7	7	10	11.056	9.94	7	10	5.7336	16.99	9	13	8.16355	14.42	9	13	7.24143	25.96	13	16	6.12104	18.59	13	18	9.57772	16.19	11	16	13	11.5	14.5	17
B7PT23	Uncharacterized protein	647	71.8578	6.94678	46.37	1	25	32	153	12.2898	26.12	16	22	11.4489	21.64	13	16	17.4004	19.94	10	16	20.4106	20.56	12	20	12.61	20.87	13	26	10.3225	26.58	11	16	15.3601	23.8	13	23	5.60449	23.03	11	14	19	18	21	18.5
Q4PM43	Ribomal protein L15	204	24.3092	11.4731	78.92	1	20	27	188	41.1898	39.22	11	23	45.672	46.57	10	23	44.8016	42.16	10	22	39.7227	59.8	16	27	49.1342	51.47	12	24	42.1716	50.49	10	23	43.3305	61.27	13	22	50.8898	45.59	11	24	23	24.5	23.5	23
B7QG40	Embryonic/neonatal myin heavy chain, putative (Fragment)	818	94.1049	9.39307	38.75	1	26	38	111	7.8095	15.53	11	16	2.09741	25.31	15	20	0	13.45	9	12	2.13016	11.37	9	9	0	9.41	6	9	1.78207	14.79	10	11	0	18.22	13	18	2.20803	17.73	11	16	18	10.5	10	17
B7P7N8	Replication factor C large subunit, putative (Fragment)	706	76.9606	9.23193	57.08	1	50	53	145	22.9303	23.94	15	21	18.4214	18.98	13	17	31.7739	31.02	18	24	16.473	34.28	19	26	5.93171	15.3	12	18	0	13.31	8	8	0	25.35	13	14	13.5491	17.85	11	17	19	25	13	15.5
B7Q5L6	Jerky, putative	651	73.2372	9.74463	54.22	1	27	52	141	12.6778	25.65	14	20	8.67748	18.89	12	18	12.9538	26.27	18	29	3.35816	11.98	9	14	6.90274	19.66	13	19	3.60404	6.76	6	10	6.86789	20.58	13	17	6.91877	17.51	11	14	19	21.5	14.5	15.5
B7PA41	NUC194 domaincontaining protein	1206	134.413	6.78564	42.95	1	38	57	162	3.95956	16.58	17	25	1.67373	13.27	12	18	3.24763	14.84	15	21	7.55958	12.44	14	21	1.88339	10.45	10	12	1.79011	17.5	19	31	1.65424	11.44	12	20	1.74868	12.19	11	14	21.5	21	21.5	17
B7PZ26	Myb family DNAbinding domain-containing protein (Fragment)	985	110.216	9.14404	52.89	1	51	56	122	10.0281	16.14	14	16	4.23211	10.66	9	12	1.84112	19.8	14	14	0	15.13	14	15	3.42405	13.81	11	19	1.66314	16.14	15	21	3.90557	12.79	12	12	5.50897	12.99	11	13	14	14.5	20	12.5
B7PT92	6-phphofructo-2-kinase/fructe 2,6-bisphphatase, putative (Fragment)	468	54.2886	7.51807	64.96	1	40	44	143	13.7855	27.35	12	17	0	26.28	14	21	6.96771	22.44	9	13	14.0828	35.9	18	24	0	23.29	13	17	2.00107	27.99	14	22	1.87857	27.35	12	15	0	25	11	14	19	18.5	19.5	14.5
B7QHQ8	Delta-like protein	821	86.5538	5.78271	47.5	1	41	44	130	0	20.58	14	14	5.08777	20.1	13	18	1.79138	20.71	14	15	5.20455	10.11	7	9	3.44865	15.1	12	15	3.48934	19.49	14	18	0	14.98	12	21	3.6162	20.71	11	20	16	12	16.5	20.5
B7PPQ5	Signal recognition particle receptor, putative (Fragment)	511	58.2705	5.36377	57.93	1	25	29	123	7.56654	17.42	7	13	13.7917	17.22	8	12	12.0026	20.16	8	10	14.0241	28.18	12	19	23.511	16.44	9	18	31.5858	39.92	14	22	18.1538	28.96	12	16	6.83291	23.29	11	13	12.5	14.5	20	14.5
B7PMA8	Uncharacterized protein	904	91.9559	7.94287	34.96	1	26	34	116	0	13.83	9	11	0	13.72	11	12	2.06211	12.61	9	10	5.10911	17.37	11	14	3.3742	19.14	12	19	1.83477	16.48	11	16	7.19246	15.93	12	16	1.74935	10.29	11	18	11.5	12	17.5	17
B7PNC9	Rho-GTPase-activating protein, putative	1065	115.246	9.17334	39.44	1	26	39	111	0	16.34	12	16	3.48631	8.54	8	10	0	17.18	13	15	2.02685	12.02	10	15	1.64473	11.92	11	16	0	15.4	11	11	1.70726	13.62	12	16	3.63259	15.31	11	12	13	15	13.5	14
B7PQ53	Thyroid hormone receptor-associated protein, putative	1797	196.195	6.58057	34.28	1	44	58	143	5.10579	16.19	21	25	8.96594	11.69	16	21	9.35577	11.41	17	20	3.31978	12.8	16	19	11.2281	6.23	9	14	3.444	6.62	11	16	7.24566	6.51	12	16	3.55827	7.85	11	12	23	19.5	15	14
B7PDH8	Sorting nexin, putative	870	99.8606	6.56592	38.16	1	25	32	126	0	10.46	8	11	7.45187	10.8	7	13	3.39388	13.33	11	16	3.85557	10.46	7	17	5.0737	10	6	13	5.19335	15.63	11	18	1.84013	18.62	12	17	6.68637	16.32	11	21	12	16.5	15.5	19
B7PRS6	Uncharacterized protein	711	76.9256	6.50732	27.99	1	14	16	216	66.1597	16.03	10	29	60.9523	17.44	11	28	49.8497	16.03	9	24	79.8216	19.27	12	32	62.1123	24.05	13	28	59.3686	16.74	9	22	65.656	20.53	12	27	52.9747	17.86	11	26	28.5	28	25	26.5
B7PNJ8	Low-density lipoprotein receptor, putative	1753	190.847	5.05908	21.68	1	31	39	200	18.6592	10.72	14	39	9.29627	12.89	17	29	17.8392	8.04	15	29	16.5927	10.67	18	28	8.89322	5.65	9	16	7.89332	5.31	9	16	5.41584	8.27	12	18	9.66392	6.67	11	25	34	28.5	16	21.5
B7PIN1	Heat shock protein 20.6, putative	180	20.7756	6.02393	86.11	1	15	18	190	54.683	57.78	10	25	46.3908	50.56	8	21	46.5103	65.56	11	25	53.3637	56.67	10	25	43.5914	57.78	9	25	55.9966	56.67	9	24	37.5924	61.11	12	21	54.7302	65.56	11	24	23	25	24.5	22.5
B7P144	Poly [ADP-ribe] polymerase	1041	112.812	7.23975	43.32	1	34	43	125	0	17.39	11	17	1.63449	14.89	10	14	5.00411	19.12	17	26	6.84429	10.28	8	12	0	15.85	14	15	0	8.65	7	10	1.6555	16.91	12	17	5.7827	14.51	11	14	15.5	19	12.5	15.5
B7P9M0	Serine/threonine protein kinase, putative	478	54.2603	6.23975	52.93	1	13	34	163	19.6428	36.61	16	29	24.5839	24.48	11	20	33.7624	37.87	17	31	17.3701	36.19	16	23	8.24532	15.27	7	12	15.5447	16.74	7	12	15.6467	21.76	12	17	29.7189	26.36	11	19	24.5	27	12	18
B7PH72	Uncharacterized protein (Fragment) (Fragment)	813	92.0402	5.49072	55.84	1	33	47	139	3.97629	23.62	13	19	5.10464	27.06	17	21	13.2628	28.17	16	20	19.5679	14.88	10	21	1.67863	19.93	16	17	1.78051	10.21	5	5	0	18.45	12	16	13.1988	18.94	11	20	20	20.5	11	18
B7P3M4	Sad1 / UNC family Cterminal protein	1095	118.976	5.98584	45.66	1	42	51	122	0	16.35	12	14	2.01273	18.81	15	18	0	16.26	13	14	0	9.86	8	8	0	17.44	11	13	7.08221	18.08	14	21	8.64484	10.87	11	19	1.62048	9.59	11	15	16	11	17	17
B7Q2N6	Phphoinitide phpholipase C (Fragment)	775	88.3113	7.79639	46.97	1	34	39	158	0	17.55	10	22	2.0387	10.58	7	24	1.88417	18.32	11	16	5.59787	15.87	10	17	3.42633	10.84	10	15	1.62306	20.39	14	25	2.02614	16.39	11	22	3.70264	17.29	11	17	23	16.5	20	19.5
B7PE63	Uncharacterized protein (Fragment) (Fragment)	225	25.3403	10.2134	81.33	1	25	32	178	1.90107	52.44	12	20	1.92629	35.56	10	17	1.8201	44	10	19	5.26209	44.89	13	21	1.63026	32	7	16	7.39544	50.67	13	32	5.56707	47.11	11	30	1.66431	42.67	11	23	18.5	20	24	26.5
B7PKP9	Glyceraldehyde-3-phphate dehydrogenase	334	35.9863	7.84033	63.77	1	22	25	272	76.476	46.71	14	37	90.8021	47.01	15	42	82.7454	46.11	13	40	79.3917	52.4	15	39	33.1699	32.34	9	20	43.6903	42.51	12	28	63.4476	41.02	11	33	78.3314	42.22	11	33	39.5	39.5	24	33
B7Q4R8	General transcription factor IIE (TFIIE) subunit, putative	555	61.9762	8.38232	47.21	1	27	34	106	1.62728	15.5	8	12	1.78348	22.88	11	14	3.34509	13.33	11	14	3.47295	18.74	11	17	1.60797	20.9	11	12	7.0585	22.16	11	13	1.79715	14.95	11	12	4.98879	20.9	11	12	13	15.5	12.5	12
B7Q243	F-actin-capping protein subunit beta	358	40.1166	10.1401	63.41	1	26	32	139	27.3303	38.27	14	25	8.65723	21.79	6	10	11.2574	37.15	14	23	10.8746	40.5	13	22	0	30.17	9	14	8.16215	32.68	11	16	6.79845	27.09	11	13	14.3846	32.12	11	16	17.5	22.5	15	14.5
B7PE62	SAPS domain-containing protein, putative (Fragment)	647	71.7815	4.86865	28.44	1	19	21	199	69.218	17	9	26	74.7086	20.4	11	26	75.8006	20.09	12	34	77.4437	27.2	15	34	6.65843	8.96	6	10	43.9413	18.24	11	23	23.7537	18.39	11	17	82.3875	21.95	11	29	26	34	16.5	23
B7Q1M0	Flap endonuclease 1	384	42.919	8.52881	71.61	1	28	36	153	11.93	35.68	13	21	9.74969	26.82	10	14	22.3872	33.59	16	27	17.8794	44.27	13	27	7.24872	29.95	11	23	3.66523	26.04	10	14	3.74236	23.7	11	14	1.98599	32.81	11	13	17.5	27	18.5	13.5
B7PAP9	Uncharacterized protein	515	58.5585	8.00146	52.82	1	28	32	91	0	23.69	10	11	0	6.21	3	5	3.3887	18.83	10	14	0	14.56	7	9	4.05259	19.03	10	11	0	19.03	9	10	3.40454	20.78	11	12	0	19.42	11	19	8	11.5	10.5	15.5
B7Q9Y0	DNA topoisomerase I (Fragment)	499	57.4405	9.43701	73.35	1	30	45	156	22.3251	38.68	15	24	32.3938	31.86	14	28	30.4517	35.47	17	26	33.666	36.87	16	27	3.88816	17.84	7	9	6.38405	20.44	9	12	0	29.06	11	12	23.8673	28.06	11	18	26	26.5	10.5	15
B7P515	Ankyrin repeat-containing protein (Fragment)	672	75.0633	8.74854	55.65	1	31	38	86	1.62544	10.86	7	9	1.65739	9.97	6	6	8.76667	18.3	10	14	3.54204	15.92	7	7	1.61244	13.24	7	13	0	17.71	8	10	5.68212	22.77	11	12	1.673	17.26	11	15	7.5	10.5	11.5	13.5
B7QEU1	Cell adhesion molecule, putative (Fragment)	958	106.573	7.79639	39.77	1	26	39	78	5.44017	15.34	11	14	1.91727	5.95	5	7	1.73558	9.39	7	9	3.66018	6.89	6	7	3.441	5.22	6	7	3.8522	10.23	8	9	4.1371	13.57	11	14	0	11.06	11	11	10.5	8	8	12.5
B7PLA4	ABC transporter, putative	1456	157.837	8.79248	32.21	1	30	42	82	5.58525	9.13	11	14	0	5.56	6	7	1.86333	10.92	12	12	3.69704	6.46	7	8	1.72467	7.49	9	9	1.66483	5.56	7	9	3.51115	9.68	11	12	0	8.59	11	11	10.5	10	9	11.5
B7QJ35	DNA polymerase gamma, putative	1055	118.222	6.40479	37.16	1	32	41	74	0	8.63	9	9	1.70404	5.31	5	5	2.02818	6.73	7	10	0	11.66	9	9	0	9.1	8	8	0	9.48	7	8	1.7709	11.94	11	11	2.62975	9.38	11	14	7	9.5	8	12.5
B7QDT2	Uncharacterized protein	699	74.8248	8.32373	58.66	1	28	39	101	9.28984	22.32	13	20	2.03572	20.03	9	9	1.76712	16.6	8	10	3.3319	21.03	12	19	4.39137	8.3	6	9	0	12.3	7	9	1.62855	19.31	11	12	1.69128	17.45	11	13	14.5	14.5	9	12.5
B7PTD5	Lethal(3)malignant brain tumor, putative	1053	110.798	8.27979	30.58	1	29	31	107	0	8.64	9	10	5.39511	11.87	11	14	1.6509	8.07	9	14	3.44683	9.59	9	13	5.07512	8.45	9	15	1.88983	4.56	6	10	6.80949	14.72	11	16	3.68468	11.97	11	15	12	13.5	12.5	15.5
B7PE49	Salivary protein Is3, putative	795	89.2808	6.80029	36.6	1	22	25	86	10.9131	7.17	5	8	11.0408	10.82	8	11	14.8852	12.08	7	11	20.3077	11.57	8	10	8.90848	10.06	7	7	10.0574	8.43	6	7	30.2857	16.48	11	16	21.6638	14.59	11	16	9.5	10.5	7	16
B7PEJ6	Synaptic vesicle-associated GTP-binding protein, putative	219	24.6551	5.10986	79	1	14	16	106	10.2075	29.22	6	9	27.0646	31.05	6	16	7.50419	16.89	4	8	19.0839	42.92	8	13	22.3999	21	4	12	9.95039	27.85	5	9	33.9179	60.27	11	20	32.306	52.97	11	19	12.5	10.5	10.5	19.5
B7QD13	S-(hydroxymethyl)glutathione dehydrogenase	382	41.2248	6.91748	58.9	1	19	24	195	44.1576	24.61	8	20	50.3562	29.32	9	21	44.4019	34.82	11	24	55.8973	30.37	9	24	49.2727	34.55	13	31	45.7897	37.96	14	26	60.3988	27.49	10	28	44.7298	36.39	11	21	20.5	24	28.5	24.5
B7PN04	Uncharacterized protein	689	78.9309	7.00537	45.14	1	19	29	95	0	9	5	7	2.08153	12.19	5	5	2.03657	15.53	8	9	2.34756	12.63	8	11	3.41246	20.03	10	15	7.79518	23.22	14	21	5.18951	14.95	10	13	1.67954	19.3	11	14	6	10	18	13.5
B7PCJ3	Uncharacterized protein	605	68.3907	7.53271	39.34	1	29	29	108	3.87812	16.2	8	11	4.09325	11.07	8	15	7.19649	11.57	7	13	4.27704	14.21	8	14	1.88811	9.75	6	9	0	20.66	13	17	7.70633	14.71	10	13	5.8013	20.83	11	16	13	13.5	13	14.5
B7P1Z4	RNA polymerase II second largest subunit (RPB2), putative	442	49.7204	8.27979	57.47	1	26	31	142	8.56066	24.43	9	11	30.9162	27.6	9	16	29.9102	32.35	12	18	24.5392	30.09	11	17	32.139	46.83	19	33	25.0769	30.54	12	19	24.5058	27.38	10	17	8.82844	32.13	11	11	13.5	17.5	26	14
B7PPZ5	Delta-1-pyrroline-5-carboxylate synthase	726	78.8935	6.68311	51.79	1	33	44	133	18.9522	22.45	12	18	2.06699	18.87	13	18	10.6051	22.59	12	15	16.0132	23.14	15	20	3.40537	17.77	11	17	5.94521	18.87	12	15	0	15.98	10	13	12.9706	19.42	11	17	18	17.5	16	15
B7QNU8	Nop14, putative	851	96.9569	6.84424	51.47	1	41	49	252	12.1489	19.98	16	29	7.12779	19.86	16	23	22.0932	22.44	18	39	19.6868	21.39	16	38	16.189	15.75	10	30	18.1335	18.21	12	33	10.0922	13.87	10	30	14.4383	14.34	11	30	26	38.5	31.5	30
B7PS95	Peroxisomal membrane protein, putative	553	63.2665	9.61279	46.29	1	28	32	136	4.96266	13.02	8	14	10.0319	16.27	8	14	8.46612	26.76	14	19	20.3423	14.29	7	12	12.1217	27.67	16	24	16.5237	18.26	11	23	22.353	19.17	10	16	11.4195	18.81	11	14	14	15.5	23.5	15
B7Q1T3	Uncharacterized protein	791	90.9981	8.14795	40.58	1	29	38	118	7.53623	20.73	15	21	7.30439	13.15	8	12	9.34218	13.78	10	12	8.91879	15.8	11	15	3.54267	19.6	13	18	5.7922	14.03	11	13	1.62914	15.17	10	13	11.3553	15.04	11	14	16.5	13.5	15.5	13.5
B7PBG2	Actin, putative (Fragment)	335	37.5688	5.5542	71.94	1	16	19	1544	1042.31	38.51	10	516	442.984	40.3	11	240	381.274	30.15	9	217	288.344	35.52	11	171	148.103	34.63	10	58	170.102	41.19	11	72	159.776	31.34	10	66	426.145	38.51	11	204	378	194	65	135
B7PTH6	Tight junction protein tama, putative	1421	154.225	8.83643	31.95	1	37	50	121	3.31144	11.89	15	18	3.45615	11.4	14	17	4.96919	11.89	16	19	3.24545	11.68	14	18	0	5.77	8	8	1.9892	9.71	11	12	3.53779	7.67	10	13	3.47745	8.8	11	16	17.5	18.5	10	14.5
B7QGB5	Adamts-7, putative	832	92.0665	5.89697	46.15	1	34	42	144	7.61245	27.76	18	26	7.78739	13.82	12	22	9.02805	17.43	14	20	7.14512	9.86	10	17	7.23533	13.82	11	16	5.00321	12.86	10	14	2.25898	12.5	10	14	8.74655	14.54	11	15	24	18.5	15	14.5
B7QFX7	RAB-9 and, putative	204	22.8816	6.68311	73.04	1	15	16	214	61.2572	56.37	11	31	61.4539	55.39	11	29	63.0717	47.06	9	22	65.8843	61.76	13	35	47.477	52.45	10	20	46.8669	49.02	10	25	64.1793	50.98	10	31	41.4646	55.88	11	21	30	28.5	22.5	26
B7PRV8	Uncharacterized protein	348	40.4956	9.92041	65.23	1	25	32	136	7.90363	33.62	10	17	8.81994	29.02	9	19	3.28941	33.91	11	16	0	34.77	12	17	2.22038	22.41	8	16	5.81887	31.9	10	19	0	28.45	10	15	2.23861	35.34	11	17	18	16.5	17.5	16
B7PV22	Poly [ADP-ribe] polymerase, putative	382	42.6056	9.84717	48.95	1	18	24	268	53.7775	32.98	13	37	59.1804	29.84	11	37	58.7931	31.68	13	35	54.3005	30.37	12	31	65.3146	19.9	7	31	66.829	27.75	10	32	70.5257	24.61	10	35	49.1557	27.49	11	30	37	33	31.5	32.5
B7P747	Ankyrin repeat containing protein (Fragment)	991	105.499	7.07861	29.57	1	18	31	84	1.63562	11.71	9	9	1.74992	6.86	5	5	1.74272	9.18	7	7	0	7.77	7	10	0	9.18	6	8	1.65513	13.32	10	13	0	10.6	10	18	1.67335	12.31	11	14	7	8.5	10.5	16
B7Q3L0	Uncharacterized protein	308	34.2799	9.86182	69.16	1	19	27	97	11.1041	29.22	7	12	10.9784	25.65	9	16	4.0222	20.13	6	10	3.69755	24.03	7	10	5.10932	16.56	6	8	5.10349	24.35	10	15	5.1137	34.74	10	14	6.99183	33.12	11	12	14	10	11.5	13
B7P743	Acyl-CoA thioesterase, putative (Fragment)	382	43.8519	6.15088	43.72	1	15	17	160	23.4972	23.82	9	12	37.9482	37.96	11	22	28.7783	27.49	9	17	33.9391	39.01	14	25	25.2199	27.23	10	22	32.8373	24.35	9	18	38.1903	24.08	10	25	35.2915	28.01	11	19	17	21	20	22
B7PDB4	Zinc finger, C3HC4 type (RING finger) domaincontaining protein	614	67.3183	5.69385	29.8	1	17	27	102	3.74093	9.93	5	8	9.51344	9.77	5	10	5.50863	13.36	7	10	12.4389	11.89	7	15	6.96066	16.45	8	15	4.05648	13.84	9	15	7.58153	18.89	10	15	1.76992	17.75	11	14	9	12.5	15	14.5
B7Q326	Acyl-CoA dehydrogenase, putative	433	48.2318	6.0874	42.49	1	22	25	189	19.5181	24.94	15	21	42.8305	31.87	14	38	23.7316	24.02	12	25	35.9493	24.02	13	25	16.6496	18.48	10	16	9.86715	18.01	8	15	28.1997	19.63	10	28	33.7824	23.09	11	21	29.5	25	15.5	24.5
B7Q8P2	Sorting nexin, putative (Fragment)	393	45.0305	8.45557	65.9	1	22	32	148	27.8387	34.86	12	18	16.6911	28.75	11	18	27.9214	29.26	11	19	28.8784	43.51	16	30	2.15429	27.23	9	15	4.10412	25.95	8	12	6.48191	27.74	10	15	33.4243	32.06	11	21	18	24.5	13.5	18
B7PIC9	Proto-oncogene receptor tyrine protein kinase ret, putative	1153	126.084	7.97217	35.99	1	33	43	88	1.78569	13.79	12	13	0	8.93	9	9	0	13.7	11	12	0	11.19	9	12	3.29215	10.75	9	12	0	9.45	8	8	1.69122	10.93	10	10	3.91859	12.06	11	12	11	12	10	11
B7PDT5	OTU domain-containing protein, putative	360	40.7117	7.06396	50	1	3	27	103	7.5663	15.83	6	6	1.68857	26.67	10	13	3.60177	16.11	7	12	3.4028	24.44	8	13	5.19449	24.72	9	17	3.66843	24.17	8	9	7.24459	26.39	10	17	7.2079	25.28	11	16	9.5	12.5	13	16.5
B7QEM1	Cniwi protein, putative	375	42.773	9.27588	60.53	1	17	23	167	23.5479	30.67	9	18	37.3855	36	11	27	35.2721	42.93	14	25	29.1246	44.53	14	27	10.947	36.27	10	15	20.7183	20	7	10	31.402	32	10	20	34.3614	33.6	11	25	22.5	26	12.5	22.5
B7P732	Transcription initiation factor TFII-D subunit, putative	1137	127.15	6.43018	25.07	1	22	31	80	4.18506	7.3	9	13	5.75485	11.26	11	14	2.04795	4.84	5	6	1.75162	6.86	9	10	1.60936	4.66	5	6	11.3182	5.8	7	10	5.6422	8.09	10	10	0	9.76	11	11	13.5	8	8	10.5
B7PAE7	Uncharacterized protein	813	90.619	8.1333	35.3	1	16	29	97	1.74125	11.07	8	9	3.89179	13.9	10	14	1.71299	14.39	10	16	3.53151	10.7	9	15	0	8.86	6	8	1.64957	9.35	6	8	1.74341	15.38	10	13	2.02032	14.64	11	14	11.5	15.5	8	13.5
B7PZA3	Down syndrome cell adhesion molecule, putative (Fragment)	805	88.6438	7.75244	39.38	1	20	34	123	5.59474	15.78	10	14	6.92401	10.43	8	12	13.8794	15.65	8	14	12.751	15.28	9	17	1.61051	9.32	6	18	7.3748	8.94	6	14	9.62102	13.42	10	20	7.42753	17.52	11	14	13	15.5	16	17
B7QEF0	Uncharacterized protein	544	61.7422	8.32373	46.88	1	25	33	81	1.72595	11.03	8	9	0	16.73	8	10	1.89337	17.28	11	14	5.16733	14.52	8	9	1.76648	15.81	6	6	0	10.48	6	8	3.54213	20.96	10	14	1.99591	16.54	11	11	9.5	11.5	7	12.5
B7QLA3	Zinc finger protein, putative	692	77.3839	8.08936	39.02	1	22	30	99	1.70505	13.44	9	9	0	13.15	10	13	0	8.96	8	17	3.89533	13.15	7	10	3.31852	14.31	9	15	0	8.24	5	7	3.36954	15.32	10	13	2.14373	16.33	11	15	11	13.5	11	14
B7Q4L0	Uncharacterized protein	1851	196.374	8.1626	24.37	1	37	51	163	3.69405	10.26	16	29	3.47094	9.83	14	22	7.69915	7.56	12	17	3.82096	7.89	13	19	10.2981	9.35	16	26	7.08447	9.99	16	23	2.16468	6.97	9	13	3.8157	7.35	11	14	25.5	18	24.5	13.5
B7PPR9	Uncharacterized protein (Fragment) (Fragment)	748	84.1806	9.31982	46.39	1	25	41	149	8.06956	24.2	14	19	4.23648	22.59	11	18	11.8365	22.73	14	22	11.4259	19.92	14	23	6.04512	13.9	9	13	15.5738	22.73	15	21	13.6952	12.83	9	18	6.89586	19.39	11	15	18.5	22.5	17	16.5
B7P2D2	Cleavage and polyadenylation specificity factor, putative	694	77.9814	6.02393	35.59	1	20	30	116	9.48613	15.56	9	14	7.55032	11.53	9	12	5.53321	11.1	9	12	7.14225	19.6	13	17	5.66082	10.23	7	13	11.5664	19.16	15	21	7.55637	14.55	9	12	5.43961	18.44	11	15	13	14.5	17	13.5
B7P126	Protein kinase pkn/prk1, effector, putative (Fragment)	869	96.1855	8.03076	43.15	1	28	37	120	7.67863	11.74	10	18	1.60359	10.13	8	13	5.33643	20.6	14	19	5.27356	12.54	11	14	3.78399	17.49	12	15	1.71199	15.77	14	17	0	14.84	9	10	3.51646	17.03	11	14	15.5	16.5	16	12
B7QJV6	ELK channel, putative	1059	117.744	8.00146	39.09	1	34	46	113	3.65115	16.62	14	16	3.64739	14.73	12	19	0	9.63	8	10	0	14.73	12	13	0	15.2	14	17	7.30982	12.37	12	16	2.14855	10.58	9	10	0	13.98	11	12	17.5	11.5	16.5	11
B7PUW7	Uncharacterized protein	633	68.5046	9.71533	56.87	1	37	51	122	0	21.96	11	13	18.7891	30.17	14	19	16.9095	34.91	19	25	9.10948	26.22	15	21	1.71358	12.95	7	8	1.65094	18.48	12	13	1.91264	13.11	9	10	9.1572	21.33	11	13	16	23	10.5	11.5
B7PE28	Oxysterol-binding protein 3, putative (Fragment)	778	87.6465	7.23975	49.74	1	20	40	113	3.42923	12.98	11	15	1.67961	19.92	13	16	7.37461	15.68	9	12	3.55126	7.2	5	9	3.58052	19.79	14	16	5.28821	17.87	11	18	5.34605	13.88	9	15	3.45237	18.38	11	12	15.5	10.5	17	13.5
B7P169	60S ribomal protein L6	353	39.8251	10.7261	57.22	1	19	23	197	36.0546	37.11	12	23	52.4384	48.44	17	36	30.1026	31.16	10	26	38.7626	35.13	12	26	24.0737	22.66	9	18	30.9909	28.05	11	20	34.6886	28.33	9	25	33.1237	28.33	11	23	29.5	26	19	24
B7Q166	Cell cycle control protein cwf22, putative (Fragment)	639	71.9137	6.17627	38.97	1	25	33	113	5.99243	20.19	11	12	5.6822	16.28	10	16	7.11543	19.87	11	17	5.46	15.65	9	15	0	15.49	8	13	0	19.09	11	17	1.67686	11.42	9	11	2.66663	18.62	11	12	14	16	15	11.5
B7PZC2	Cpg binding protein, putative (Fragment)	420	49.1437	8.30908	53.1	1	26	31	117	6.76373	30.48	12	19	9.56385	34.52	13	18	3.58497	28.57	10	16	3.45845	23.81	8	15	1.83774	20.95	8	10	3.34328	24.76	11	14	1.77558	20	9	12	3.61726	27.14	11	13	18.5	15.5	12	12.5
B7PJD6	Pantothenate kinase, putative	794	89.5008	6.85889	53.53	1	28	39	84	5.14062	16.37	7	8	0	15.49	9	10	0	18.77	11	12	3.55356	14.23	9	9	0	11.84	7	8	2.85857	16.25	11	16	1.78154	18.14	9	10	2.00443	16.62	11	11	9	10.5	12	10.5
B7PKW7	Signal transducer and activator of transcription (Fragment)	691	79.1122	7.35693	44.28	1	30	35	96	3.07348	21.85	14	19	1.79316	18.23	11	12	1.64711	12.74	8	10	1.62029	14.33	9	10	2.35123	5.93	5	6	1.75041	15.05	11	14	3.27771	12.01	9	11	0	14.76	11	14	15.5	10	10	12.5
B7Q238	RNA-dependent RNA polymerase	756	86.2209	9.11475	49.34	1	27	41	154	5.38703	18.52	10	14	9.27679	18.25	14	23	11.231	19.97	12	20	9.33972	23.94	15	23	13.318	17.99	12	25	5.0396	18.52	10	17	10.5421	15.48	9	18	1.80461	14.15	11	14	18.5	21.5	21	16
B7PLR3	Filamin-C, putative	674	72.9934	7.06396	35.46	1	22	28	95	3.51997	10.98	7	9	1.97249	11.72	8	9	4.18917	11.72	7	9	5.56086	23.15	13	16	7.343	19.88	11	13	4.75483	16.47	10	11	3.91094	13.65	9	14	1.82103	17.21	11	14	9	12.5	12	14
B7P9J3	Protein tyrine phphatse n18, putative	1256	137.979	9.17334	41.64	1	36	53	117	5.11806	15.21	16	20	0	11.31	14	18	3.25665	7.01	9	14	1.62379	11.7	13	15	0	8.36	9	11	1.66716	9.16	10	14	3.30559	10.11	9	12	3.94444	10.91	11	13	19	14.5	12.5	12.5
B7PMJ3	Coiled-coil domain-containing protein 102A, putative (Fragment)	432	50.182	7.18115	69.21	1	32	44	116	8.78293	46.53	17	23	5.76138	29.63	12	16	7.13166	31.48	13	18	3.54443	23.15	10	14	1.69791	18.75	8	8	6.88144	21.76	10	12	1.73097	21.06	9	12	0	34.03	11	13	19.5	16	10	12.5
B7P5C7	Uncharacterized protein	545	59.4331	10.0229	58.17	1	28	37	71	0	12.11	5	6	1.77943	18.35	9	9	1.73165	11.74	4	5	0	8.99	6	8	5.13467	18.9	8	10	1.66871	21.83	10	12	0	18.35	9	10	2.05736	20	11	11	7.5	6.5	11	10.5
B7Q9Y2	Cullin, putative (Fragment)	705	80.8804	8.07471	50.92	1	34	41	110	6.1098	22.98	14	18	5.79284	17.3	10	12	12.6259	21.84	11	14	15.3819	21.13	12	17	4.16444	11.63	7	10	5.46253	15.89	9	14	3.35309	17.16	9	12	6.46889	15.89	11	13	15	15.5	12	12.5
B7Q8E7	Uncharacterized protein	783	89.4901	6.88818	45.34	1	17	32	75	1.65961	12.26	8	8	1.63486	16.09	8	8	3.80272	12.26	8	10	1.78212	12.77	8	10	0	4.47	3	3	1.65016	13.41	9	10	1.70032	13.79	9	11	0	20.31	11	15	8	10	6.5	13
B7P906	DNA damage inducible protein, putative	409	44.9657	5.07178	40.34	1	14	20	135	23.6114	15.16	4	11	27.1493	24.94	10	17	31.0703	32.76	11	17	42.1054	27.14	10	20	24.1315	29.34	11	15	23.2899	23.23	8	16	40.9005	25.92	9	18	30.4818	31.54	11	21	14	18.5	15.5	19.5
B7QEZ3	Neprilysin, putative	776	88.9725	7.04932	35.82	1	24	31	129	1.98781	14.43	9	15	8.87697	14.56	10	18	4.98047	12.37	8	14	5.21557	17.4	15	24	3.47556	13.66	9	15	1.87259	11.73	8	13	1.86842	16.62	9	14	3.5771	17.65	11	16	16.5	19	14	15
B7PJ13	Pkd1l2, putative (Fragment)	1052	121.322	9.24658	31.37	1	31	44	88	3.24652	9.79	9	11	3.40026	11.12	10	11	1.86271	9.6	9	11	3.37243	8.94	9	10	5.19725	15.11	14	14	1.8481	7.22	7	7	1.62811	8.46	9	10	1.66054	9.13	11	14	11	10.5	10.5	12
B7PZ14	RNA-binding protein, putative	447	48.9488	7.37158	44.07	1	20	28	128	26.6518	17.9	8	19	26.0557	21.25	12	22	25.1585	19.02	9	17	23.2566	17	8	13	9.97157	13.42	8	13	14.9963	13.65	7	10	9.6738	20.36	9	14	24.973	21.48	11	20	20.5	15	11.5	17
B7P8P2	Nbeal1, putative	1960	216.596	6.52197	27.4	1	38	47	110	7.00245	8.88	13	16	12.5682	10.92	18	22	8.73293	8.52	13	17	5.14166	5.97	11	11	7.65994	7.65	10	13	5.56959	4.59	6	7	1.93803	5.56	9	11	3.37318	6.94	11	13	19	14	10	12
B7PE36	Nucleome assembly protein NAP-1, putative (Fragment)	407	45.9104	4.64014	49.14	1	20	21	162	54.611	21.62	10	25	55.6598	30.71	13	27	42.1378	20.15	10	22	41.8625	21.87	9	22	10.6045	16.71	7	12	22.3927	14.99	6	14	17.8286	21.62	9	15	41.8812	25.31	11	25	26	22	13	20
B7PVU5	Dihydroxyacetone kinase, putative (Fragment)	427	45.8572	5.71924	48.01	1	24	29	114	1.64817	26.93	9	17	5.25414	19.91	8	17	1.74075	23.19	9	14	1.65723	28.34	11	15	6.77971	25.53	10	16	1.70989	14.75	5	8	1.65078	24.82	9	11	5.44005	24.82	11	16	17	14.5	12	13.5
B7QE75	Diacylglycerol kinase (Fragment)	831	91.8355	8.04541	42.6	1	31	40	84	3.33581	16.49	12	18	1.84699	12.76	9	9	1.6951	19.61	11	12	5.35049	7.94	6	9	0	5.54	5	5	0	6.38	5	5	0	13.6	9	13	0	20.94	11	13	13.5	10.5	5	13
B7PGV5	PDZ/DHR/GLGF domaincontaining protein	1104	119.698	8.96826	59.06	1	55	65	169	16.4178	24.28	20	37	1.75893	16.49	14	18	3.72118	17.21	14	16	1.93153	21.83	18	24	1.83366	18.93	18	25	7.39623	20.65	16	24	1.718	10.51	8	11	0	12.77	11	14	27.5	20	24.5	12.5
B7P9V2	Adenylate cyclase, putative (Fragment)	1326	145.222	7.13721	28.43	1	32	42	96	5.56052	6.71	8	12	6.32165	5.58	8	10	0	4.3	5	5	7.01845	11.69	11	11	13.5796	8.37	9	14	7.64696	9.58	15	18	1.64334	7.01	8	11	3.60174	9.43	11	15	11	8	16	13
B7QGL8	Rad25/xp-B DNA repair helicase, putative	782	89.2702	7.81104	40.66	1	33	38	115	6.35562	19.18	13	16	9.46195	16.5	10	13	5.67615	14.83	8	11	16.8086	15.35	12	17	2.5894	20.97	11	14	18.2783	23.15	13	19	2.24798	14.58	8	11	10.024	16.11	11	14	14.5	14	16.5	12.5
B7PKL1	Neurofilament medium polypeptide, putative (Fragment)	538	57.7341	5.09717	47.96	1	34	37	199	84.4726	27.51	16	40	87.9626	35.87	20	49	37.0659	33.64	18	33	48.0558	24.72	11	25	1.66381	17.29	8	10	15.0078	28.44	13	16	5.24496	14.31	8	9	26.0925	21.56	11	17	44.5	29	13	13
B7PB27	Kelch repeatcontaining protein	1185	131.243	4.81787	34.77	1	35	38	108	0	8.95	8	10	1.80913	8.52	8	11	1.79051	11.9	12	15	5.43669	11.22	9	10	1.73154	10.04	10	16	3.33467	10.63	12	15	0	8.69	8	15	1.62827	14.01	11	16	10.5	12.5	15.5	15.5
B7PYZ9	Myin X, putative	1007	109.792	9.1001	36.44	1	18	34	99	5.39793	13.01	10	11	3.92871	11.52	10	12	5.56964	13.11	10	12	0	11.62	11	15	1.81076	7.45	6	11	3.98078	14.9	12	14	2.26504	9.33	8	9	3.91277	11.72	11	15	11.5	13.5	12.5	12
B7QI19	Zinc finger protein, putative	752	84.8614	7.32764	43.48	1	31	41	137	3.95242	19.95	11	19	5.73057	16.49	9	17	3.53832	11.3	9	11	12.3418	16.89	11	21	1.77071	17.29	13	24	5.35213	15.82	11	16	10.8891	11.97	8	14	5.1864	17.29	11	15	18	16	20	14.5
B7QER9	DEAD box ATP-dependent RNA helicase, putative	402	45.9657	6.46826	48.76	1	22	28	185	68.9216	32.59	13	37	40.3627	31.59	13	27	38.4814	27.36	10	21	47.1774	26.87	10	31	23.0395	23.38	8	17	17.62	28.86	11	18	21.6863	23.63	8	16	21.9751	29.6	11	18	32	26	17.5	17
B7P1K2	Ribomal biogenesis protein, putative (Fragment)	318	36.2532	10.0522	61.64	1	20	22	84	7.1034	23.58	8	12	5.01354	17.92	5	9	2.58982	12.58	4	5	2.01644	33.02	7	10	0	14.78	5	10	0	31.45	11	13	5.63209	25.79	8	10	5.84761	31.13	11	15	10.5	7.5	11.5	12.5
B7PPQ1	Zinc finger protein, putative	990	106.873	8.17725	41.31	1	39	42	125	1.9071	23.23	18	23	1.78593	13.03	10	13	5.25921	13.74	11	16	8.43525	13.94	12	17	3.35996	12.02	10	14	5.10209	11.41	10	16	3.37625	10.4	8	11	3.56343	13.43	11	15	18	16.5	15	13
B7QII6	Eukaryotic translation initiation factor 3 subunit B	558	64.9022	7.23975	39.96	1	26	31	144	18.5007	21.68	13	22	22.9404	16.13	12	16	19.5307	17.38	10	16	23.9795	21.68	12	18	31.9089	23.66	15	27	16.7969	15.59	9	12	20.0267	12.9	8	17	20.9934	20.43	11	16	19	17	19.5	16.5
B7P460	Neuralized, putative (Fragment)	1522	166.134	6.75635	32.13	1	34	45	113	0	8.21	11	12	2.12014	11.63	15	21	3.5735	7.03	9	13	3.82922	9.53	11	13	1.94237	9.66	11	18	1.81878	8.15	9	14	1.66	7.82	8	8	4.06069	8.34	11	14	16.5	13	16	11
B7P8L2	Phphorylase b kinase regulatory subunit (Fragment)	961	109.349	6.90283	34.13	1	28	38	97	3.56676	12.07	10	15	0	11.03	10	10	1.86531	8.43	7	10	0	11.76	12	13	1.68171	7.91	8	13	0	9.68	9	10	1.61424	9.16	8	15	0	13.74	11	11	12.5	11.5	11.5	13
B7PC06	Uncharacterized protein	660	75.7595	9.05615	51.52	1	19	30	77	5.58094	9.7	5	6	6.05642	17.88	8	9	0	17.58	7	8	3.44315	16.21	7	9	3.58941	12.42	8	10	5.23365	18.18	9	12	3.29252	17.12	8	9	1.76795	19.39	11	14	7.5	8.5	11	11.5
B7PIG8	RING finger protein, putative	774	85.0451	7.66455	42.51	1	22	31	139	14.614	16.54	12	34	5.74487	12.27	9	10	11.1367	15.76	11	19	7.86262	10.98	9	16	6.90049	9.82	7	12	1.80242	14.21	9	18	12.0947	9.82	8	14	7.53189	16.54	11	16	22	17.5	15	15
B7Q1Y2	6-phphogluconate dehydrogenase, decarboxylating (Fragment)	507	55.0913	7.12256	46.55	1	17	21	122	40.8019	14	5	16	34.7519	17.95	7	13	28.7657	27.61	9	15	40.3944	28.8	12	23	26.4119	14.99	6	10	26.8246	22.09	9	13	30.9538	22.29	8	15	35.9057	26.82	11	17	14.5	19	11.5	16
B7Q3J3	Aminopeptidase, putative (Fragment)	602	68.94	6.81494	30.9	1	13	23	84	0	10.8	6	9	5.42102	9.97	6	8	3.54608	13.95	6	9	1.9854	14.12	7	10	5.14415	7.97	5	10	6.81865	16.45	9	12	3.49181	14.95	8	12	2.02289	18.6	11	14	8.5	9.5	11	13
B7PC28	ABC transporter, putative	1700	189.679	8.03076	32.71	1	30	47	114	5.11876	11.29	14	15	8.85123	10.06	11	13	5.41331	9.41	13	14	13.3305	11.12	15	19	1.6813	8.06	10	13	5.41891	4.47	8	11	11.2438	5.71	8	14	5.42672	7.94	11	15	14	16.5	12	14.5
B7PB10	Uncharacterized protein	540	58.7641	4.80518	46.48	1	26	34	117	9.1667	25.19	12	15	0	18.52	9	17	11.8602	27.41	13	19	3.46088	17.59	9	15	3.33098	16.85	8	11	3.74928	16.85	8	14	3.77727	12.22	8	10	12.7703	19.81	11	16	16	17	12.5	13
B7PJ00	Uncharacterized protein	670	72.886	5.65576	41.94	1	23	31	87	3.46296	15.07	8	9	5.94726	15.37	11	14	3.931	10.6	6	9	3.85746	10.9	6	8	2.45156	13.88	8	9	0	16.42	8	8	6.9434	12.39	8	12	11.2148	17.01	11	18	11.5	8.5	8.5	15
B7Q6N0	Uncharacterized protein	422	46.1467	9.51025	54.27	1	15	28	82	5.01821	24.41	10	12	6.97684	18.96	7	10	3.34296	28.2	11	13	1.67608	16.11	5	5	0	23.7	8	10	1.82167	22.04	8	10	1.60571	20.38	8	10	3.47881	27.73	11	12	11	9	10	11
B7QLY2	Leucyl-tRNA synthetase, putative (Fragment)	755	86.104	6.99072	43.84	1	25	36	92	3.65102	15.76	10	13	3.66404	15.89	12	14	5.69693	9.27	8	11	3.48374	12.98	7	9	1.93278	8.08	6	9	5.38882	11.52	8	10	1.82222	11.66	8	11	2.03711	15.1	11	15	13.5	10	9.5	13
B7Q218	Cell division protein, putative	326	37.2782	6.37939	56.44	1	19	22	131	42.731	38.34	11	23	27.9739	33.44	10	20	24.6017	31.6	11	18	19.4084	25.46	9	15	5.22345	20.25	8	15	3.26795	16.87	7	9	8.38192	19.02	8	13	23.4692	30.37	11	18	21.5	16.5	12	15.5
B7Q4P8	Nicotinate phphoribyltransferase	533	59.8754	7.38623	51.03	1	20	29	130	28.1065	24.58	13	23	26.2663	16.32	9	16	30.2596	21.95	14	23	38.3467	24.39	15	29	8.98351	7.88	4	6	14.1008	11.63	7	9	10.1841	14.07	8	9	20.4086	23.26	11	15	19.5	26	7.5	12
B7QF53	Uncharacterized protein	958	103.086	8.86572	28.71	1	11	24	60	0	6.16	5	9	1.60739	7.31	6	6	0	8.66	6	6	1.76666	5.22	4	7	0	4.59	3	4	1.68293	8.66	7	8	0	10.23	8	9	3.65006	16.18	11	11	7.5	6.5	6	10
B7PE56	Uncharacterized protein	804	87.3479	7.69385	36.44	1	24	33	90	3.31566	18.66	11	15	1.66848	12.94	8	11	7.38544	12.31	9	12	3.89982	11.57	8	9	3.63705	16.29	11	13	3.96381	8.83	6	8	1.87022	12.31	8	10	3.74286	13.81	11	12	13	10.5	10.5	11
B7QHT5	Replication factor C, subunit RFC4, putative	363	41.0293	7.91357	54.55	1	21	24	98	6.68489	23.42	9	13	6.38412	23.42	10	13	8.97515	35.81	11	14	6.74569	18.73	7	10	7.93049	28.1	12	13	5.2033	14.33	5	7	3.45658	19.56	8	11	3.43958	29.2	11	17	13	12	10	14
B7Q9Z9	Zinc finger, c2h2 type domaincontaining protein	665	75.061	7.50342	45.56	1	29	34	115	0	15.64	9	13	0	17.89	11	16	0	16.69	10	18	1.65785	15.34	8	14	1.73043	13.23	7	10	1.7632	9.17	5	14	0	14.59	8	12	0	18.8	11	18	14.5	16	12	15
B7PD76	Erythrocyte band 7 integral membrane protein, putative (Fragment)	271	29.8229	7.10791	47.23	1	10	15	147	27.301	27.31	9	16	28.2358	30.26	8	16	42.6126	34.69	8	18	40.2039	38.38	9	17	43.5486	21.4	5	19	44.613	21.4	5	17	61.2334	33.58	8	23	44.859	42.44	11	21	16	17.5	18	22
B7PQS0	G patch domain-containing protein, putative	511	57.8265	6.45557	55.38	1	23	31	69	1.67844	20.55	9	9	8.88808	21.53	9	11	5.49578	15.07	5	8	3.96885	22.31	9	9	0	13.5	5	6	0	11.74	5	6	0	18	8	9	3.7976	22.7	11	11	10	8.5	6	10
B7QCV3	No-mechanoreceptor potential A, putative	1131	120.379	6.94678	36.69	1	30	40	98	0	10.79	9	13	0	10.79	9	12	2.03849	13.62	12	12	0	10.52	8	9	5.16074	12.02	10	14	0	13.7	13	16	0	6.98	7	9	1.76322	9.99	11	13	12.5	10.5	15	11
B7QB92	60 kD ribonucleoprotein ssa/ro, putative (Fragment)	475	51.8608	8.19189	46.95	1	24	27	118	15.696	20.63	10	15	22.4824	30.32	14	18	7.83971	22.74	11	14	12.1574	29.68	14	21	1.72557	14.74	7	11	4.60836	24.84	13	17	3.51983	13.05	7	10	3.72877	21.68	11	12	16.5	17.5	14	11
B7Q6Y7	RNA-binding protein musashi, putative	275	28.7977	7.40088	44.73	1	15	17	252	107.699	31.64	11	39	103.317	31.64	12	37	86.4622	28.36	9	30	90.2298	34.18	11	36	57.4059	36.36	10	27	87.3549	38.91	12	35	54.8042	26.55	7	21	67.2373	35.27	11	27	38	33	31	24
B7PZB3	Fibrinogen, putative	585	66.0198	7.2251	66.67	1	26	46	96	3.28392	18.12	9	11	5.6284	32.99	15	19	3.5566	22.74	11	13	1.65871	16.92	8	8	0	29.74	13	13	3.52967	24.96	11	13	0	12.65	7	7	3.46966	24.1	11	12	15	10.5	13	9.5
B7Q4J3	ABC transporter, putative (Fragment)	1271	141.607	7.6792	27.62	1	27	40	89	1.81144	10.62	10	11	1.68716	9.05	9	10	3.80762	8.81	9	10	0	5.98	6	7	3.61763	11.88	12	14	5.33501	9.05	11	15	0	5.9	7	9	6.73313	12.51	11	13	10.5	8.5	14.5	11
B7PT93	Lysine-ketoglutarate reductase, putative	880	97.7897	6.97607	42.84	1	26	37	93	1.86127	14.2	9	12	1.71784	7.16	7	10	1.62819	16.14	10	13	0	14.89	11	13	1.77546	7.16	6	8	0	14.32	10	15	0	9.55	7	7	3.36905	16.02	11	15	11	13	11.5	11
B7QBW4	Uncharacterized protein	221	26.2928	8.36768	70.14	1	13	24	109	5.25893	20.81	5	14	1.68827	38.01	9	15	1.79662	34.84	9	18	1.61161	35.75	7	9	1.93228	21.72	6	13	3.80862	40.27	10	14	5.21497	32.13	7	11	1.66453	38.91	11	15	14.5	13.5	13.5	13
B7P428	Vacuolar ATP synthase subunit E, putative	541	60.7071	9.21729	40.67	1	19	31	108	25.522	20.7	12	18	14.594	19.22	12	19	13.3356	20.15	9	13	16.3069	22.92	11	15	0	12.57	5	7	6.78338	19.78	10	14	1.85688	11.83	7	9	7.48526	16.82	11	13	18.5	14	10.5	11
B7PUE8	4-aminobutyrate aminotransferase, putative	428	48.1113	7.72314	62.38	1	30	32	154	56.219	38.32	13	28	27.632	24.77	11	19	43.2134	38.55	17	27	40.0908	26.87	11	23	0	12.62	4	7	6.75048	29.91	10	17	1.63937	26.87	7	10	51.8225	31.31	11	23	23.5	25	12	16.5
B7PJR8	Medium-chain acyl-CoA dehydrogenase, putative	416	45.3829	8.14795	70.19	1	22	27	104	21.3642	20.91	8	14	15.8877	34.86	11	15	21.5844	31.01	9	14	21.8165	27.16	10	13	2.73259	12.98	4	4	14.3873	25.96	10	14	13.8407	22.6	7	11	18.7822	35.1	11	19	14.5	13.5	9	15
B7QFZ1	Uncharacterized protein (Fragment) (Fragment)	242	27.4139	9.14404	97.11	1	20	32	98	0	33.06	5	8	3.97312	37.19	6	10	3.82754	77.27	17	18	3.60932	53.72	10	13	4.01465	43.8	8	11	7.53806	55.37	9	13	1.74729	48.35	7	10	5.64904	71.07	11	15	9	15.5	12	12.5
B7P9K7	Uncharacterized protein	605	69.3484	5.56689	41.65	1	22	32	78	3.66475	13.88	7	10	0	7.6	5	5	3.36012	12.4	7	9	3.3311	11.57	6	7	1.63201	12.07	6	8	1.89149	13.06	9	13	1.6593	10.74	7	12	3.36717	17.02	11	14	7.5	8	10.5	13
B7PT36	Calcium activated chlorine channel, putative	828	90.6771	6.88818	42.27	1	20	32	79	3.6033	6.52	5	9	3.31406	13.16	8	10	1.74954	16.43	8	12	0	7.13	5	9	0	6.04	5	5	3.40317	14.98	9	12	1.76798	12.8	7	9	1.87537	13.65	11	13	9.5	10.5	8.5	11
B7Q5U3	SGT1 protein, putative	640	70.3608	5.14795	35.94	1	17	26	94	6.76871	11.41	6	10	3.57658	10.63	7	10	5.34377	5.94	4	6	5.151	11.09	8	12	7.60772	17.5	10	16	7.68855	13.28	8	12	3.44709	12.97	7	13	3.58769	17.97	11	15	10	9	14	14
B7QBY6	Glyoxalase, putative	305	34.2683	6.97607	61.31	1	19	24	165	21.6742	36.07	12	28	31.997	31.48	9	19	27.8318	27.21	8	17	30.3215	34.75	10	22	41.2082	28.85	8	18	49.8381	28.52	8	22	38.0487	25.9	7	18	33.3366	38.03	11	21	23.5	19.5	20	19.5
B7QN35	cAMP-dependent rap1 guanine-nucleotide exchange factor, putative	713	81.8656	8.96826	47.55	1	29	41	111	9.26092	19.21	11	15	4.96245	20.2	12	14	0	18.23	13	19	5.92828	20.76	12	15	1.71389	18.51	12	15	2.67718	10.8	7	9	1.64821	13.46	7	7	9.71359	19.07	11	17	14.5	17	12	12
B7Q954	Uncharacterized protein	1477	163.247	6.93213	27.49	1	31	44	114	5.39747	11.31	13	18	7.66742	8.4	11	18	7.73659	8.6	10	12	3.66143	9.75	13	16	1.84356	7.45	10	15	5.89503	5.42	7	10	5.135	6.91	7	11	2.42044	8.53	11	14	18	14	12.5	12.5
B7QNN9	Uncharacterized protein (Fragment) (Fragment)	926	100.859	6.75635	30.99	1	27	33	107	1.85083	14.04	11	20	15.5747	12.1	10	16	14.0415	13.07	11	17	7.34299	11.02	10	13	2.19814	9.61	9	9	3.40491	8.21	7	8	2.08636	8.75	7	9	8.91788	15.33	11	15	18	15	8.5	12
B7Q2C0	Secreted metalloprotease, putative	638	72.6195	7.6792	42.79	1	19	28	90	3.33804	15.36	9	11	1.62576	15.83	8	10	0	11.29	8	12	1.80386	13.95	7	13	0	7.99	6	8	0	13.79	7	10	0	15.36	7	10	3.2611	23.2	11	16	10.5	12.5	9	13
B7P6M0	Ca2\+/calmodulin-dependent protein kinase, putative (Fragment)	447	50.4284	6.97607	41.61	1	19	23	134	31.3964	24.38	12	25	19.5803	24.61	10	16	26.6711	22.37	12	23	33.011	25.06	12	21	0	13.65	5	6	12.437	19.46	7	11	4.98573	15.44	7	10	34.7999	22.15	11	22	20.5	22	8.5	16
B7QLC7	Ribonucleide-diphphate reductase (Fragment)	766	87.1162	8.11865	42.17	1	12	31	114	13.729	18.67	13	22	18.4145	19.19	13	19	5.09015	9.79	7	12	15.2364	13.05	10	17	1.64996	9.53	5	8	3.33383	12.14	7	13	1.90113	14.23	7	9	3.3755	17.75	11	14	20.5	14.5	10.5	11.5
B7Q634	Cap binding protein, putative	779	89.6488	5.96045	44.54	1	31	37	116	26.3047	19	13	21	25.2715	13.09	9	16	31.3198	32.99	17	24	22.1092	15.28	12	21	0	7.45	4	4	1.62833	11.55	7	8	0	11.94	7	7	14.4414	16.94	11	15	18.5	22.5	6	11
B7PQ07	H(Beta)58 protein, putative	315	36.3028	7.62061	49.84	1	16	20	148	53.5602	33.97	8	19	32.5176	31.75	9	16	41.7678	24.76	6	15	54.2803	36.51	11	21	56.8762	31.11	8	22	43.5433	21.59	6	16	42.594	24.44	7	17	55.4188	37.78	11	22	17.5	18	19	19.5
B7PUC0	Uncharacterized protein	993	107.01	4.91943	33.13	1	23	32	71	1.85148	8.36	6	7	0	14.6	10	10	0	5.04	4	4	3.64542	12.79	9	12	2.25571	10.07	8	8	4.3415	8.16	6	8	1.88443	10.47	7	9	5.1937	12.89	11	13	8.5	8	8	11
B7P2I1	Oxysterol-binding protein (Fragment)	621	69.7049	7.88428	43	1	19	35	69	1.65408	15.3	8	13	0	16.1	8	9	0	8.05	4	5	3.5457	14.98	7	8	1.63755	14.81	7	7	7.31371	13.53	6	7	0	15.94	7	8	1.84511	24.8	11	12	11	6.5	7	10
B7PR64	Poly(A) polymerase, putative	438	48.5177	8.35303	47.72	1	14	23	76	5.25955	10.73	4	8	1.63525	15.53	6	10	1.75465	13.7	6	7	3.59919	14.16	6	10	2.02699	21.46	7	9	3.56726	17.12	6	10	7.33035	17.35	7	10	3.25758	25.8	11	12	9	8.5	9.5	11
B7QDF5	Vacuolar H+-ATPase V1 sector, subunit B, putative	480	52.9732	5.2749	52.29	1	20	24	148	39.6781	31.46	11	22	43.1966	23.54	9	20	62.2894	30.83	11	28	53.3988	33.75	12	24	11.4975	13.13	6	10	22.5204	13.75	6	12	14.9188	18.54	7	13	38.0132	32.08	11	19	21	26	11	16
B7PR75	Uncharacterized protein (Fragment) (Fragment)	418	45.7484	10.8433	57.42	1	9	30	86	3.34388	21.29	8	10	4.24171	22.73	8	16	2.10801	21.29	6	6	1.9887	25.12	11	17	1.85473	16.99	6	9	0	19.38	6	7	2.25883	19.86	7	10	1.64958	28.95	11	11	13	11.5	8	10.5
B7PYV3	WD-repeat containing protein	404	44.4468	6.93213	49.5	1	18	20	97	0	11.39	4	4	8.02106	28.71	11	14	6.76883	23.51	11	19	17.4008	17.08	8	16	3.81741	22.28	7	8	5.69634	13.12	5	6	12.3411	19.31	7	13	15.5897	34.65	11	17	9	17.5	7	15
B7P4Z5	Phenylalanine hydroxylase, putative (Fragment)	446	50.7244	6.25244	39.91	1	3	22	91	0	10.54	7	10	5.81331	16.82	11	18	2.04938	14.57	7	10	3.43039	9.42	5	9	7.94976	11.43	7	12	5.88934	10.09	5	10	1.8283	16.82	7	8	7.80852	28.48	11	14	14	9.5	11	11
B7Q0Z9	Peptidyl-prolyl cis-trans isomerase, putative	373	42.4833	6.37939	42.9	1	11	24	67	1.63502	21.18	10	11	1.60956	24.13	8	10	0	9.65	4	5	1.74608	17.43	7	8	0	10.72	5	5	1.65472	12.6	5	5	0	16.35	7	9	1.77877	18.23	11	14	10.5	6.5	5	11.5
B7PDN5	Protein kinase C-binding protein NELL1, putative (Fragment)	695	77.5146	5.8335	42.59	1	24	30	98	1.62162	19.14	10	11	0	10.79	7	8	0	15.4	10	13	3.85489	8.92	4	6	1.6854	13.81	10	13	2.03769	27.05	15	22	1.60199	11.08	6	11	0	20.72	11	14	9.5	9.5	17.5	12.5
B7PMS9	Zinc finger protein, putative	855	90.9592	7.28369	37.89	1	27	35	107	3.9324	18.25	16	20	1.61963	14.85	11	14	1.62039	15.32	13	15	0	17.08	13	15	0	5.5	4	5	1.93981	16.96	13	17	1.61696	8.07	6	9	2.27659	16.61	11	12	17	15	11	10.5
B7PLW8	PHD/F-box containing protein, putative (Fragment)	682	76.8588	7.85498	41.2	1	30	32	142	11.6427	25.37	16	22	10.3835	12.32	7	16	11.8987	17.16	10	16	11.9799	20.67	10	18	8.63394	13.05	8	15	6.75366	20.09	11	21	3.41975	12.32	6	17	10.8176	16.86	11	17	19	17	18	17
B7PUM7	Peroxinectin, putative	812	90.784	6.62451	39.16	1	26	29	129	1.61841	17.61	13	24	0	10.47	8	15	3.91926	15.15	10	17	1.8679	16.87	13	21	1.64152	13.42	11	12	2.02869	8.87	10	15	1.84128	10.1	6	10	4.65767	19.7	11	15	19.5	19	13.5	12.5
B7QFN6	Proliferating cell nuclear antigen	261	28.9393	4.69092	65.13	1	20	22	182	44.3103	46.36	13	26	54.7546	43.3	11	27	52.7923	42.91	11	27	50.6457	53.26	14	25	36.8827	37.55	9	21	34.6691	37.55	10	23	14.7911	27.59	6	16	31.3006	38.7	11	17	26.5	26	22	16.5
B7Q888	Uncharacterized protein	500	56.1944	5.10986	45.2	1	16	25	81	6.00682	10.6	4	11	3.53649	16.2	8	11	0	12.4	6	7	5.52001	20.2	8	10	2.52307	21	8	9	2.04174	22.4	10	14	2.82731	15.8	6	7	0	22.4	11	12	11	8.5	11.5	9.5
B7P342	B-cell lymphoma/leukemia, putative	616	65.6469	9.40771	52.6	1	31	37	156	6.91385	25.65	13	23	6.95991	19.48	12	20	11.2776	24.03	13	24	3.42404	19.81	11	23	5.71489	26.14	13	20	3.5643	14.94	9	13	0	10.06	6	12	6.5849	22.73	11	21	21.5	23.5	16.5	16.5
B7P2W7	NAD dehydrogenase, putative	843	94.0457	6.80029	44.48	1	28	44	98	0	14.83	10	12	5.30304	11.74	8	8	9.60728	10.79	6	9	5.10478	18.15	16	18	2.04658	14	11	13	0	13.52	9	10	0	9.02	6	10	9.02358	17.44	11	18	10	13.5	11.5	14
B7QKW6	Vesicle coat complex COPI, beta' subunit, putative (Fragment)	519	57.9157	7.18115	51.25	1	27	29	136	16.6927	20.81	9	15	40.8929	29.29	14	24	33.8668	23.31	11	18	35.4683	35.45	14	23	21.3713	20.62	10	16	8.7935	18.11	9	10	29.9147	14.45	6	12	31.3004	21.58	11	18	19.5	20.5	13	15
B7PQL8	WD-repeat protein, putative (Fragment)	838	92.2434	5.36377	47.61	1	33	42	89	8.02959	9.07	6	6	1.70725	8.11	7	11	12.4045	18.5	14	18	7.39946	11.22	8	12	1.64774	13.6	9	12	0	13.37	9	12	0	9.31	6	6	1.66599	12.41	11	12	8.5	15	12	9
B7PKK3	Uncharacterized protein	705	80.4891	5.98584	37.16	1	26	30	103	10.6051	20.14	14	20	3.89304	14.61	8	10	7.32059	13.05	8	11	4.98577	19.57	11	15	3.69087	14.61	8	16	3.58039	14.47	9	11	1.61159	10.21	6	8	6.83563	14.18	11	12	15	13	13.5	10
B7P201	Ran GTPase-activating protein, putative	527	55.6946	4.93213	63.76	1	30	33	159	63.4616	38.14	14	28	50.868	40.42	18	31	41.146	31.12	12	23	45.5993	27.89	11	21	1.7666	17.27	7	9	25.1239	25.43	9	22	1.65988	18.41	6	7	32.941	25.81	11	18	29.5	22	15.5	12.5
B7PB79	PDZ-containing protein, putative	957	102.527	7.23975	36.78	1	25	37	78	1.76557	13.06	9	10	5.5411	7.84	7	10	1.63362	7.63	5	5	1.62731	16.51	10	11	1.79075	9.09	7	9	3.66395	10.76	9	11	1.63459	6.06	6	10	1.78775	14.84	11	12	10	8	10	11
B7PP10	Rhophilin-2, putative	665	75.0664	6.81494	35.19	1	16	23	95	5.23155	14.89	7	11	2.06879	6.77	3	5	5.74134	4.21	3	8	4.54331	10.83	6	12	16.5209	12.93	9	21	5.90682	12.33	8	13	6.25019	12.18	6	10	7.83949	15.04	11	15	8	10	17	12.5
B7QBL3	Histidine ammonia-lyase	657	72.5233	7.06396	41.4	1	17	30	84	0	14	7	7	1.72685	12.18	6	10	6.7293	15.83	11	12	11.3376	15.07	9	14	5.76724	12.33	8	11	1.607	13.55	8	11	1.70369	12.02	6	7	7.2485	18.42	11	12	8.5	13	11	9.5
B7QDY5	Protease, putative	505	57.8384	5.65576	49.31	1	17	25	107	19.2914	21.58	9	13	16.1637	17.43	7	12	17.5331	17.03	8	14	11.2499	20	9	18	1.76902	19.41	8	13	8.1845	16.04	7	11	6.88816	14.65	6	9	31.3737	22.57	11	17	12.5	16	12	13
B7QFP5	Arf6 guanine nucleotide exchange factor, putative (Fragment)	431	49.192	8.19189	49.65	1	23	28	89	1.6055	15.55	6	6	5.08192	31.09	11	14	11.6794	20.88	9	12	3.79822	21.35	8	9	0	16.24	7	10	1.89584	16.94	7	11	7.92966	16.24	6	7	29.23	24.36	11	20	10	10.5	10.5	13.5
B7Q203	ATPase, putative	368	41.187	6.06201	61.96	1	22	26	132	24.4962	39.67	15	29	10.7569	32.34	12	15	21.2117	36.14	16	25	10.8763	33.7	10	13	1.60888	15.49	6	9	5.44788	16.85	7	15	1.70539	15.49	6	11	15.0826	33.42	11	15	22	19	12	13
B7PYD4	Signal recognition particle 68 kDa protein, putative	525	59.2127	8.29443	47.62	1	24	27	113	21.5641	25.71	11	20	10.205	21.71	8	14	31.2155	24.38	11	20	12.9209	24.95	10	15	2.02331	11.05	5	8	15.671	15.62	7	12	4.68948	15.43	6	7	24.7389	27.43	11	17	17	17.5	10	12
B7Q5F6	Proteasome subunit alpha type	246	27.2639	7.00537	58.13	1	16	18	132	37.9925	52.44	14	26	31.0615	48.37	13	24	27.7087	41.87	11	20	24.41	35.77	8	17	1.67605	13.82	5	8	13.3965	31.71	7	12	12.1481	29.27	6	9	27.5404	45.53	11	16	25	18.5	10	12.5
B7PIN0	Hipk, putative	938	103.121	9.27588	36.03	1	21	33	88	3.28792	13.54	10	14	1.67207	9.91	7	14	3.99093	8.74	8	12	2.18913	6.18	5	8	3.75119	5.01	4	6	0	6.93	7	10	1.62594	7.57	6	9	2.32753	16.31	11	15	14	10	8	12
B7Q331	Gluce-6-phphate 1-dehydrogenase (Fragment)	523	59.5286	8.49951	58.7	1	27	29	146	49.133	33.08	14	33	33.2299	28.3	13	19	47.4644	41.68	16	30	44.6693	32.12	14	26	2.46687	6.69	3	4	19.6474	17.02	7	12	4.1526	10.13	6	7	20.5084	23.52	11	15	26	28	8	11
B7PM07	Uncharacterized protein	492	57.5029	7.6499	61.59	1	26	35	72	4.92186	29.88	11	12	2.0416	12.2	5	6	5.09272	27.64	13	14	2.04872	15.24	5	6	5.47528	15.24	7	10	0	14.63	6	6	1.72506	15.04	6	6	0	20.53	11	12	9	10	8	9
B7QMB3	Neprilysin, putative (Fragment)	613	70.5168	8.32373	44.7	1	21	26	63	4.05239	13.38	5	6	3.62693	7.18	4	6	1.60264	9.95	5	6	1.74036	9.79	6	7	1.66187	9.46	5	9	0	14.85	6	7	0	11.75	6	8	8.11851	22.35	11	14	6	6.5	8	11
B7QNP8	Cysteine-rich motor neuron, putative	589	64.3573	7.69385	41.09	1	31	33	116	5.13673	23.6	12	19	1.7826	12.9	7	9	3.63812	19.86	10	17	6.92424	28.35	15	18	4.99258	23.26	10	18	5.16014	10.7	5	10	0	10.19	6	10	1.83615	22.24	11	15	14	17.5	14	12.5
B7PHN8	Histone transcription regulator, putative	643	69.7072	7.00537	49.77	1	28	34	100	4.25608	22.86	13	19	6.89259	20.06	12	19	7.74648	27.68	12	17	1.69012	16.64	10	12	1.93575	5.91	4	6	0	8.09	5	7	0	12.75	6	8	3.9119	19.91	11	12	19	14.5	6.5	10
B7P555	Coronin (Fragment)	487	54.7523	8.08936	41.68	1	14	25	87	6.80217	15.61	8	12	3.76002	19.3	8	11	2.12011	30.39	10	13	12.4944	18.28	9	15	2.14881	9.86	4	7	0	14.37	5	7	0	12.73	6	6	6.66425	23.41	11	16	11.5	14	7	11
B7P3S7	PDZ/DHR/GLGF domaincontaining protein	705	77.4446	9.01221	62.7	1	25	36	99	1.96143	23.97	13	17	4.99085	20	11	14	1.63436	21.7	12	14	1.88443	14.75	9	12	1.64665	19.29	9	13	0	8.79	4	5	0	10.07	6	9	3.42915	23.83	11	15	15.5	13	9	12
B7Q2E7	Gamma-tubulin complex component	870	97.609	6.60986	33.79	1	14	34	73	3.63043	6.55	6	6	3.76537	6.55	5	6	9.00285	8.39	8	13	2.09283	13.22	12	13	0	9.31	6	6	3.42445	5.29	4	5	5.33634	10.34	6	7	9.20331	15.63	11	17	6	13	5.5	12
B7P9S9	Uncharacterized protein	277	32.1905	7.88428	86.28	1	28	35	87	1.62812	51.62	10	13	5.16039	44.4	12	15	1.65248	16.97	6	8	1.71196	23.47	8	13	6.61436	35.74	12	17	0	3.97	1	1	0	29.24	6	7	0	42.96	11	13	14	10.5	9	10
B7PUJ3	cAMP-dependent protein kinase catalytic subunit, putative	700	78.3092	8.83643	35.71	1	16	33	115	1.80893	14.14	8	11	3.38106	18	13	19	5.37144	10.86	9	18	7.19331	8	6	10	3.84512	10.86	7	15	1.84507	16.14	13	17	5.33527	8.14	5	8	9.29891	13	11	17	15	14	16	12.5
B7QHW6	Sericin-2, putative	366	38.1934	11.7808	62.57	1	25	29	149	39.4502	37.98	11	25	39.9762	36.07	10	24	45.5347	45.63	16	30	29.3018	41.53	14	24	6.13451	10.66	3	4	24.4504	27.6	10	17	11.6592	18.03	5	8	22.2115	33.33	11	17	24.5	27	10.5	12.5
B7PBR2	Protein kinase, putative	455	51.2186	8.00146	60.88	1	14	34	97	3.64175	20.88	8	12	3.51831	22.86	8	13	1.70556	18.24	7	11	3.8923	21.1	9	14	5.78505	27.25	10	15	3.6103	27.03	9	12	0	14.29	5	8	5.00559	26.59	11	12	12.5	12.5	13.5	10
B7PMB7	Uncharacterized protein (Fragment) (Fragment)	215	24.2491	7.2251	81.4	1	22	26	128	16.7696	54.88	12	18	14.5492	40	9	17	31.8685	57.21	14	23	25.5796	43.72	11	19	3.57766	27.91	5	7	12.0462	40.93	9	14	17.3839	28.84	5	7	41.012	57.67	11	23	17.5	21	10.5	15
B7Q0D4	Fumarylacetoacetase, putative	459	50.4184	6.97607	39.65	1	15	22	132	35.3828	23.97	11	23	27.8192	25.93	11	22	21.3089	18.52	10	18	18.7048	20.04	9	19	5.86846	9.8	3	6	15.8137	18.95	9	15	11.9612	11.98	5	9	23.1335	24.62	11	20	22.5	18.5	10.5	14.5
B7P7Y4	Enoyl-CoA hydratase, putative (Fragment)	357	39.3178	6.60986	54.06	1	23	31	108	20.5049	27.45	11	17	14.4955	31.09	10	14	13.0263	32.77	12	17	13.971	28.01	11	14	2.00241	32.49	11	14	11.7252	29.41	8	11	7.08626	17.93	5	7	12.2795	31.37	11	14	15.5	15.5	12.5	10.5
B7PJZ7	Coronin	396	44.2187	8.01611	40.66	1	18	22	104	14.6781	18.94	7	14	15.9536	27.02	12	16	25.462	26.52	10	17	14.5029	24.24	11	16	9.79434	17.68	6	8	4.28575	19.7	8	8	5.06072	10.35	5	7	20.5922	23.23	11	18	15	16.5	8	12.5
B7QMU4	29 kDa ribonucleoprotein B, putative	364	40.0353	9.11475	53.85	1	25	28	128	49.9976	29.12	11	21	35.1662	28.85	13	21	22.4389	36.81	15	21	23.353	29.95	10	16	13.5152	27.2	9	13	9.74927	19.51	7	10	6.70052	13.74	5	6	26.7766	29.4	11	20	21	18.5	11.5	13
B7PZ64	Uncharacterized protein	588	64.8708	9.64209	37.41	1	17	20	99	3.85588	12.76	7	9	7.001	12.24	7	14	3.53318	15.99	9	15	7.00355	11.9	8	14	3.73271	17.69	9	14	3.89006	10.88	7	9	0	10.37	5	6	5.35688	20.24	11	18	11.5	14.5	11.5	12
B7Q2Y3	Sterol response element binding protein cleavage-activating protein, putative (Fragment)	918	101.98	8.27979	24.73	1	17	23	70	3.44376	5.77	4	5	0	5.45	4	7	3.42712	5.45	4	6	0	7.95	5	6	0	10.02	8	9	3.92743	7.19	7	11	3.34455	3.81	5	10	3.34788	15.9	11	16	6	6	10	13
B7Q994	Chromatin regulatory protein sir2, putative	403	46.0051	9.70068	79.65	1	25	37	90	1.84097	29.03	9	11	1.72382	29.03	9	11	7.21542	31.51	12	18	1.65698	37.97	13	18	0	12.66	4	5	0	28.29	7	7	0	17.62	5	8	3.74747	33.75	11	12	11	18	6	10
B7PDV7	Uncharacterized protein	380	42.7658	8.54346	63.42	1	7	27	68	5.29883	14.47	4	5	3.46833	23.16	8	8	3.33461	18.95	6	9	1.63784	9.47	3	5	3.27789	25.53	10	10	0	14.74	6	10	0	17.89	5	6	7.01943	28.95	11	15	6.5	7	10	10.5
B7PZH8	UDP-N-acetylglucamine pyrophphorylase, putative (Fragment)	477	53.796	5.97314	54.09	1	12	27	61	3.6206	27.46	9	12	0	10.06	4	5	1.80778	14.88	6	7	2.01157	11.11	5	5	2.03225	17.82	7	9	0	14.68	6	6	0	12.37	5	5	3.76205	27.25	11	12	8.5	6	7.5	8.5
B7PLF8	DNA-damage-repair/toleration protein DRT111, putative (Fragment)	379	42.0756	8.70459	50.92	1	16	24	95	19.1589	20.84	9	29	7.93972	20.84	7	11	4.09099	16.09	5	11	2.60391	20.58	6	6	5.02982	16.09	5	6	1.61932	20.05	6	12	0	20.58	5	5	9.70827	28.5	11	15	20	8.5	9	10
B7PIQ9	Proline-rich protein, putative (Fragment)	300	33.6465	9.45166	65	1	18	30	80	8.75334	28	9	11	6.89926	31	12	14	3.75631	35.33	11	15	1.79961	32.33	9	11	2.09728	18.67	4	5	3.24826	24	6	7	1.69464	18.33	5	6	5.2654	39.67	11	11	12.5	13	6	8.5
B7PWR4	Leucine-rich transmembrane protein, putative	472	53.2016	5.85889	35.81	1	12	22	70	6.45304	19.49	10	13	3.79279	15.68	7	12	6.23175	12.92	6	7	5.66288	13.56	6	8	2.03919	8.26	4	5	5.6325	12.29	6	7	4.09216	6.14	5	6	7.30906	21.19	11	12	12.5	7.5	6	9
B7PV68	Aminoimidazole-4-carboxamide ribonucleotidetransformylase/IMP cyclohydrolase, putative (Fragment)	584	63.5678	7.89893	46.75	1	23	29	110	18.8482	21.23	10	16	19.8937	28.6	12	16	21.6169	17.47	9	18	27.1903	24.32	15	23	0	19.86	7	9	2.18449	10.45	5	5	0	14.21	5	5	18.7648	21.06	11	18	16	20.5	7	11.5
B7QEH7	Zinc finger protein, putative (Fragment)	240	26.4656	8.23584	62.08	1	10	18	64	0	23.33	5	5	1.73906	12.5	3	8	3.38223	21.67	5	9	0	13.33	3	6	0	23.75	5	6	1.63757	16.25	5	7	0	24.17	5	7	0	46.67	11	16	6.5	7.5	6.5	11.5
B7PYR8	RuvB-like helicase	458	50.5456	6.49365	31.22	1	10	14	88	29.8507	20.74	9	17	22.7053	17.25	7	11	22.0693	16.16	6	12	14.344	18.56	8	15	1.61366	10.26	4	4	3.88331	15.5	5	6	1.71446	14.85	5	6	16.3857	23.36	11	17	14	13.5	5	11.5
B7P0S7	RAB GTPase-activating protein, putative (Fragment)	752	85.2593	6.06201	31.91	1	13	22	49	0	2.53	2	3	0	3.19	2	4	0	5.32	3	3	1.64099	13.56	9	11	0	4.92	3	4	0	8.78	5	8	0	5.85	5	5	0	17.02	11	11	3.5	7	6	8
B7Q2M6	Kinesin-like protein	706	80.0845	6.40479	48.02	1	25	34	97	4.22853	25.64	14	16	3.90737	9.35	5	9	6.89237	16.15	10	14	7.8883	17.56	9	16	0	8.92	7	7	1.69029	17.85	12	14	0	7.65	4	5	7.28323	19.41	11	16	12.5	15	10.5	10.5
B7QMV7	Immunoglobulin vset domain-containing protein	746	82.2556	6.99072	45.17	1	26	41	110	0	14.08	10	14	5.44687	18.1	14	19	7.09931	18.36	12	15	5.43848	19.3	14	16	5.40784	18.77	14	17	1.63302	14.08	10	12	1.84304	5.76	4	4	0	12.87	11	13	16.5	15.5	14.5	8.5
B7PLJ6	Glycerol-3-phphate dehydrogenase [NAD(+)]	340	37.4494	6.53662	74.12	1	24	30	147	63.4855	42.94	11	28	39.7799	42.65	12	17	47.4006	57.06	18	31	54.0072	44.41	14	23	7.14882	17.06	5	11	15.8093	33.53	9	13	7.54897	17.65	4	7	44.0474	40	11	17	22.5	27	12	12
B7PQS1	Phenylalanyl-tRNA synthetase beta subunit, putative	587	65.4254	6.58057	47.19	1	24	29	144	41.4413	30.32	17	35	18.9271	22.49	12	22	24.4831	26.24	14	26	22.0232	26.24	13	21	0	3.75	2	5	9.14431	15.84	9	13	2.20037	6.47	4	4	22.3948	20.1	11	18	28.5	23.5	9	11
B7QCH0	ABC transporter, putative	1112	121.035	7.12256	33.09	1	27	33	82	1.60764	11.69	10	14	0	10.88	10	13	0	6.29	6	8	0	6.83	5	5	0	12.32	10	12	0	8.18	8	9	2.04485	4.68	4	4	6.60579	10.88	11	17	13.5	6.5	10.5	10.5
B7PND4	Kinesin-like protein	700	78.2487	7.29834	46.86	1	25	37	86	19.2647	19.71	11	20	8.73998	21	13	15	13.4417	11.43	7	9	0	7.29	4	5	0	16	8	8	0	13	8	9	1.94806	7.43	4	4	10.9983	16.29	11	16	17.5	7	8.5	10
B7Q4P6	Disrupter of silencing SAS10, putative	501	56.9144	5.22412	36.13	1	20	24	94	13.8251	13.17	7	11	1.68773	13.97	7	8	10.7676	14.17	10	12	14.5785	15.17	9	16	7.33354	12.57	7	9	7.6975	16.37	8	13	5.42905	9.58	4	10	11.0982	24.95	11	15	9.5	14	11	12.5
B7PR82	Thioredoxin reductase, putative	402	42.5696	5.17334	42.79	1	19	21	99	14.7464	19.4	8	13	8.99906	23.38	10	16	14.4474	22.39	7	13	16.1473	22.39	8	13	2.05413	15.17	5	9	7.15661	22.14	8	13	7.53344	12.19	4	6	10.7676	26.12	11	16	14.5	13	11	11
B7Q0Q8	Replication factor A 1, rfa1, putative	347	38.7462	9.26123	51.87	1	21	27	107	18.528	25.65	11	18	21.623	29.68	13	24	19.086	27.95	9	15	24.4974	18.16	5	13	0	6.92	4	5	7.01072	15.56	8	10	0	10.09	4	5	21.4226	28.53	11	17	21	14	7.5	11
B7QCH2	Ubiquitin specific protease, putative (Fragment)	643	72.5683	6.34131	41.52	1	20	27	72	1.773	8.71	5	6	2.01885	12.75	5	5	1.63297	14.15	6	7	0	13.84	9	9	1.66467	11.2	6	10	0	14.46	7	11	0	7.93	4	12	8.32657	18.2	11	12	5.5	8	10.5	12
B7Q4E2	Molybdenum cofactor biynthesis pathway protein, putative	381	42.2452	9.0708	50.13	1	14	19	79	7.79008	20.21	8	11	5.09611	20.73	7	10	4.98178	27.82	9	13	0	15.49	5	8	1.71293	15.75	5	6	5.74229	23.1	7	12	1.69032	8.4	4	7	0	30.18	11	12	10.5	10.5	9	9.5
B7PKS9	Galactokinase, putative	473	51.3156	6.23975	40.17	1	15	20	77	0	20.3	8	20	0	13.95	5	5	2.03806	15.43	8	11	3.63958	15.86	6	8	3.62015	9.3	4	7	0	18.6	7	9	0	10.15	4	4	3.57642	20.72	11	13	12.5	9.5	8	8.5
B7PB29	Excitatory amino acid transporter, putative	914	101.782	6.50732	40.37	1	24	32	73	0	12.14	8	11	3.75903	15.75	11	13	1.66229	11.27	7	8	1.73889	8.32	8	9	1.70613	8.97	7	7	0	9.52	6	6	0	4.27	4	6	3.38761	11.82	11	13	12	8.5	6.5	9.5
B7P3N6	Transformation upregulated nuclear protein, putative	316	32.5271	7.7085	42.72	1	14	14	109	25.7358	32.91	9	19	28.2642	36.08	9	18	18.9435	26.9	8	13	29.2626	31.96	9	17	3.09222	15.51	5	5	19.3413	23.73	7	14	2.37442	15.82	3	3	23.9544	39.87	11	20	18.5	15	9.5	11.5
B7QH01	5'->3' exoribonuclease, putative (Fragment)	759	87.1603	6.30322	34.12	1	13	27	59	21.8368	11.33	8	13	5.00378	7.64	5	7	5.96055	1.84	1	2	10.9563	13.83	7	9	0	6.46	4	5	0	10.54	7	7	0	4.08	3	3	6.46705	16.6	11	13	10	5.5	6	8
B7PXM8	Endothelinconverting enzyme, putative	759	87.1945	9.12939	34.52	1	19	28	75	5.49077	10.28	7	10	1.61007	12.38	7	11	1.63782	9.35	7	10	0	10.8	10	11	1.62554	8.17	6	8	0	8.43	6	9	0	4.87	3	3	0	15.28	11	13	10.5	10.5	8.5	8
B7Q836	Crooked neck protein, putative	583	69.2394	6.3667	38.59	1	14	22	60	3.09874	16.98	8	10	0	9.78	5	5	8.37993	11.32	7	10	6.40098	14.92	8	10	1.68947	3.43	2	2	9.12957	15.78	6	8	5.01227	5.49	3	3	3.1834	21.44	11	12	7.5	10	5	7.5
B7Q4N1	Zinc finger protein, putative	417	45.7693	8.73389	49.88	1	20	28	71	0	22.3	6	8	0	20.86	8	10	1.67227	27.1	13	17	1.6192	11.03	5	6	0	10.55	5	5	0	8.87	4	4	0	6.47	3	4	1.80016	34.53	11	17	9	11.5	4.5	10.5
B7PEW3	Molecular chaperone, putative	383	44.0071	9.14404	58.49	1	12	25	74	4.20688	20.63	6	9	3.85212	25.85	9	13	0	20.63	8	11	0	9.66	3	6	0	29.24	7	12	0	8.36	3	6	0	10.7	3	3	0	25.85	11	14	11	8.5	9	8.5
B7QMR7	E3 ubiquitin ligase, putative	181	20.8112	7.81104	72.93	1	13	20	60	1.6426	38.67	6	7	0	44.2	7	8	0	21.55	5	6	0	25.97	5	7	1.67043	32.6	6	9	1.63498	24.86	3	7	0	22.65	3	4	0	55.8	11	12	7.5	6.5	8	8
B7PVI1	G-protein coupled receptor, putative	180	19.8382	9.96436	43.33	1	7	13	75	5.39739	28.89	4	11	0	28.33	5	10	0	18.89	5	8	3.6748	18.89	5	9	1.66586	13.33	4	10	0	15.56	3	5	5.06973	13.33	3	8	3.78861	36.11	11	14	10.5	8.5	7.5	11
B7PN15	Ubiquitin specific protease, putative	844	93.2601	6.97607	40.4	1	19	30	61	1.96397	14.81	10	15	3.76225	3.67	3	3	3.42582	11.26	8	10	3.31168	14.1	8	13	0	5.45	3	3	0	2.49	2	2	0	6.52	3	3	5.11958	18.72	11	12	9	11.5	2.5	7.5
B7PZM7	MIC complex subunit MIC60 (Fragment)	403	46.3891	6.62451	48.14	1	16	21	64	32.6473	22.08	8	14	19.4397	15.88	5	9	21.0415	19.11	6	8	17.2426	23.33	8	9	1.64258	18.36	6	6	2.01316	8.68	4	4	0	2.23	1	1	20.3448	29.78	11	13	11.5	8.5	5	7
B7P1M1	Transcription initiation factor iie, alpha subunit, putative	425	47.1904	5.04639	50.35	1	16	23	64	5.30095	17.65	6	10	2.20225	13.18	5	9	1.73681	8.24	3	7	5.23906	17.41	7	11	1.70669	26.12	8	9	1.84891	17.88	6	6	0	0	0	0	3.56479	28.71	11	12	9.5	9	7.5	6
B7PNQ5	Uncharacterized protein	1764	189.149	7.10791	32.09	1	49	60	152	4.96103	14.06	17	24	3.23071	12.07	19	27	5.11111	7.71	12	18	0	7.26	10	13	3.60316	10.32	15	19	3.32782	6.97	11	18	5.57206	16.16	19	21	3.36776	7.31	10	12	25.5	15.5	18.5	16.5
B7QE10	RhoGAP domaincontaining protein	969	106.865	6.97607	35.91	1	34	35	193	8.47895	7.02	6	9	44.5053	18.06	15	24	39.2965	17.85	15	22	43.1661	16	13	23	58.5582	20.95	17	33	74.3004	22.81	18	37	59.9716	23.53	18	28	32.2574	14.86	10	17	16.5	22.5	35	22.5
B7QNU7	Jnk/sapk-associated protein, putative	723	82.5583	5.43994	43.15	1	28	40	138	7.62629	17.29	11	14	7.96466	15.08	11	14	17.6185	23.65	13	15	30.633	13.28	8	14	12.8949	12.86	11	15	20.8642	17.84	12	18	40.853	26.42	18	28	45.9099	13.97	10	20	14	14.5	16.5	24
B7PCQ4	Uncharacterized protein	864	93.2846	7.85498	48.73	1	31	43	140	8.78398	17.25	11	14	11.2029	14.58	10	16	21.3527	17.82	13	23	17.5141	17.36	14	22	9.69705	15.16	9	12	15.3339	18.06	14	19	9.21771	26.04	17	20	9.38135	12.5	10	14	15	22.5	15.5	17
B7Q9C2	Calcium-transporting ATPase	1106	120.893	6.48096	36.53	1	34	37	189	27.9804	16.37	14	19	40.6685	18.9	16	24	32.3814	19.44	15	24	35.471	17	16	25	58.7947	19.08	15	28	33.567	15.28	13	21	66.2865	18.81	17	33	26.9875	11.39	10	15	21.5	24.5	24.5	24
B7Q301	Uncharacterized protein	1615	184.154	6.23975	30.71	1	34	46	118	3.29242	7.93	11	13	3.22642	8.24	10	12	1.70251	4.15	6	8	1.62107	7.31	11	14	3.40288	10.15	11	13	1.86479	9.97	14	21	5.37104	12.01	16	20	6.82459	8.48	10	17	12.5	11	17	18.5
B7Q6X8	RNA-binding protein, putative	566	62.9389	8.83643	47.17	1	26	34	118	5.13072	30.04	17	22	5.02222	19.96	10	12	8.6158	15.55	8	9	10.5355	22.79	11	14	3.26203	12.01	7	14	1.71716	13.96	6	11	3.73716	27.92	16	20	3.76383	20.14	10	16	17	11.5	12.5	18
B7PXW7	Block of proliferation protein, putative	588	67.1055	6.03662	45.24	1	28	39	126	8.25121	20.92	11	14	8.13049	20.92	10	15	8.41802	16.16	10	13	11.1964	19.9	10	14	16.8527	22.96	13	20	6.22838	18.37	11	20	8.62568	20.92	14	16	6.20921	18.88	10	14	14.5	13.5	20	15
B7PWK7	Photoreceptor-specific nuclear receptor, putative (Fragment)	342	38.198	9.51025	63.74	1	24	33	168	1.71298	29.24	11	19	7.38975	27.49	12	21	6.85917	34.21	12	24	9.49007	33.63	13	27	1.60261	28.65	11	17	1.67462	30.7	11	24	5.52982	40.94	14	19	8.8032	32.16	10	17	20	25.5	20.5	18
B7PMW3	Zinc finger protein, putative	658	73.5596	9.39307	58.81	1	42	46	194	10.8484	26.9	17	28	0	24.16	16	27	12.3876	32.22	22	37	5.33595	30.55	20	31	1.97999	17.33	12	16	1.70705	19.45	10	16	1.74977	24.62	14	17	3.27551	15.35	10	22	27.5	34	16	19.5
B7Q167	Enhancer of zeste, ezh, putative (Fragment)	737	85.1163	7.53271	44.91	1	35	42	130	0	18.18	10	11	3.40063	15.88	12	18	3.92788	14.25	8	12	0	16.42	12	14	3.46219	17.23	14	17	5.00151	25.24	16	22	3.52099	17.64	13	23	5.38089	16.01	10	13	14.5	13	19.5	18
B7QEU6	Cell adhesion molecule, putative	1153	126.301	6.60986	36.77	1	37	41	113	8.182	12.4	10	14	1.65694	12.66	12	13	3.56651	16.74	13	16	5.4819	14.74	13	15	0	13.96	9	10	0	12.32	11	16	0	11.8	13	15	1.90481	10.49	10	14	13.5	15.5	13	14.5
B7PPJ9	Ubiquitin specific protease, putative	884	95.5862	8.41162	47.17	1	38	48	145	4.94613	20.14	13	20	1.7135	15.38	9	14	1.87049	17.99	13	16	1.91138	16.4	10	13	21.0007	12.67	9	30	3.57671	12.22	9	21	3.43717	16.06	13	19	3.48745	9.62	10	12	17	14.5	25.5	15.5
B7QLX3	Uncharacterized protein	1376	149.677	8.57275	30.96	1	31	43	111	5.30949	9.81	9	15	1.76084	11.63	12	15	5.11251	10.17	12	16	3.26298	9.08	11	17	1.87531	7.27	8	9	1.63019	6.69	9	10	3.71475	12.06	13	18	1.66477	8.43	10	11	15	16.5	9.5	14.5
B7PE93	Uncharacterized protein (Fragment)	917	104.427	6.23975	29.99	1	13	24	76	5.99351	8.07	6	7	5.35326	4.58	4	6	3.70933	13.41	10	11	3.58435	5.78	5	6	5.9918	7.42	6	7	6.93766	11.89	9	12	8.63602	17.88	13	14	3.74443	11.56	10	13	6.5	8.5	9.5	13.5
B7P5X7	Exocyst complex component 3 (Fragment)	751	85.7725	6.87354	43.94	1	29	38	89	0	10.39	7	8	3.77513	17.18	11	13	0	13.32	11	11	2.15315	13.05	7	7	1.82816	16.25	9	13	0	11.05	7	10	2.54217	19.44	13	16	3.77075	14.51	10	11	10.5	9	11.5	13.5
B7P7Q3	Uncharacterized protein	637	70.3839	9.5835	46.31	1	30	42	130	5.44485	20.57	12	15	5.4686	18.21	11	20	4.03084	18.21	11	16	5.2025	17.11	9	17	3.53775	15.54	9	11	5.28136	29.51	16	19	3.37937	20.88	12	17	6.94158	16.33	10	15	17.5	16.5	15	16
B7PS00	Lissencephaly-1 homolog	411	46.0619	7.51807	49.64	1	21	24	189	41.3683	28.22	11	21	33.7819	35.28	14	21	43.2825	28.47	9	22	46.8052	37.47	15	31	41.5716	33.82	13	29	36.5788	33.58	12	28	37.0544	38.69	12	23	28.1749	29.2	10	14	21	26.5	28.5	18.5
B7Q2V7	Poly(A) polymerase, putative	492	55.9911	8.06006	65.45	1	32	37	185	8.83685	30.69	14	21	17.1828	34.76	17	30	22.1479	39.43	16	25	17.6055	41.87	18	34	17.4114	21.75	8	17	7.32692	29.07	12	19	14.757	27.64	12	20	13.4586	22.15	10	19	25.5	29.5	18	19.5
B7Q6G7	Flavonol reductase/cinnamoyl-CoA reductase, putative (Fragment)	364	39.7138	7.51807	67.31	1	19	25	289	71.2668	42.31	14	44	66.1406	37.36	13	37	69.7791	41.48	14	41	68.6434	42.03	15	38	37.3023	26.92	11	25	62.8984	28.02	11	34	51.881	33.79	12	29	87.2612	31.87	10	41	40.5	39.5	29.5	35
B7PKP0	Zinc finger protein, putative (Fragment)	1807	194.4	7.54736	30.77	1	33	47	108	1.66689	6.92	11	14	3.23629	9.74	11	12	1.71476	7.58	10	12	1.95179	9.24	10	13	3.40891	10.29	15	17	1.99081	7.3	10	12	3.31898	10.13	12	17	1.63106	7.69	10	11	13	12.5	14.5	14
B7PLF9	Kinesin-associated protein, putative	694	76.0527	6.43018	46.69	1	24	35	100	12.4779	15.71	9	15	7.38548	18.59	9	12	1.65735	14.27	8	10	8.06458	22.33	12	16	2.15667	16.86	8	10	3.74257	20.17	10	11	1.94572	17.72	12	14	5.75472	18.73	10	12	13.5	13	10.5	13
B7PYU2	Peptidase family M13 protein (Fragment)	785	90.8609	9.20264	48.41	1	30	42	121	4.0978	19.62	13	15	8.06138	18.73	13	18	12.3468	20.13	18	22	3.99119	15.67	11	14	1.77938	16.05	10	11	0	14.39	9	12	8.87266	19.87	12	15	7.28796	10.7	10	14	16.5	18	11.5	14.5
B7Q5Q5	Uncharacterized protein	353	40.3799	7.7085	51.56	1	11	25	99	5.60212	22.66	9	14	3.91497	14.16	5	7	3.95778	17.28	7	10	6.06321	21.53	9	13	5.3539	21.53	8	13	5.46437	25.78	9	12	5.23437	38.53	12	15	4.32323	26.91	10	15	10.5	11.5	12.5	15
B7PR77	Uncharacterized protein	548	60.0623	6.3667	36.5	1	23	29	110	5.01552	15.15	8	13	7.2113	20.8	10	14	6.38683	14.23	7	14	7.03013	17.88	9	14	1.92605	10.04	5	7	5.45216	16.97	9	12	18.5921	23.18	12	18	11.0699	22.81	10	18	13.5	14	9.5	18
B7PFI7	Surface protein PspC, putative	444	49.2452	9.29053	73.87	1	24	33	134	9.54017	37.61	14	20	5.97713	29.05	12	22	9.0089	22.3	8	13	7.82809	25.9	9	21	8.26547	22.52	7	14	5.51593	18.24	8	14	5.10236	26.13	12	14	6.20027	27.7	10	16	21	17	14	15
B7PIK2	Regulator of nonsense transcripts, putative	1125	128.341	5.46533	42.22	1	34	47	96	0	12.27	11	11	1.68236	10.49	11	15	3.23108	15.64	16	21	0	7.56	7	8	0	7.82	7	8	0	7.29	8	10	3.76673	14.84	12	12	3.49501	11.38	10	11	13	14.5	9	11.5
B7Q914	Clathrin-adaptor protein, putative (Fragment)	436	49.6229	9.39307	58.03	1	25	29	117	10.5273	27.52	13	17	12.1433	21.79	9	13	9.55702	19.04	8	14	19.2919	19.95	8	17	13.079	23.85	9	15	10.2227	13.53	7	12	14.3014	28.21	12	17	11.856	26.61	10	12	15	15.5	13.5	14.5
B7P5W5	Cleavage and polyadenylation specificity factor, putative	1241	139.944	6.49365	38.36	1	30	38	146	10.309	11.36	10	12	23.5008	12.81	13	18	11.1924	9.59	10	12	7.82666	10.15	10	15	43.5417	8.94	9	25	34.9778	14.67	15	28	24.193	12.49	11	24	11.4606	11.93	10	12	15	13.5	26.5	18
B7QHY9	V-type proton ATPase subunit a	782	87.827	7.09326	36.32	1	23	26	184	27.9867	14.58	9	17	40.3365	18.41	11	22	32.1692	18.41	14	23	35.7056	19.82	14	25	46.9345	14.45	10	26	39.3013	18.8	14	26	35.5258	17.52	11	24	42.7934	16.37	10	21	19.5	24	26	22.5
B7P3S6	WD-repeat protein, putative	812	91.5774	6.68311	50.86	1	30	45	112	5.79107	8.99	7	8	1.69626	18.35	13	17	2.1503	22.17	15	18	1.81642	15.27	10	11	2.20855	16.01	11	12	0	19.21	13	18	3.75868	19.09	11	16	1.62386	21.43	10	12	12.5	14.5	15	14
B7QII8	Abhydrolase domain-containing protein, putative	463	51.1588	9.5542	65.01	1	25	26	216	74.8497	37.58	15	33	75.7587	36.07	13	34	66.5033	34.13	13	31	66.6959	37.37	13	32	43.4528	17.28	6	18	65.9768	31.97	11	27	53.6597	29.16	11	24	47.5576	27	10	17	33.5	31.5	22.5	20.5
B7PKM5	Short-chain dehydrogenase, putative (Fragment)	421	44.78	8.11865	57.72	1	21	26	203	62.5573	28.27	10	25	65.7086	31.35	10	30	65.6658	35.87	11	28	63.0895	33.25	14	31	17.2873	26.37	10	16	39.8502	28.03	10	27	21.9486	30.64	11	19	48.6602	29.45	10	27	27.5	29.5	21.5	23
B7QDD3	Vacuolar protein-sorting protein, putative	586	64.2426	7.21045	39.08	1	21	26	108	5.18508	15.36	8	13	5.50023	12.63	6	8	7.00818	14.16	7	13	5.29709	16.55	9	17	5.82129	18.6	10	14	10.9933	21.33	10	14	3.99553	23.38	11	15	6.72786	18.77	10	14	10.5	15	14	14.5
B7PDN2	Uncharacterized protein	564	64.2941	5.05908	54.08	1	30	42	145	10.4073	39.01	17	19	9.92898	22.52	10	16	20.9515	19.68	11	16	23.2252	27.48	15	21	11.7514	24.65	13	21	9.92912	17.02	9	16	15.2836	18.79	11	18	15.6177	21.28	10	18	17.5	18.5	18.5	18
B7PZR9	G protein-coupled receptor kinase (Fragment)	662	75.8392	6.90283	57.85	1	25	38	118	5.1376	23.56	11	15	3.91774	17.22	11	15	5.46675	16.31	10	16	1.86786	10.27	6	13	5.93275	15.86	11	22	5.44456	18.58	9	12	4.34267	24.02	11	14	4.25607	13.14	10	11	15	14.5	17	12.5
B7PSP3	Non-specific protein-tyrine kinase (Fragment)	674	77.7397	6.84424	37.69	1	21	31	89	1.62871	10.39	6	8	0	10.53	8	8	0	11.57	8	12	0	19.73	11	14	0	16.32	9	11	1.72687	14.54	9	12	3.22468	13.35	11	13	0	16.02	10	11	8	13	11.5	12
B7PHG8	Glutamate carrier protein, putative	277	30.1158	9.89111	56.68	1	16	20	148	12.1247	25.27	9	12	19.384	33.57	11	17	17.5989	33.21	10	19	30.7953	33.21	11	22	22.809	24.91	8	18	24.901	29.6	9	21	28.7307	35.74	11	21	19.1218	37.55	10	18	14.5	20.5	19.5	19.5
B7QNQ9	HEAT repeatcontaining protein	892	98.5387	8.01611	41.03	1	23	32	99	2.27304	11.1	6	12	3.40385	16.48	14	18	11.061	9.98	7	13	8.62851	17.49	11	12	2.33578	13.79	9	12	1.72678	7.06	6	6	9.21563	13.79	11	13	4.42155	14.35	10	13	15	12.5	9	13
B7PB66	Uncharacterized protein	910	101.209	7.18115	41.98	1	19	35	153	3.62718	15.93	13	19	5.21852	19.01	15	26	4.52005	14.29	11	20	5.26239	14.07	12	20	1.86199	7.69	7	15	3.75578	7.03	6	15	9.2306	14.29	11	20	7.24675	11.21	10	18	22.5	20	15	19
B7PZF6	Uncharacterized protein (Fragment) (Fragment)	417	46.3801	4.48779	60.19	1	21	26	93	8.71616	14.39	4	6	9.87767	19.66	7	12	2.2489	18.47	7	9	4.28067	18.47	5	6	15.5268	23.26	7	12	15.5757	20.86	6	12	45.8938	38.13	11	24	6.50687	31.65	10	12	9	7.5	12	18
B7PZR1	Bromodomain-containing protein 2, brd2, putative (Fragment)	885	94.0059	9.31982	41.47	1	37	45	167	28.0617	24.18	19	29	12.9133	15.93	12	17	21.1558	21.69	17	24	14.5041	23.28	22	28	27.4645	14.35	12	22	14.9232	15.93	14	21	3.38996	12.09	10	14	10.8667	13.9	10	12	23	26	21.5	13
B7P8I5	Uncharacterized protein	434	51.1293	12.1177	66.82	1	30	47	117	1.76292	43.32	18	22	1.7014	20.28	10	14	2.07537	26.73	8	16	1.6733	33.87	14	16	1.6469	17.28	9	12	0	30.65	13	16	0	28.11	10	10	0	21.66	10	11	18	16	14	10.5
B7PWQ2	Thyroglobulin type1 repeat-containing protein	620	70.0947	8.89502	58.06	1	23	39	104	1.92237	24.52	14	17	1.62514	20.81	10	11	1.60059	12.42	7	9	3.52982	21.77	12	14	11.0798	17.58	9	13	12.5613	29.35	13	16	0	23.87	10	11	1.74262	21.29	10	13	14	11.5	14.5	12
B7PCX2	Uncharacterized protein	570	60.4718	10.9019	50	1	23	33	121	5.95259	16.49	9	16	5.60814	25.44	12	21	9.74818	20	9	12	10.1729	16.32	8	15	3.43203	23.16	11	17	3.85889	24.56	12	17	3.49259	18.42	10	11	5.10576	22.98	10	12	18.5	13.5	17	11.5
B7Q791	Transmembrane GTPase mfn, putative	692	79.1074	6.771	36.56	1	13	27	134	1.70751	7.8	6	9	2.05695	14.31	9	11	5.41247	8.24	6	12	9.14021	10.69	8	18	4.92994	19.65	10	21	3.42722	20.52	12	22	12.7091	16.76	10	25	8.94297	13.87	10	16	10	15	21.5	20.5
B7QGW6	Ikappab kinase complex-associated protein, putative (Fragment)	838	94.5806	6.82959	38.54	1	32	38	121	5.00415	10.74	9	12	3.43105	16.95	11	18	11.8742	11.46	9	15	5.3618	15.75	12	17	0	14.56	12	14	5.33808	12.77	11	16	3.32107	11.46	10	13	10.7262	12.89	10	16	15	16	15	14.5
B7QD64	Mediator of RNA polymerase II transcription subunit 13 (Fragment)	2155	224.557	6.59521	24.64	1	35	42	106	7.87723	7.75	13	15	3.93037	5.94	10	10	5.06806	5.61	11	13	6.0436	7.89	11	14	6.53982	7.52	11	13	9.19633	7.61	11	15	9.89863	6.77	10	13	9.56621	5.06	10	13	12.5	13.5	14	13
B7Q6Q3	Zinc finger, C4 type, putative	299	33.454	8.29443	53.18	1	23	29	125	1.84138	27.76	9	13	1.8524	36.45	11	15	0	22.74	7	13	3.72861	36.45	16	21	4.93106	19.73	8	12	3.91482	30.1	11	16	0	30.1	10	18	3.82872	25.08	10	17	14	17	14	17.5
B7P2S3	REJ domaincontaining protein (Fragment)	1452	162.05	5.5542	33.61	1	33	55	168	5.17369	8.68	11	18	8.70442	10.54	15	25	3.34765	10.61	13	21	5.43427	15.01	16	23	1.7198	14.74	18	26	5.10099	7.71	10	20	1.61127	7.02	10	20	3.31623	8.13	10	15	21.5	22	23	17.5
B7Q0J9	Peptidyl-prolyl cis-trans isomerase	201	21.798	8.95361	72.14	1	13	14	338	103.018	50.75	11	47	82.2691	50.75	10	45	80.6635	50.75	10	43	80.2745	50.75	10	39	80.9033	55.22	12	43	95.5898	50.25	10	47	81.0856	49.25	10	35	83.2102	61.69	10	39	46	41	45	37
B7P4F7	FYVE zinc finger domaincontaining protein	1050	112.192	5.07178	34.95	1	33	39	132	7.0551	15.24	14	22	5.87595	14.48	13	16	6.73367	15.33	14	18	8.3448	12.38	13	18	2.20069	11.14	10	13	0	9.81	10	16	2.16885	11.43	10	15	3.9611	13.52	10	14	19	18	14.5	14.5
B7P4P1	Patched-2 protein, putative (Fragment)	1172	128.683	8.1626	32.51	1	33	40	121	0	16.72	15	20	1.67708	7.76	8	10	0	8.02	9	13	1.60802	6.91	7	11	0	6.57	6	12	3.67617	12.03	10	16	0	9.81	10	19	0	13.14	10	20	15	12	14	19.5
B7Q1C3	WD-repeat protein, putative (Fragment)	507	54.91	8.5874	56.8	1	24	28	141	16.496	14.6	8	12	21.7059	24.65	12	16	24.7044	24.85	13	21	34.3538	26.82	12	26	21.916	30.18	12	19	20.3308	19.72	9	15	27.2646	22.09	10	18	15.859	18.74	10	14	14	23.5	17	16
B7PJX4	Phorbol esters/diacylglycerol binding domain (c1 domain) domaincontaining protein	497	54.6803	9.53955	48.49	1	24	33	114	0	24.55	13	16	1.65171	12.47	8	9	5.44447	20.12	10	11	9.31425	18.71	10	14	10.5058	27.36	11	20	6.97207	14.49	9	17	3.50544	21.33	10	13	5.13352	19.32	10	14	12.5	12.5	18.5	13.5
B7PTB3	GTP-binding protein, putative (Fragment)	455	51.4621	9.89111	46.59	1	25	33	121	5.2305	25.27	10	12	14.2535	22.86	11	18	16.8952	21.76	11	19	12.5044	17.8	9	16	3.87252	18.02	10	13	0	20.88	9	10	7.37863	18.9	10	13	17.913	26.37	10	20	15	17.5	11.5	16.5
B7P2U2	Uncharacterized protein	1184	134.009	7.85498	25.17	1	19	27	108	3.54687	4.31	5	6	6.66566	7.09	7	11	5.7561	7.6	7	11	11.3019	7.94	8	14	8.85267	5.24	9	18	12.5178	8.28	9	20	13.385	8.11	10	16	6.32381	9.12	10	12	8.5	12.5	19	14
B7PKR8	Uncharacterized protein (Fragment) (Fragment)	493	57.5758	7.02002	48.68	1	27	40	96	1.77417	13.79	8	11	4.95054	26.98	14	18	0	16.02	9	9	0	27.18	16	18	0	7.1	5	7	1.69005	18.26	9	9	7.5285	26.37	10	12	1.86541	19.07	10	12	14.5	13.5	8	12
B7QF00	Myin, putative	1026	116.344	9.34912	43.18	1	39	50	101	0	13.55	11	12	0	12.67	10	12	0	4	4	5	0	12.28	10	11	1.6713	17.64	16	22	1.61592	9.75	8	11	4.94303	11.79	10	13	0	10.72	10	15	12	8	16.5	14
B7Q361	EIF4GI protein, putative (Fragment) (Fragment)	210	22.9473	5.17334	74.29	1	13	14	153	17.831	48.57	8	16	27.163	37.62	7	16	21.7763	42.86	7	15	24.6158	54.76	8	15	46.3292	49.05	9	23	39.7527	42.86	8	18	52.1382	56.67	10	25	43.8351	53.33	10	25	16	15	20.5	25
B7PRR0	DNA repair and recombination protein RAD54B, putative	614	70.3143	8.06006	48.86	1	28	38	110	6.78421	26.87	14	20	5.42286	19.22	9	17	0	14.01	6	8	5.24057	20.2	10	11	1.60394	15.47	8	12	1.66419	15.96	8	13	3.35379	24.27	10	15	6.62921	14.66	10	14	18.5	9.5	12.5	14.5
B7P1L9	Exportin, putative	1035	112.283	5.50342	31.11	1	24	27	82	10.2244	5.7	6	9	7.2133	8.99	8	8	10.4972	12.85	11	15	4.06007	6.67	6	8	0	6.57	4	5	1.85336	6.96	7	7	2.09355	11.98	10	14	13.6568	12.95	10	16	8.5	11.5	6	15
B7PUX7	Uncharacterized protein (Fragment)	1019	115.648	8.26514	43.96	1	37	44	116	1.87017	8.34	6	7	2.28495	19.04	15	18	3.82225	15.41	13	16	7.14333	20.02	20	21	13.3587	9.32	8	15	17.6653	6.58	6	12	13.9722	13.25	10	14	5.57614	15.6	10	13	12.5	18.5	13.5	13.5
B7QAM9	Uncharacterized protein (Fragment) (Fragment)	481	55.1824	7.86963	47.61	1	20	29	114	12.0851	29.11	14	19	12.7161	13.93	6	14	1.72609	21.83	12	16	5.21962	18.3	9	12	7.20159	19.13	7	12	3.68981	13.72	5	10	5.66223	22.04	10	15	7.81959	19.96	10	16	16.5	14	11	15.5
B7PE10	Beta-tubulin cofactor D, putative (Fragment)	842	93.6016	7.15186	37.65	1	22	27	110	14.3661	11.4	8	14	10.9732	17.93	11	17	17.4665	13.54	9	11	17.0315	16.15	10	20	3.71282	8.79	5	7	2.09229	6.41	5	14	7.70344	12.95	10	11	19.8694	13.3	10	16	15.5	15.5	10.5	13.5
B7PRM3	DNA mismatch repair protein mlh1, putative	668	74.5618	6.37939	42.07	1	21	32	58	3.50138	12.43	6	7	2.23177	16.47	8	9	0	5.69	3	3	0	10.03	6	6	1.62414	7.34	4	4	0	7.34	4	4	7.33933	18.11	10	13	0	19.16	10	12	8	4.5	4	12.5
B7Q8P0	Myotubularinrelated protein	710	78.7282	7.03467	49.86	1	30	37	101	3.74113	14.79	8	11	10.8517	15.49	9	14	21.8143	19.15	11	18	9.60327	14.37	9	12	3.69788	13.66	9	10	9.16847	4.93	3	5	15.6065	20.85	10	15	15.336	18.87	10	16	12.5	15	7.5	15.5
B7Q746	Uncharacterized protein	787	89.291	6.90283	39.39	1	27	34	175	33.0351	22.24	16	24	34.4426	18.55	12	22	33.686	15.25	12	22	39.3439	17.92	14	28	26.8379	21.98	14	19	54.324	22.87	15	29	23.5484	12.58	9	18	21.9883	12.58	10	13	23	25	24	15.5
B7PLE6	Bridging integrator, putative	665	74.7244	6.80029	64.21	1	34	46	96	1.63837	20.9	11	12	3.53694	17.14	10	15	3.64921	11.73	6	7	1.62563	16.99	9	10	0	18.5	10	12	3.67394	26.02	13	14	1.82837	15.94	9	12	0	19.55	10	14	13.5	8.5	13	13
B7PCV1	Uncharacterized protein	1326	141.431	7.38623	32.43	1	37	48	125	1.60201	6.33	7	8	3.49449	15.08	18	23	1.624	9.28	12	18	0	10.33	12	15	0	7.77	9	16	1.60341	8.9	12	17	0	9.43	9	10	7.00124	8.75	10	18	15.5	16.5	16.5	14
B7PAS3	Receptor protein tyrine phphatase, putative (Fragment)	1055	120.369	8.17725	34.88	1	32	39	104	5.18212	12.7	9	13	5.09603	12.42	12	14	3.61991	13.46	15	18	5.24326	9	8	9	1.76037	12.32	11	13	0	9.19	11	14	0	8.72	9	13	0	11	10	10	13.5	13.5	13.5	11.5
B7Q6Y4	Transmembrane protein, putative	968	105.839	7.92822	29.13	1	23	26	146	5.41653	12.6	9	10	27.4972	14.26	10	20	13.9742	12.6	10	18	22.3086	17.46	12	23	43.1288	13.64	9	18	32.3647	15.08	11	21	29.9616	13.64	9	17	25.3599	14.98	10	19	15	20.5	19.5	18
B7P0J2	Sidestep protein, putative (Fragment)	1088	119.356	7.7085	28.03	1	22	32	128	5.83654	10.66	9	15	12.8178	13.97	13	19	14.1155	11.03	9	20	7.82959	8	8	13	5.20882	6.89	8	14	7.85931	9.93	11	15	9.70069	7.35	9	14	12.894	12.41	10	18	17	16.5	14.5	16
B7Q3W1	Brca1-associated protein, putative	591	67.1925	6.02393	50.76	1	25	36	112	10.4548	22.84	12	18	2.18927	16.75	9	12	6.20669	9.81	5	8	18.6332	23.69	13	22	2.45209	7.61	5	10	6.93525	17.26	11	13	13.0116	15.4	9	12	22.2142	20.3	10	17	15	15	11.5	14.5
B7QAW9	ATP synthase B chain, putative	264	30.6061	8.98291	67.8	1	18	23	137	26.807	35.61	9	16	25.8316	44.32	12	17	38.2553	47.35	13	24	47.014	40.53	11	22	15.4622	14.77	4	9	24.3855	46.59	11	18	18.9593	36.74	9	15	26.5557	42.42	10	16	16.5	23	13.5	15.5
B7P1D2	Uncharacterized protein	135	15.1453	8.90967	81.48	1	17	21	104	5.10922	57.04	7	8	3.71394	42.22	8	12	0	53.33	8	11	1.61	37.04	8	9	6.37071	57.78	10	20	3.301	51.85	10	18	3.49258	54.81	9	12	5.15732	65.19	10	14	10	10	19	13
B7P1F0	Acetyltransferase, GNAT family protein	697	78.6163	8.00146	39.02	1	27	35	107	1.73797	20.66	12	16	3.52419	15.93	8	11	7.27268	16.21	11	17	4.99609	15.78	11	17	1.67716	15.78	9	10	5.68791	16.21	10	12	5.1294	15.64	9	10	8.79222	16.21	10	14	13.5	17	11	12
B7Q9E7	Eukaryotic elongation factor 2 kinase	661	74.9533	7.82568	51.44	1	30	36	109	0	20.57	10	12	0	16.49	10	12	1.74694	19.36	11	12	1.60813	18.15	10	12	1.60711	13.77	8	16	1.70709	15.43	10	17	10.8493	14.98	9	16	7.20744	19.36	10	12	12	12	16.5	14
B7QAX3	Tyrine-protein kinase receptor	711	81.2551	6.41748	40.23	1	24	32	94	1.78292	13.78	10	12	5.56482	17.44	11	14	3.75855	11.53	8	12	8.98843	11.39	8	11	0	11.11	8	10	0	13.08	10	11	0	13.92	9	12	0	16.17	10	12	13	11.5	10.5	12
B7PNU7	Copper-transporting ATPase 1, putative (Fragment)	1148	122.621	5.80811	29.79	1	23	35	135	12.1842	19.6	17	27	6.09422	6.1	7	9	24.5132	10.45	9	18	23.7963	9.32	10	18	8.73027	12.46	11	15	8.66085	10.28	9	13	18.2865	10.37	9	19	16.7049	8.54	10	16	18	18	14	17.5
B7QAG5	Conserved oligomeric golgi complex subunit, putative	684	77.2362	5.5542	36.55	1	12	23	104	6.30997	17.11	8	15	7.93765	14.62	8	16	7.53734	19.59	10	18	3.97585	11.11	5	11	0	15.35	9	11	3.87097	17.11	9	10	2.06113	15.94	9	10	9.45116	19.15	10	13	15.5	14.5	10.5	11.5
B7QFA3	Zinc finger, c2h2 type domaincontaining protein	626	71.2282	6.82959	52.4	1	30	40	107	5.48362	17.09	11	19	5.39526	17.89	9	12	7.75603	25.24	13	16	1.7328	21.25	12	12	1.94771	13.42	8	8	5.32688	18.85	9	11	5.4657	15.5	9	13	8.99994	16.45	10	16	15.5	14	9.5	14.5
B7Q2N1	Non-specific serine/threonine protein kinase	510	57.7418	8.67529	55.29	1	22	31	91	3.52907	12.35	5	8	2.9293	18.63	8	12	1.75471	19.02	10	12	5.43386	20	11	13	1.75676	11.37	7	7	3.50013	20.78	9	12	3.7366	12.35	9	13	2.05954	24.9	10	14	10	12.5	9.5	13.5
B7PIG6	ApsB, putative	566	64.3697	7.92822	55.3	1	30	37	88	3.7953	18.2	11	12	4.10022	13.25	7	9	5.45862	18.37	9	12	3.81	17.31	10	14	2.1428	19.61	7	7	2.01335	25.27	9	10	4.1554	21.02	9	10	5.74456	22.79	10	14	10.5	13	8.5	12
B7PKJ4	Negative elongation factor A, putative (Fragment)	535	58.3845	9.64209	55.33	1	28	33	110	3.58587	25.23	12	18	5.69497	14.58	6	11	9.48744	29.53	11	17	3.96186	21.68	12	17	0	11.4	5	5	10.2855	16.07	9	14	4.78258	19.25	9	13	9.6114	19.44	10	15	14.5	17	9.5	14
B7QI10	DNA polymerase eta, putative	727	78.0448	8.03076	35.9	1	18	28	95	1.93598	15.96	9	10	1.63322	12.52	8	11	1.90634	18.43	11	14	2.29034	12.1	7	12	1.73221	15.41	9	13	1.97209	13.2	8	10	0	14.44	9	11	3.7502	14.72	10	14	10.5	13	11.5	12.5
B7QE53	Pdcd11 protein, putative	471	50.6957	9.17334	41.83	1	21	25	156	8.82175	31	14	18	22.324	22.51	9	20	20.6089	23.14	8	15	29.4201	23.35	10	21	45.2663	20.81	8	22	50.5567	18.26	8	26	21.1891	15.92	9	16	14.0776	21.02	10	18	19	18	24	17
B7QP20	Xylyltransferase I, putative (Fragment)	698	78.0405	8.104	38.97	1	20	33	91	0	12.32	7	8	1.66356	12.46	7	12	1.88036	12.61	7	9	0	16.91	10	11	0	14.61	8	11	0	12.75	8	9	1.69039	17.77	9	14	0	15.19	10	17	10	10	10	15.5
B7PHL2	Glycylpeptide N-tetradecanoyltransferase	409	47.4683	7.38623	48.17	1	22	25	112	17.8224	17.85	7	11	23.7308	21.03	7	12	22.8385	21.27	7	12	39.6193	26.65	9	18	22.0803	23.72	8	13	20.7401	23.23	8	12	18.4967	21.76	9	15	39.7891	24.94	10	19	11.5	15	12.5	17
B7QD35	SET and MYND domain-containing protein, putative	374	42.3714	6.46826	60.7	1	24	31	112	10.1551	20.59	7	10	11.7756	28.61	8	12	14.1305	21.12	8	11	9.66988	16.04	6	9	5.24497	24.06	8	18	7.1202	22.46	8	21	5.98258	31.02	9	13	7.83029	27.81	10	18	11	10	19.5	15.5
B7Q0Y7	RNA-dependent RNA polymerase (Fragment)	529	59.4202	7.91357	60.11	1	28	34	92	0	11.72	5	7	1.63651	15.88	7	10	7.65794	28.73	12	13	20.6178	28.73	13	18	5.14362	18.34	7	7	9.25142	17.39	7	11	17.7659	19.66	9	16	8.94492	25.33	10	10	8.5	15.5	9	13
B7P4N4	Vacuolar protein-sorting protein, putative	598	67.8071	6.50732	34.11	1	19	30	86	3.43832	12.88	7	9	3.8843	17.89	10	13	1.62409	16.05	7	8	3.42471	17.06	10	14	0	10.37	6	11	5.49963	16.56	7	7	1.78395	19.06	9	10	0	16.56	10	14	11	11	9	12
B7PKH4	Nonspecific serine/threonine protein kinase (Fragment)	687	76.8635	6.12549	45.41	1	22	31	68	0	10.33	6	7	0	13.39	8	11	1.66284	8.88	6	7	1.72691	12.81	6	8	0	12.37	6	6	5.31365	11.5	7	9	4.95616	18.34	9	9	1.63621	19.21	10	11	9	7.5	7.5	10
B7PUF0	Exomal 3'-5' exoribonuclease complex, subunit Rrp43, putative	425	46.5117	5.49072	57.41	1	17	25	97	4.02107	36.24	11	14	1.6428	14.35	5	13	3.28664	25.41	9	12	5.62766	26.35	9	15	0	16.47	7	9	0	17.65	6	6	3.52827	19.76	9	15	2.22931	24.24	10	13	13.5	13.5	7.5	14
B7P5P4	Cuticular protein, putative	629	68.4564	8.30908	36.09	1	20	25	79	0	11.45	6	6	0	20.35	12	15	1.68051	15.74	7	7	3.34207	13.04	7	10	0	8.43	6	8	0	10.49	5	6	0	15.58	9	11	3.50362	17.17	10	16	10.5	8.5	7	13.5
B7QHT4	General transcription factor IIF subunit 2	254	29.5232	9.26123	69.29	1	14	25	82	4.30371	29.53	8	12	5.80176	27.56	7	8	4.05345	23.62	7	11	5.1003	29.92	7	10	0	18.9	5	5	3.82399	25.2	5	8	9.28967	37.8	9	16	2.19235	36.61	10	12	10	10.5	6.5	14
B7PGZ2	Gastric mucin, putative (Fragment)	479	51.2827	8.74854	51.15	1	19	25	73	5.62796	23.8	9	13	4.60528	24.22	8	12	6.76638	16.28	7	8	4.7583	18.79	6	7	1.81578	15.87	5	7	0	8.56	5	5	0	23.17	9	11	3.65342	23.8	10	10	12.5	7.5	6	10.5
B7QJI7	Serine/threonine protein kinase, putative (Fragment)	577	66.5663	6.30322	46.79	1	21	37	99	3.37225	18.2	11	15	3.25891	8.84	5	7	5.25192	14.56	9	11	1.66002	23.74	11	12	10.0239	15.94	10	14	6.74022	19.24	12	15	6.64851	14.38	8	12	8.9963	17.5	10	13	11	11.5	14.5	12.5
B7Q316	Copine, putative (Fragment)	519	57.8808	6.59521	42.97	2	20	25	153	31.2026	25.82	12	20	26.6242	21.58	9	17	32.2867	24.86	12	19	44.1676	21	9	20	34.4787	18.88	9	20	32.451	29.09	12	20	26.4732	13.29	8	15	44.0198	20.42	10	22	18.5	19.5	20	18.5
B7QK15	Aspartyl-tRNA synthetase, putative	632	71.7452	8.104	55.54	1	24	35	114	9.51876	21.68	11	13	2.21569	23.58	10	11	7.48527	21.68	11	12	13.904	23.89	14	22	0	15.82	8	14	3.56218	21.04	12	19	3.65142	16.14	8	11	11.3589	15.19	10	12	12	17	16.5	11.5
B7QIF8	Uncharacterized protein	625	70.8038	8.1333	46.72	2	21	36	65	0	6.08	3	3	3.49383	8.32	5	6	1.69399	14.4	7	7	3.44195	15.52	9	9	0	7.52	5	7	2.00469	25.28	12	12	0	11.52	8	9	5.14098	17.76	10	12	4.5	8	9.5	10.5
B7Q351	Pyrroline-5-carboxylate reductase (Fragment)	281	29.3554	8.25049	53.02	1	16	17	166	32.58	48.4	13	22	39.7136	37.72	9	22	36.3173	43.42	11	24	31.8956	34.16	10	19	21.6706	34.16	10	21	28.6745	36.3	11	20	21.116	30.96	8	18	26.6822	38.08	10	20	22	21.5	20.5	19
B7P950	DNA-binding protein, putative	207	24.1117	6.44287	57.97	1	18	20	166	48.7903	44.93	11	24	50.5375	39.61	10	26	37.9267	30.43	7	22	39.6084	37.68	9	20	24.3809	34.78	8	14	40.7956	42.51	11	24	25.0682	30.92	8	17	33.0051	42.03	10	19	25	21	19	18
B7QIX2	WD domain, Gbeta repeat-containing protein	538	58.4481	8.11865	46.28	1	22	28	99	5.84874	18.59	8	15	3.37719	13.38	6	11	7.62463	19.33	10	14	6.03953	8.92	4	7	4.16858	13.2	6	10	4.44656	20.82	11	14	3.88228	19.33	8	11	9.24301	19.89	10	17	13	10.5	12	14
B7PMB2	SAC domain-containing protein, putative (Fragment)	881	99.637	7.41553	35.87	1	23	34	75	0	7.49	7	7	0	8.63	8	11	0	3.63	3	4	0	11.35	10	13	0	6.92	5	5	1.60854	16	11	13	0	12.83	8	10	1.60552	13.51	10	12	9	8.5	9	11
B7P7L2	KRR1 small subunit processome component	352	40.5645	9.70068	69.6	1	16	30	80	3.39343	14.49	5	6	5.47473	25.57	8	9	5.13788	24.15	10	13	0	17.9	7	9	0	10.8	4	5	4.12546	27.84	11	15	0	21.59	8	11	0	41.48	10	12	7.5	11	10	11.5
B7PUM4	ABC transporter, putative	957	105.426	6.90283	36.78	1	19	37	88	4.23954	11.91	9	11	1.68406	8.15	8	9	0	8.36	7	7	3.79549	10.03	9	10	0	12.85	12	17	1.61091	12.02	10	12	2.37811	10.34	8	10	1.72194	17.45	10	12	10	8.5	14.5	11
B7QGZ7	Ankyrin repeat-containing protein	872	95.5771	7.10791	37.39	1	21	34	142	8.08628	12.39	9	17	7.83241	14.33	9	15	9.00885	18.23	16	27	5.12819	14.45	12	20	4.13193	12.5	9	12	12.351	13.65	10	20	11.5055	9.98	8	15	11.0519	14.22	10	16	16	23.5	16	15.5
B7QK44	Uncharacterized protein	611	64.5003	4.66553	40.1	1	20	29	107	9.72221	16.37	8	12	17.9838	25.04	14	20	10.0641	18.49	10	15	12.4007	24.22	13	17	0	11.78	6	6	5.17915	19.48	10	11	8.5312	20.29	8	12	9.16688	20.29	10	14	16	16	8.5	13
B7PSX9	Tropomyin invertebrate, putative (Fragment)	306	34.4664	5.64307	63.07	1	25	31	130	22.223	37.58	13	20	24.6798	44.77	17	22	30.0782	21.57	7	19	11.2198	27.45	8	12	9.47966	15.69	5	7	19.0786	35.62	10	17	17.3795	30.07	8	14	23.618	29.74	10	19	21	15.5	12	16.5
B7P614	GNPTAB protein	1041	118.069	7.79639	39.77	1	30	42	194	1.64733	8.36	7	13	0	12.01	9	11	0	7.2	6	20	5.26825	10.66	7	24	3.80762	15.27	12	39	0	11.72	9	30	5.12647	11.43	8	44	1.60074	12.01	10	13	12	22	34.5	28.5
B7QCV0	Neprilysin, putative	719	81.8143	8.76318	50.07	1	29	35	112	3.34506	19.19	11	12	3.7154	19.33	11	15	4.32361	18.64	12	15	5.3382	29.07	18	22	0	15.02	9	15	1.68747	14.33	9	11	0	14.46	8	10	0	18.36	10	12	13.5	18.5	13	11
B7PKS1	Vascular endothelial growth factor receptor, putative	1083	121.777	6.60986	34.44	1	18	37	93	7.07841	7.76	8	14	5.94964	13.94	10	10	3.48602	12	10	12	1.76738	8.86	7	11	0	8.4	8	9	0	10.53	9	15	1.82294	10.25	8	9	3.84412	9.6	10	13	12	11.5	12	11
B7PGC4	Uridine 5'-monophphate synthase, putative	379	41.3606	7.63525	49.87	1	21	22	118	35.5786	34.56	12	21	28.4936	25.07	10	17	24.1622	19	7	16	16.3635	24.01	11	16	3.33705	12.4	5	8	5.93884	25.33	9	10	9.59178	20.58	8	12	20.3458	24.54	10	18	19	16	9	15
B7QBZ3	Uncharacterized protein (Fragment) (Fragment)	697	78.0235	6.87354	29.84	1	18	24	91	6.87537	11.62	7	12	1.88687	8.75	7	16	6.7989	10.19	7	12	5.17641	10.33	8	14	1.75158	5.74	5	6	5.0164	14.78	9	11	0	13.06	8	8	0	12.05	10	12	14	13	8.5	10
B7PP48	Uncharacterized protein	296	31.2874	8.98291	70.27	1	23	29	112	22.9466	42.57	13	20	11.1374	16.55	6	9	10.2959	32.43	9	13	11.5203	23.31	10	11	9.41228	37.5	15	20	14.854	27.03	8	14	7.5334	25.34	8	10	17.0993	32.43	10	15	14.5	12	17	12.5
B7QNN3	Low-density lipoprotein receptor, putative (Fragment)	776	86.5916	6.03662	37.11	1	22	29	118	3.70973	11.86	8	12	6.28679	15.34	11	15	7.14403	12.24	8	14	7.05056	14.3	8	16	7.49269	12.89	10	15	7.83689	10.95	8	13	9.04662	9.79	8	18	7.60302	11.86	10	15	13.5	15	14	16.5
B7P761	Low-density lipoprotein receptor, putative (Fragment)	1500	161.929	5.42725	25.67	1	29	38	136	0	7.67	8	11	1.73675	8.27	10	15	0	7.07	9	15	1.85439	9.33	12	16	1.78955	6	7	16	4.16407	7.13	8	19	3.38652	7	8	33	0	7.47	10	11	13	15.5	17.5	22
B7P8Q3	ABC transporter, putative	838	94.5295	6.49365	30.07	1	8	28	115	14.3006	11.22	7	13	4.93209	13.01	8	11	6.78417	18.74	13	16	7.72379	17.18	11	15	7.0028	9.19	6	17	17.027	11.69	8	23	7.14027	10.98	8	9	5.17124	14.8	10	11	12	15.5	20	10
B7P4I9	Cellular nucleic acid binding protein, putative (Fragment)	239	25.6999	6.52197	74.9	1	16	20	173	73.8827	55.23	13	41	40.7949	59	11	30	40.6883	41	8	21	36.075	52.72	11	23	6.87094	33.47	6	7	14.7685	35.98	7	13	12.1421	43.1	8	13	47.7738	48.95	10	25	35.5	22	10	19
B7QME4	Serine esterase protein, putative (Fragment)	1018	110.61	7.26904	32.02	1	24	39	83	1.63937	11.69	11	12	3.26277	10.02	8	11	0	14.83	13	17	2.08943	8.45	7	9	3.46721	6.19	5	6	0	8.25	7	8	5.06637	8.64	8	10	7.47019	13.06	10	10	11.5	13	7	10
B7QKE9	Guanine-nucleotide exchange factor c3g, putative	1071	118.734	7.6792	36.51	1	24	34	101	3.35554	11.3	12	14	1.87092	12.7	12	15	1.74283	12.14	10	11	0	10.74	10	16	6.82115	10.08	9	13	0	6.16	6	8	0	10.36	8	14	0	10.18	10	10	14.5	13.5	10.5	12
B7PLC3	Anaphase-promoting complex subunit, putative	622	67.8511	6.96143	36.5	1	19	23	142	5.66218	18.33	9	20	5.68397	8.68	3	7	1.79993	17.68	9	16	12.0544	11.74	6	21	5.6943	14.79	7	26	1.70036	13.02	6	20	1.92466	17.68	8	16	4.96336	22.51	10	16	13.5	18.5	23	16
B7Q9K5	Histone acetyltransferase (Fragment)	441	52.0569	8.14795	63.04	1	25	31	84	0	17.69	7	8	0	25.4	9	13	0	16.55	7	7	3.0279	17.69	5	6	5.04353	23.58	7	13	0	17.69	6	11	4.16775	26.08	8	12	6.42073	28.12	10	14	10.5	6.5	12	13
B7Q023	Recombining binding protein suppressor of hairless, putative	606	66.6499	6.90283	50.33	1	26	36	103	3.59329	18.48	8	12	5.29539	14.36	6	11	5.01703	13.04	6	8	4.88132	10.89	5	14	9.28425	23.27	11	20	5.0952	11.72	5	10	1.66004	15.35	8	10	6.86891	24.75	10	18	11.5	11	15	14
B7PXK3	At-rich interactive domain-containing protein 5B, putative	409	45.8087	6.90283	46.7	1	13	21	59	0	13.2	4	4	0	5.13	2	2	1.61743	20.05	9	12	3.36356	21.52	7	9	0	17.85	5	5	0	11.49	5	6	0	23.47	8	8	1.9307	21.76	10	13	3	10.5	5.5	10.5
B7QJM4	Uncharacterized protein	301	33.7587	9.15869	69.1	1	17	22	105	9.19783	26.25	9	12	22.7422	40.2	11	16	11.5406	20.93	6	10	21.1849	31.89	11	17	27.0362	22.92	6	14	14.9883	16.28	4	8	26.03	30.56	8	14	20.3232	33.22	10	14	14	13.5	11	14
B7PTH0	Ankyrin repeat containing protein	508	55.1676	6.46826	38.98	1	18	23	86	5.3382	19.29	9	11	1.65828	10.83	4	10	0	15.16	5	5	3.45297	17.13	7	8	0	10.24	6	12	0	9.25	4	9	3.4335	13.78	8	16	14.4901	23.23	10	15	10.5	6.5	10.5	15.5
B7PLC2	Uncharacterized protein	432	48.8596	7.76709	51.39	1	20	28	104	5.34718	22.45	9	11	2.34512	21.76	10	11	3.64077	25	9	14	1.88941	19.21	9	11	1.66606	22.69	7	11	5.25435	26.39	13	19	0	17.59	7	12	9.1334	20.14	10	15	11	12.5	15	13.5
B7PND8	Tropomyin, putative	582	64.2837	7.41553	59.11	1	27	38	117	8.32653	28.52	14	17	2.05926	16.84	11	15	8.04149	25.77	11	16	4.03853	24.4	13	15	4.46837	26.63	12	13	5.84981	16.49	11	16	4.21676	9.45	7	9	3.40715	22.16	10	16	16	15.5	14.5	12.5
B7PV15	Glyoxylate/hydroxypyruvate reductase, putative	325	35.8969	7.43018	44.62	1	15	17	187	50.4761	28.62	10	26	58.8393	23.69	9	26	54.1488	23.69	9	27	52.0803	31.08	12	28	34.7461	25.85	9	19	33.0425	32.31	11	20	36.6475	19.08	7	16	46.8715	30.77	10	25	26	27.5	19.5	20.5
B7PVS3	HEAT repeatcontaining protein	474	53.1021	6.53662	41.98	1	14	22	100	9.46684	8.86	4	8	2.49833	17.72	8	11	4.08235	16.03	6	13	8.34102	15.82	7	12	21.4568	15.82	8	12	25.9538	22.36	11	17	14.6879	14.14	7	11	13.617	23.21	10	16	9.5	12.5	14.5	13.5
B7Q615	Tensin, putative (Fragment)	1139	123.669	7.76709	32.48	1	27	39	98	11.0792	8.17	8	16	3.38076	7.02	8	12	4.40315	8.52	9	16	1.80541	4.74	5	7	1.82978	7.46	7	7	1.77688	11.85	11	11	6.01857	6.94	7	13	1.61075	10.71	10	16	14	11.5	9	14.5
B7Q157	RIO kinase, putative (Fragment)	546	61.3285	6.50732	41.94	1	22	34	142	6.73355	18.13	9	16	5.80501	22.53	14	20	7.28001	15.93	10	17	6.86576	17.22	9	16	1.80749	15.75	11	24	3.5098	14.1	10	25	4.95278	11.72	7	10	3.2502	17.03	10	14	18	16.5	24.5	12
B7PI98	Leucine rich repeat and NACHT domain-containing protein, putative	718	79.4567	8.99756	42.06	1	25	39	116	7.3991	11.98	11	16	3.68576	17.55	11	15	1.97273	22.01	9	12	6.89916	11.28	8	12	4.89929	15.04	11	19	3.46603	14.21	10	14	3.39157	8.91	7	13	3.6426	14.76	10	15	15.5	12	16.5	14
B7QA72	Elongation factor 1 beta/delta chain, putative	266	30.0034	5.24951	72.56	1	17	21	245	36.0332	48.12	15	37	42.4839	41.35	13	32	34.6363	51.5	11	27	44.1274	39.1	11	39	24.5192	31.58	9	27	30.1587	32.33	10	27	24.7491	23.31	7	29	40.8865	34.59	10	27	34.5	33	27	28
B7PGQ2	Calnexin, putative	560	63.3083	4.95752	28.93	1	18	23	196	44.6737	20.54	14	33	35.5276	20.89	14	31	40.1635	19.46	12	29	39.4966	19.11	12	32	23.1062	15	8	14	22.5099	18.21	10	16	23.5317	11.43	7	14	33.4459	16.96	10	27	32	30.5	15	20.5
B7PLV6	Neuronal pas domain protein, putative	469	50.5627	11.4731	63.11	1	28	32	87	1.61788	25.16	9	12	0	25.8	8	9	3.52904	24.09	13	17	5.32206	13.65	7	9	0	16.63	7	10	0	24.31	10	10	0	19.62	7	7	6.89868	27.51	10	13	10.5	13	10	10
B7QEI4	Uncharacterized protein (Fragment) (Fragment)	581	65.0854	5.43994	50.09	1	20	30	113	23.8248	25.65	12	22	6.65953	16.7	6	15	16.6414	30.46	14	20	4.27985	27.88	12	18	0	6.54	2	3	2.06915	21.86	10	11	0	18.07	7	8	29.8067	18.42	10	16	18.5	19	7	12
B7Q1E7	60S ribomal protein L24, putative	154	17.7077	11.3706	83.12	1	20	28	95	5.51206	53.9	10	13	10.4177	42.21	8	12	8.74783	50	8	12	9.30749	33.12	5	8	11.354	52.6	10	14	10.5541	51.95	9	13	8.64782	51.3	7	10	9.36374	42.21	10	13	12.5	10	13.5	11.5
B7PZX6	Uncharacterized protein	281	32.4098	4.83057	69.04	1	21	30	91	1.63279	29.54	9	13	7.22764	18.86	5	7	7.07045	25.62	9	12	8.94242	33.1	9	11	5.45931	41.28	9	12	7.17175	30.6	9	13	7.69428	20.64	7	10	5.28382	33.45	10	13	10	11.5	12.5	11.5
B7PXZ2	SAM domaincontaining protein	782	86.1348	5.46533	36.19	1	17	29	105	1.62144	4.22	3	7	9.83011	12.15	7	16	5.92612	12.28	8	14	7.11963	9.59	7	13	7.91989	13.94	9	11	5.86577	12.79	9	13	7.78583	11.76	7	13	4.0686	15.6	10	18	11.5	13.5	12	15.5
B7Q731	Malic enzyme (Fragment)	533	59.3304	7.97217	44.65	1	23	24	193	62.5462	22.14	9	21	82.2217	20.45	9	27	64.1456	19.32	9	20	75.9873	27.95	12	30	59.8988	29.46	13	24	77.9204	19.89	8	24	69.9027	18.01	7	21	73.102	21.76	10	26	24	25	24	23.5
B7PHS7	FERM central domaincontaining protein	749	82.0503	10.1255	41.92	1	22	28	93	1.66075	10.68	6	10	0	8.68	7	12	2.11637	12.95	8	12	0	15.75	9	14	0	15.89	9	10	0	13.89	8	11	0	12.68	7	9	4.14778	16.56	10	15	11	13	10.5	12
B7PAE8	tRNA (Cytine-5-)-methyltransferase NSUN2, putative	498	56.4099	8.20654	44.38	1	16	24	101	13.8121	11.45	7	12	13.5296	22.69	10	16	11.2899	9.64	4	14	12.9049	11.85	6	11	11.0232	18.07	8	11	12.6622	17.67	8	12	14.8817	15.66	7	10	22.5609	18.47	10	15	14	12.5	11.5	12.5
B7P1L4	Vacuolar protein-sorting protein, putative (Fragment)	1429	161.317	5.75732	23.02	1	16	29	79	0	7.84	9	10	0	4.2	5	7	4.92402	9.24	9	11	6.47101	9.24	11	12	0	5.53	7	8	0	7.49	8	11	2.57064	6.37	7	7	5.12832	6.72	10	13	8.5	11.5	9.5	10
B7PM02	Proteasome subunit beta	278	29.66	8.27979	55.04	1	15	17	141	31.7597	28.78	9	21	28.2676	30.58	10	17	27.0427	38.49	11	18	33.3366	26.98	9	29	6.90511	18.71	5	8	15.6877	24.46	8	16	6.09113	25.54	7	12	25.3008	36.69	10	20	19	23.5	12	16
B7QDB5	AMPlified in tearcoma isoform, putative	448	51.3129	4.70361	50	1	22	29	79	2.21338	14.51	6	10	7.20025	18.53	9	11	3.44162	19.87	10	12	1.65275	16.07	6	9	1.70687	11.83	5	6	0	21.65	8	10	0	13.39	7	8	7.8817	20.54	10	13	10.5	10.5	8	10.5
B7PNN1	Proteasome subunit alpha type	253	27.9238	5.30029	56.92	1	14	19	124	37.0093	52.57	13	21	34.923	39.92	10	19	30.9156	42.69	10	18	31.7083	35.18	8	16	9.87324	19.76	4	7	15.9181	27.67	8	14	13.195	24.11	7	12	17.765	35.18	10	17	20	17	10.5	14.5
B7PQU2	Uncharacterized protein (Fragment)	215	24.2805	10.0083	73.02	1	19	24	68	1.74823	31.63	9	12	3.72198	24.65	7	9	3.32441	30.7	6	9	3.38465	28.37	8	9	0	16.74	4	4	0	36.28	8	8	3.63777	33.95	7	7	1.85734	43.72	10	10	10.5	9	6	8.5
B7PJG5	RNA-binding protein, putative (Fragment)	509	55.6273	5.96045	31.83	1	13	21	82	2.0425	16.9	7	9	7.68108	15.32	8	12	9.50315	14.73	7	12	7.79624	18.66	7	9	2.55562	20.04	10	13	1.64004	16.11	7	8	0	14.73	7	7	3.89447	16.7	10	12	10.5	10.5	10.5	9.5
B7Q9S7	Adenylate cyclase, putative (Fragment)	955	107.861	6.56592	37.8	1	27	37	86	3.45585	13.61	11	13	1.71126	13.4	10	15	0	10.58	8	8	1.86942	10.79	9	11	1.68058	11.52	9	12	0	10.89	7	8	0	8.17	7	9	0	12.67	10	10	14	9.5	10	9.5
B7PLL7	Sumo ligase, putative (Fragment)	480	52.84	9.24658	47.5	1	20	28	112	5.10328	28.54	10	15	12.5137	21.04	9	18	6.78431	6.67	3	13	9.73249	23.13	9	19	3.47314	19.38	9	11	0	18.33	7	7	12.5949	14.17	7	14	11.9668	16.46	10	15	16.5	16	9	14.5
B7Q2S6	DEP domain containing protein (Fragment)	879	98.9363	7.94287	34.24	1	24	30	89	1.86661	10.35	9	11	3.32165	17.06	10	13	1.69514	7.17	6	9	2.14876	17.86	14	19	1.61991	7.85	7	9	1.92222	9.9	7	8	2.14851	11.04	7	9	1.623	10.13	10	11	12	14	8.5	10
B7Q0S2	Uncharacterized protein (Fragment) (Fragment)	343	38.7039	7.56201	42.57	1	15	18	94	2.11986	24.2	7	7	13.2205	24.2	8	13	13.35	16.33	6	10	10.8834	9.33	4	7	12.8309	20.12	7	15	11.5666	19.83	7	11	15.6195	26.82	7	11	19.3597	23.32	10	20	10	8.5	13	15.5
B7P289	Prolyl 4-hydroxylase alpha subunit, putative	490	55.5501	7.02002	62.04	1	30	33	133	54.6962	36.53	17	31	38.4598	36.94	15	23	27.1689	33.27	14	22	17.2847	35.1	15	20	1.94898	18.37	6	8	9.25769	18.98	7	9	3.74287	16.33	7	8	6.80465	28.78	10	12	27	21	8.5	10
B7Q221	Uncharacterized protein	613	66.5006	6.62451	41.76	1	20	27	109	22.8655	19.41	10	14	26.2419	18.92	9	15	27.8854	23.16	11	17	32.4409	23	13	19	5.36344	12.23	6	7	4.15614	13.38	7	11	7.19279	15.82	7	9	28.688	21.21	10	17	14.5	18	9	13
B7P3V4	Exonuclease nef-sp, putative (Fragment)	516	58.0712	7.35693	47.67	1	19	31	83	7.10893	19.77	9	10	8.58314	14.34	7	9	6.27232	19.38	8	12	20.0439	19.77	11	16	0	14.92	6	6	5.40421	18.6	7	9	4.01434	19.57	7	9	0	25	10	12	9.5	14	7.5	10.5
B7P6L7	26S proteasome regulatory complex, subunit PSMD5, putative	319	34.6459	6.04932	57.37	1	15	20	144	78.637	34.8	10	27	56.1684	31.35	8	17	70.5225	31.66	9	24	56.891	40.75	12	24	20.9837	16.93	5	9	33.4612	29.47	7	12	18.9042	27.27	7	10	55.7904	33.54	10	21	22	24	10.5	15.5
B7P625	Prohibitin, putative	258	28.9461	6.37939	60.85	1	14	15	149	37.2954	45.35	11	23	36.0171	48.84	11	18	32.738	51.55	11	21	51.9077	48.84	11	25	32.758	24.81	5	14	35.2013	34.11	7	17	23.0339	28.29	7	12	37.2344	43.02	10	19	20.5	23	15.5	15.5
B7QLX9	Polycomb protein suz12, putative (Fragment)	635	71.6189	8.76318	43.78	1	20	28	81	3.51037	11.81	6	9	1.62907	19.06	7	10	1.67155	14.65	9	11	3.62611	17.32	8	12	0	11.02	5	9	0	11.18	7	8	1.62151	14.96	7	11	3.89526	23.15	10	11	9.5	11.5	8.5	11
B7PIZ3	Glutamate/leucine/phenylalanine/valine dehydrogenase, putative	393	43.0309	7.72314	55.47	1	21	23	91	1.83617	16.54	7	10	2.11345	18.58	7	12	7.74293	20.61	8	17	11.9058	23.92	8	11	0	9.16	3	9	1.61715	19.08	7	12	1.63191	18.58	7	7	2.14865	29.01	10	13	11	14	10.5	10
B7P4R8	Zinc finger protein, putative	890	97.8312	7.41553	38.65	1	25	33	94	9.24887	15.17	13	16	1.66112	11.69	8	10	6.82662	14.27	10	13	15.0824	9.33	7	11	3.79739	10.79	8	11	6.07304	6.52	6	7	6.10808	11.8	7	9	1.62315	14.61	10	17	13	12	9	13
B7PP70	Ribomal protein L17, putative	201	23.1533	10.521	63.68	1	15	19	116	23.3012	44.28	12	21	18.0676	30.35	6	14	14.7627	30.85	7	13	12.9473	31.34	6	10	14.4342	36.82	7	13	19.8604	26.37	6	15	14.3322	33.33	7	12	22.9423	42.79	10	18	17.5	11.5	14	15
B7PCI4	RBR-type E3 ubiquitin transferase	362	39.9803	8.11865	56.91	1	21	27	76	0	32.04	9	11	3.3737	31.77	12	15	0	24.59	6	6	0	20.17	8	11	3.37746	27.62	6	8	0	15.75	6	7	1.79379	22.38	7	7	1.78395	29.28	10	11	13	8.5	7.5	9
B7PEV1	Uncharacterized protein	384	42.4499	7.26904	67.97	1	19	27	60	0	17.71	5	6	1.71633	21.09	5	5	1.73007	11.72	5	7	0	11.98	4	5	4.20188	22.66	6	8	1.62808	17.71	6	8	0	26.82	7	9	0	30.47	10	12	5.5	6	8	10.5
B7QFI5	Cell adhesion molecule, putative	2058	225.335	4.99561	18.85	1	27	37	89	7.63666	9.62	15	16	0	6.95	13	15	2.157	5.93	9	11	5.88873	5.93	9	14	3.32545	5.83	9	10	1.73489	3.21	5	5	3.33834	4.23	7	7	1.70002	5	10	11	15.5	12.5	7.5	9
B7PX27	Coatomer subunit delta	296	32.8027	7.06396	51.35	1	14	18	106	24.2008	34.12	9	14	18.8393	28.04	8	12	16.3691	32.43	9	13	19.8258	30.07	8	16	10.6963	18.58	6	10	22.0605	16.55	5	13	11.0325	22.97	7	12	26.9919	36.15	10	16	13	14.5	11.5	14
B7QFU1	Heat shock protein HSP70-12A, putative (Fragment)	635	70.6214	8.36768	48.66	1	15	33	67	1.72431	13.39	7	8	0	13.54	4	5	1.74531	19.84	11	15	0	5.35	3	5	0	11.65	6	8	0	8.03	5	6	0	13.39	7	7	0	20.31	10	13	6.5	10	7	10
B7PQM0	Adaptor complexes medium subunit family protein	851	93.7844	5.08447	35.96	1	15	26	65	3.22019	9.17	6	9	1.78246	13.51	8	9	1.67414	17.16	10	11	0	8.58	4	5	0	9.17	5	6	1.71237	6.58	5	7	1.70122	9.87	7	8	0	18.8	10	10	9	8	6.5	9
B7Q8S3	Kazrin-A, putative (Fragment)	537	60.2876	9.20264	53.45	1	22	34	82	5.88028	18.99	11	14	3.62387	20.3	10	11	8.38346	16.95	8	12	1.61059	22.72	11	14	2.03933	12.66	4	5	0	10.24	5	5	0	12.85	7	10	5.82811	20.48	10	11	12.5	13	5	10.5
Q4PMB9	40S ribomal protein S5, putative	209	23.2712	9.74463	43.06	1	11	13	117	29.8695	28.23	8	15	35.63	26.32	5	14	37.0253	28.23	6	13	32.6288	24.88	5	13	32.1405	19.62	4	13	41.8382	22.01	5	16	26.1554	24.88	7	13	36.6169	36.84	10	20	14.5	13	14.5	16.5
B7PIA6	Adenylate cyclase, putative	872	97.3578	5.89697	30.96	1	27	31	101	0	8.72	8	12	0	12.61	8	12	4.07412	17.32	11	14	1.68281	13.42	9	21	1.67325	3.9	3	9	2.00879	7.8	5	6	0	6.31	7	14	1.67454	12.27	10	13	12	17.5	7.5	13.5
B7QMF7	Uncharacterized protein (Fragment)	206	23.4545	12.1616	58.25	1	10	22	79	0	22.82	6	9	1.71337	33.01	10	16	0	27.18	6	8	1.67845	31.07	8	12	2.05705	33.01	8	10	1.7464	16.02	4	5	0	29.13	7	8	1.71117	41.26	10	11	12.5	10	7.5	9.5
B7PA09	alpha-1,2-Mannidase (Fragment)	721	81.9274	6.82959	43.97	1	21	32	83	3.6427	15.95	8	10	7.79715	16.64	10	11	3.47731	15.4	9	13	1.65438	12.21	6	9	1.76462	19.56	11	14	1.79586	3.61	3	4	1.60275	12.07	7	8	5.67402	19.14	10	14	10.5	11	9	11
B7Q1L8	Phphorylase b kinase regulatory subunit (Fragment)	465	53.8582	8.47021	54.41	1	14	21	47	4.18897	12.47	4	4	0	4.52	2	4	0	5.81	2	2	1.89875	14.19	6	7	3.3081	15.7	5	7	0	7.53	3	4	1.73216	20	7	8	2.44602	23.66	10	11	4	4.5	5.5	9.5
B7QFD8	Synaptotagmin, putative	185	21.0237	6.771	64.32	1	7	17	59	0	18.38	4	4	1.64283	34.05	6	8	0	35.68	7	10	0	25.41	5	7	0	16.76	3	4	0	4.86	1	3	5.03522	42.16	7	12	5.23422	50.27	10	11	6	8.5	3.5	11.5
B7PTR3	Limbic system-associated membrane protein, putative	454	50.1317	6.15088	44.05	1	20	22	147	42.63	22.69	9	20	44.051	23.13	10	19	47.7016	20.26	9	19	43.9052	29.3	11	23	22.3641	19.6	8	12	39.912	40.31	17	27	16.9875	16.52	6	9	28.5298	24.23	10	18	19.5	21	19.5	13.5
B7PHC7	Secreted salivary gland peptide, putative (Fragment)	253	28.6199	8.55811	82.21	1	20	26	126	1.65959	36.76	10	12	4.3436	50.2	11	18	1.90477	30.43	9	11	0	37.15	7	15	3.56074	24.9	7	15	1.78758	51.78	15	24	8.99691	23.32	6	15	1.64468	38.74	10	16	15	13	19.5	15.5
B7Q840	Uncharacterized protein	627	70.6894	8.22119	59.33	1	30	37	93	4.02274	15.95	9	11	4.21043	18.66	9	10	8.23075	15.15	8	12	5.70555	10.05	6	8	3.20928	24.88	13	13	9.11172	24.08	14	17	3.30258	15.15	6	7	7.28963	19.46	10	15	10.5	10	15	11
B7P399	Leucine-rich transmembrane protein, putative	729	81.3323	8.54346	27.43	1	21	27	98	7.80115	18.38	10	12	9.86026	17.28	11	16	3.98509	14.81	9	11	7.6228	17.42	10	15	3.5825	11.11	7	7	5.41583	12.21	12	15	0	7.41	6	8	3.72941	13.31	10	14	14	13	11	11
B7P252	Anhydro-N-acetylmuramic acid kinase, putative	380	41.8229	6.29053	52.11	1	18	19	196	77.5156	45.53	14	37	63.7248	36.05	11	32	57.8568	30.79	9	23	53.5542	38.68	12	30	20.393	29.47	10	20	29.0829	33.42	9	21	15.4604	21.32	6	10	48.3306	32.63	10	23	34.5	26.5	20.5	16.5
B7PTR5	ATP-dependent RNA helicase, putative	484	54.6038	5.41455	55.37	1	20	30	86	0	19.42	7	7	0	19.01	8	9	3.47751	20.66	9	9	0	13.43	6	8	5.77604	22.31	9	15	1.75732	21.9	9	11	6.75566	12.19	6	13	8.48091	21.28	10	14	8	8.5	13	13.5
B7QIG3	Electron transfer flavoprotein, alpha subunit, putative (Fragment)	341	35.7428	5.99854	40.18	1	12	14	202	70.6369	39	12	35	83.4611	31.09	9	34	59.1328	31.09	9	27	58.0205	31.09	9	23	40.7468	25.81	8	19	54.7147	31.09	9	21	32.6551	22.29	6	11	81.7853	34.02	10	32	34.5	25	20	21.5
B7PXT2	ATP-dependent RNA helicase, putative (Fragment)	371	41.6111	9.62744	55.26	1	19	26	95	11.9418	12.94	6	17	6.27266	19.68	8	11	6.40988	27.22	12	15	8.22771	20.49	8	10	6.08458	23.18	8	11	0	25.61	9	12	1.86034	14.29	6	8	3.73673	30.46	10	11	14	12.5	11.5	9.5
B7PPR4	RSZp22 protein, putative	199	22.2631	11.356	61.31	1	14	16	121	43.3437	29.15	5	15	32.6026	43.22	9	19	34.2033	38.19	8	17	27.8221	38.19	8	18	7.12676	38.69	7	7	22.5233	42.71	9	20	1.61835	24.12	6	7	25.966	44.22	10	18	17	17.5	13.5	12.5
B7P7P5	Diacylglycerol kinase, putative (Fragment)	512	55.9049	8.42627	56.05	1	23	31	95	5.39464	25.59	13	16	5.65728	29.3	10	14	9.83346	16.99	8	13	1.88454	11.52	5	8	1.81938	11.52	7	10	3.45736	28.71	9	14	6.03954	15.43	6	7	0	24.02	10	13	15	10.5	12	10
B7P2N7	Uncharacterized protein	564	64.8303	5.97314	48.58	1	23	30	108	12.8687	29.43	14	18	7.898	13.3	6	8	16.4043	29.08	13	20	7.44426	23.05	11	15	0	13.83	6	10	5.21328	21.1	9	16	0	10.28	6	6	5.43507	17.2	10	15	13	17.5	13	10.5
B7PEW0	Negative elongation factor C/D, putative	576	65.135	5.18604	40.97	1	12	24	65	0	10.42	5	5	2.09455	14.24	7	9	0	15.1	6	8	0	15.8	5	7	1.62115	7.99	5	6	1.75353	18.4	9	13	2.31128	15.1	6	7	1.88532	19.27	10	10	7	7.5	9.5	8.5
B7QG11	Rolling pebbles, putative (Fragment)	974	106.372	7.26904	28.75	1	21	26	78	3.37866	17.25	11	14	0	10.37	7	11	0	8.83	6	7	5.31628	11.5	9	10	0	6.06	4	5	1.78203	12.94	9	13	0	6.78	6	8	3.35329	13.55	10	10	12.5	8.5	9	9
B7Q4F0	Ankyrin repeat containing protein	422	46.9597	6.32861	45.73	1	21	27	97	17.276	33.65	13	17	3.76164	13.74	4	7	7.42756	20.62	10	17	0	15.88	8	11	3.60034	11.85	4	7	2.00125	22.75	9	12	5.67868	15.88	6	12	7.15781	22.51	10	14	12	14	9.5	13
B7Q6X9	Polyglutamylase, putative	510	58.6743	8.39697	41.37	1	17	30	100	9.07608	25.69	13	18	1.66316	20.98	11	15	1.65486	20.2	9	11	7.1624	18.63	8	14	0	20.78	9	9	1.98137	17.06	8	10	0	13.92	6	9	8.78611	17.65	10	14	16.5	12.5	9.5	11.5
B7PZ17	Uncharacterized protein	1100	120.416	7.06396	30.09	1	24	35	105	0	15	14	17	0	8.36	11	15	0	9.45	7	9	1.60361	10.45	8	12	0	9.55	8	14	0	7.91	8	15	0	7.18	6	9	0	9.64	10	14	16	10.5	14.5	11.5
B7PX84	Dip13 beta, putative	482	53.6503	6.01123	57.47	1	18	26	73	0	9.13	4	4	0	20.12	9	10	0	18.88	7	7	0	23.86	8	11	6.65609	22.82	10	13	0	17.01	7	10	0	15.98	6	7	3.28461	28.42	10	11	7	9	11.5	9
B7P3M5	Uncharacterized protein (Fragment) (Fragment)	915	97.7457	8.01611	32.24	1	22	29	67	1.66749	3.83	4	6	3.74522	9.4	7	7	1.71834	7.54	5	6	5.33496	9.84	7	9	0	10.49	8	8	0	10.27	7	9	0	6.45	6	10	1.82189	14.21	10	12	6.5	7.5	8.5	11
B7PKG2	Fasciclin domain-containing protein, putative	351	37.5407	7.23975	37.04	1	14	17	103	26.5522	25.07	10	17	22.2877	23.36	10	15	21.7631	13.68	5	10	18.9105	15.95	6	10	14.3479	17.95	7	10	18.1884	19.94	7	12	15.586	16.81	6	10	36.7398	28.21	10	19	16	10	11	14.5
B7PAI2	Uncharacterized protein	687	76.9377	7.15186	52.4	1	23	31	94	1.84895	24.89	12	15	3.81524	12.37	6	9	2.0035	15.87	8	10	5.83702	26.35	12	18	0	10.48	6	9	1.73767	10.19	7	9	2.20619	13.25	6	8	9.74154	19.65	10	16	12	14	9	12
B7PGR9	Uncharacterized protein	543	61.7143	6.78564	46.41	1	10	28	68	0	13.08	5	6	2.11033	24.86	10	12	1.6137	7.55	3	4	1.80153	18.78	9	10	1.93549	9.39	6	6	1.84401	15.1	7	10	0	10.87	6	7	3.21761	26.52	10	13	9	7	8	10
B7Q2Y7	Hexyltransferase	782	88.0885	8.06006	43.86	1	22	32	57	3.86676	10.49	6	7	0	8.44	4	4	1.73883	8.44	5	5	0	12.53	7	7	1.60953	11.25	6	6	0	10.49	7	7	1.64336	7.8	6	7	7.76196	14.96	10	14	5.5	6	6.5	10.5
B7PHQ2	WD-repeat protein, putative (Fragment)	344	38.0123	8.04541	53.78	1	13	16	78	5.68192	10.17	3	5	9.73921	12.21	4	6	16.4015	16.28	5	7	10.1955	25	7	11	14.2541	19.77	6	12	8.21963	24.42	7	9	20.024	22.38	6	13	16.4869	34.59	10	15	5.5	9	10.5	14
B7QJP7	Uncharacterized protein	338	37.3888	5.40186	59.76	1	10	25	79	2.07453	26.92	9	11	0	20.12	6	9	5.70946	11.83	4	6	9.25591	19.82	8	11	0	24.85	9	10	0	14.2	6	8	1.62192	21.01	6	9	7.27203	31.95	10	15	10	8.5	9	12
B7QLY5	Uncharacterized protein	173	19.5685	9.31982	82.08	1	16	24	69	5.37664	29.48	6	8	3.70922	32.37	8	11	0	30.64	8	9	1.78483	49.71	9	10	0	21.39	4	4	0	34.68	6	8	0	25.43	6	7	1.62952	37.57	10	12	9.5	9.5	6	9.5
B7PF68	Uncharacterized protein	587	64.2607	7.76709	37.31	1	21	28	92	5.22353	11.58	5	8	3.68704	16.52	8	12	3.73042	15.33	7	16	3.67345	13.8	7	10	0	5.28	4	10	5.06962	12.95	6	12	3.45413	9.88	6	10	5.57341	18.23	10	14	10	13	11	12
B7QLH3	Uncharacterized protein (Fragment) (Fragment)	252	26.0516	6.91748	47.62	1	12	18	69	9.72031	19.84	5	9	6.2629	23.41	5	9	4.41998	18.25	4	5	6.73784	11.51	2	4	7.80644	19.84	4	10	9.62548	29.37	6	10	3.54525	25.4	6	10	5.54065	33.73	10	12	9	4.5	10	11
B7PAS0	Glutamate receptor interacting protein, putative (Fragment)	1009	107.193	5.46533	31.12	1	14	26	61	1.78676	8.33	5	6	0	12.49	8	8	1.89284	3.37	2	7	0	5.75	5	5	1.68785	7.14	7	10	1.98361	6.84	5	6	1.74286	8.13	6	6	3.85541	11.89	10	13	7	6	8	9.5
B7P9H2	Zinc knuckle domaincontaining protein (Fragment)	253	28.7772	8.45557	84.98	1	13	29	60	0	20.95	4	4	1.72981	33.99	7	10	2.05782	24.9	6	8	1.76643	41.11	8	8	2.03475	23.32	4	4	4.31958	29.64	5	5	7.67994	35.57	6	8	3.88872	42.69	10	13	7	8	4.5	10.5
B7QLU2	20-hydroxysteroid dehydrogenase, putative	252	28.0624	7.85498	55.16	1	15	17	80	24.2292	30.95	7	13	19.3969	31.75	7	10	25.7557	36.51	8	13	21.7829	34.92	7	12	0	11.51	2	2	20.0753	23.02	5	8	8.77692	29.37	6	7	21.3876	37.7	10	15	11.5	12.5	5	11
B7PZP8	Fam13, putative	714	79.8729	5.98584	35.29	1	15	30	81	5.57897	16.53	10	12	1.86244	8.96	6	8	4.13305	14.71	8	9	3.53083	16.11	10	12	3.29874	10.64	8	12	0	4.76	4	8	1.80395	8.96	6	7	5.32348	14.57	10	13	10	10.5	10	10
B7Q4M3	Gaba-gated chloride channel, putative	405	47.054	9.26123	46.17	1	20	24	83	0	22.96	10	15	0	11.11	5	11	3.37362	17.28	6	9	0	19.75	6	8	1.68958	11.36	6	9	3.4778	11.6	4	5	0	11.85	6	8	3.38773	26.91	10	18	13	8.5	7	13
B7QCS5	Furrowed, putative	1056	115.255	6.44287	34.56	1	31	38	68	5.32206	16	14	16	0	9.47	6	7	1.72113	12.69	11	13	0	6.25	4	4	2.12284	9.94	8	8	0	4.45	3	3	0	8.43	6	6	3.99552	10.7	10	11	11.5	8.5	5.5	8.5
B7P0Q5	Hypothetical protein, conserved	744	83.3516	8.27979	53.49	1	37	49	111	5.59791	22.18	16	18	5.62483	15.73	13	16	3.61906	18.15	11	13	0	20.7	12	13	1.80965	9.95	10	15	5.32912	17.74	12	19	3.78747	7.66	5	5	3.49813	15.59	10	12	17	13	17	8.5
B7P5G7	Protein kinase, putative	419	47.1014	7.84033	40.1	1	16	24	115	3.90789	17.9	8	14	5.37709	19.09	9	16	10.4253	24.82	11	17	5.72395	14.32	6	10	7.26483	20.53	10	14	5.83864	23.87	10	17	5.26476	11.22	5	10	5.20591	18.85	10	17	15	13.5	15.5	13.5
B7PZR2	THO complex subunit, putative	370	40.0328	7.29834	40.27	1	12	20	105	5.36483	18.92	6	8	6.64174	15.95	6	12	11.5944	29.73	10	16	18.2716	14.59	5	11	17.8954	24.59	8	15	13.7989	25.14	9	17	11.6235	14.59	5	10	9.34742	26.22	10	16	10	13.5	16	13
B7PUI4	Uncharacterized protein	390	45.6116	8.79248	44.36	1	20	25	67	3.89958	27.18	7	7	1.77873	11.28	3	4	0	25.64	8	9	1.65726	20.51	7	8	0	12.31	7	9	8.67337	20	9	12	1.62194	15.64	5	7	1.67801	31.79	10	11	5.5	8.5	10.5	9
B7QBW3	Dimethylaniline monooxygenase [N-oxide-forming]	546	61.8283	8.45557	58.97	1	20	36	80	8.69591	24.54	12	16	7.35987	12.64	6	8	5.44605	14.65	8	11	7.13169	17.77	9	12	1.83747	9.52	4	4	1.93282	20.33	9	11	3.71867	15.02	5	8	1.88262	28.57	10	10	12	11.5	7.5	9
B7QCE0	Uncharacterized protein	883	94.7367	5.37646	26.61	1	21	27	116	1.69635	7.36	6	20	7.06546	12.23	9	14	5.43551	11.66	9	17	9.6771	9.97	8	18	25.3856	13.48	10	14	18.5059	9.29	8	11	1.80402	4.98	5	7	1.84907	10.76	10	15	17	17.5	12.5	11
B7Q207	Kinesin-like protein	717	80.5441	6.94678	45.33	1	23	36	104	11.468	13.95	9	13	6.31984	17.29	11	16	4.12535	15.48	10	11	9.8266	19.8	12	14	11.4623	12.55	8	14	11.9112	11.99	8	14	4.28918	6.42	5	7	5.82053	14.23	10	15	14.5	12.5	14	11
B7QKX8	Nuclear pore complex protein nup98, putative	1327	145.953	6.07471	38.13	1	37	48	142	23.8167	16.35	16	24	14.783	17.33	15	20	21.7799	16.2	17	27	20.8234	19.07	21	28	1.64098	7.31	7	10	1.71999	6.48	8	11	1.8541	4.9	5	8	7.5489	12.58	10	14	22	27.5	10.5	11
B7PT37	Step II splicing factor Slu7, putative (Fragment)	250	29.0122	6.69775	45.6	1	15	19	107	1.65909	24	8	12	4.10763	24.4	9	17	1.65372	24	8	10	1.65481	14	6	6	8.7234	25.2	7	14	5.14229	22.8	8	18	3.29533	17.6	5	10	3.30778	28.8	10	20	14.5	8	16	15
B7PRR1	Uncharacterized protein	727	81.6743	7.75244	35.08	1	19	23	56	0	4.4	3	3	0	4.13	3	3	0	10.18	5	6	0	4.68	3	4	1.64363	9.9	6	9	0	15.27	8	13	1.61853	8.25	5	6	0	18.71	10	12	3	5	11	9
B7PPK9	Uncharacterized protein	265	29.6142	8.63135	69.43	1	24	29	67	3.83596	35.85	7	8	3.41504	26.42	6	6	0	9.81	3	4	0	30.94	6	8	1.69882	27.55	9	12	1.60067	24.15	7	9	0	23.77	5	6	1.84709	33.96	10	14	7	6	10.5	10
B7PKN4	Uncharacterized protein	574	65.3698	5.8335	41.64	1	21	29	72	1.63052	12.72	7	9	1.68618	13.07	7	8	1.70204	11.15	6	8	5.51356	18.12	9	11	5.04057	13.07	7	10	0	12.54	7	9	0	8.36	5	6	1.66304	19.16	10	11	8.5	9.5	9.5	8.5
B7PB95	Stathmin	124	14.5346	9.53955	70.97	1	13	15	114	22.5761	50.81	9	17	25.0866	57.26	9	21	23.7761	54.03	7	13	18.139	70.16	11	16	5.17302	29.84	5	9	21.0477	50	7	15	8.24435	29.84	5	10	16.7127	60.48	10	13	19	14.5	12	11.5
B7QDE8	Actin, putative	376	42.5869	7.00537	43.09	1	14	19	111	28.305	29.79	11	20	25.8513	31.12	11	18	28.9671	25.27	10	17	22.8872	26.86	10	18	9.23585	12.23	3	8	9.9052	19.41	7	8	12.2599	19.41	5	9	20.8853	31.65	10	13	19	17.5	8	11
B7PE61	Vacuolar assembly/sorting protein DID4, putative	228	25.9733	8.25049	64.04	1	19	25	117	10.5378	36.84	11	18	12.4328	46.93	11	23	20.9935	42.54	10	19	18.4431	41.23	10	14	3.29267	35.53	7	9	0	35.53	6	6	10.8078	23.25	5	12	7.20929	36.84	10	16	20.5	16.5	7.5	14
B7PGZ4	Uncharacterized protein	477	53.2178	9.08545	54.72	1	20	28	71	5.50526	18.03	9	12	0	14.05	4	4	3.66508	22.64	9	10	3.96573	15.51	7	10	3.53516	18.45	7	8	0	10.27	6	8	0	12.79	5	8	1.703	26.62	10	11	8	10	8	9.5
B7Q7Y4	Metalloprotease, putative	412	45.5057	8.5874	50.97	1	18	28	69	3.447	15.29	7	7	1.62411	15.78	7	10	0	9.22	4	5	1.63218	19.17	7	12	1.61806	14.56	7	8	0	15.29	6	8	3.61079	12.14	5	8	0	20.87	10	11	8.5	8.5	8	9.5
B7QAY6	Uncharacterized protein	680	77.2856	7.92822	38.24	1	12	28	85	6.12403	15.74	11	16	8.55678	14.12	9	12	1.74062	12.94	8	12	9.24833	15.44	10	12	1.73119	6.32	6	6	7.72609	12.21	6	8	5.41125	8.09	5	6	11.2485	9.56	10	13	14	12	7	9.5
B7Q754	Uncharacterized protein	703	78.2306	7.07861	31.86	1	9	23	82	1.63711	17.5	10	10	7.58078	10.1	7	11	1.98305	8.53	6	9	1.88158	17.21	10	11	1.65728	6.54	5	6	0	9.53	6	10	0	10.38	5	9	1.63871	16.93	10	16	10.5	10	8	12.5
B7P7J2	Uncharacterized protein	524	59.8098	9.81787	34.35	1	17	20	66	5.80698	7.63	6	8	4.39202	7.06	4	5	3.55249	10.11	6	7	3.96377	8.02	4	9	4.29247	5.53	3	5	1.84031	12.79	6	10	3.71401	9.54	5	9	5.76375	25.76	10	13	6.5	8	7.5	11
B7PYY4	Tetratricopeptide repeat protein, putative (Fragment)	553	63.107	7.47412	45.75	1	11	29	92	3.31769	14.29	8	10	1.71555	16.64	8	13	5.70177	19.35	8	12	6.95529	14.83	7	12	0	25.32	12	15	5.93525	10.67	5	10	0	11.75	5	7	3.50818	17.18	10	13	11.5	12	12.5	10
B7QI03	Uncharacterized protein	765	86.4976	6.22705	36.73	1	20	29	63	1.63597	10.98	7	7	3.40366	9.15	6	7	0	4.71	3	3	2.26714	14.12	8	8	0	16.47	10	13	1.61689	10.72	5	5	3.53243	7.84	5	8	3.6859	17.25	10	12	7	5.5	9	10
B7PND6	Dystrophin, putative	557	61.5582	8.17725	27.29	1	12	18	60	0	6.82	3	4	0	17.41	7	9	0	11.85	6	8	0	7.9	5	8	1.68538	14.36	6	7	0	10.41	5	7	2.17806	9.16	5	6	0	16.34	10	11	6.5	8	7	8.5
B7QM85	PAN domaincontaining protein (Fragment)	370	41.2796	7.7085	35.41	1	17	23	86	1.89048	18.11	9	11	6.86107	22.16	7	12	5.19242	16.76	9	12	1.83559	22.7	10	14	1.61967	11.62	4	5	1.87301	14.86	5	7	1.73743	12.43	5	7	0	25.41	10	18	11.5	13	6	12.5
B7Q760	Nucleotide excision repair factor NEF2, RAD23 component, putative	392	41.0136	4.76709	33.93	1	12	14	162	43.3707	20.92	8	29	36.9863	27.3	10	28	45.2337	16.84	7	26	31.7814	16.58	7	20	2.24616	9.95	4	11	8.8563	12.24	5	12	8.29132	12.24	5	9	28.7079	26.02	10	27	28.5	23	11.5	18
B7PVL8	Guanine nucleotide-binding protein G, putative (Fragment)	362	42.3405	5.90967	51.93	1	15	20	80	11.0293	27.62	7	12	8.86086	24.59	7	10	13.0162	37.29	9	13	14.2779	14.92	4	9	0	8.29	2	2	3.66187	15.47	5	8	7.36939	16.85	5	10	21.8291	22.93	10	16	11	11	5	13
B7P6D5	Ecto-NOX disulfide-thiol exchanger, putative (Fragment)	567	63.8862	6.80029	42.15	1	15	28	56	1.95395	13.23	6	6	1.80599	8.82	5	5	2.04706	13.76	6	7	1.66632	12.35	6	8	0	17.46	9	9	0	9.17	4	4	0	8.99	5	5	0	18.52	10	12	5.5	7.5	6.5	8.5
B7P6A6	Dihydrolipoamide dehydrogenase, putative (Fragment)	346	37.0662	9.14404	45.09	1	13	20	52	0	19.94	6	7	4.98007	10.4	4	6	0	15.03	3	4	2.04271	19.65	7	10	0	8.09	3	4	3.39814	14.16	4	5	0	21.1	5	6	1.68412	31.79	10	10	6.5	7	4.5	8
B7PJK6	Autophagy-related protein 13 (Fragment)	454	49.731	8.19189	50.66	1	12	21	66	5.54757	12.11	5	8	1.67982	18.72	5	6	8.86375	19.16	7	10	5.28518	25.55	10	12	5.13629	22.91	7	11	0	5.95	2	2	1.72891	13.88	5	6	8.49085	27.31	10	11	7	11	6.5	8.5
B7PB40	Mitogen-activated protein kinase kinase MKK4, putative	344	38.7708	7.13721	65.7	1	16	23	78	9.83384	29.07	9	16	5.52595	33.72	9	10	7.56481	17.73	5	10	4.25765	16.28	6	10	2.55841	16.28	4	7	0	6.1	2	2	0	13.66	5	5	11.0567	28.49	10	18	13	10	4.5	11.5
B7PNZ2	Uncharacterized protein	791	87.3263	7.23975	44.75	1	29	41	109	16.0619	18.2	12	15	2.8169	18.08	14	15	8.13546	21.62	16	18	2.5278	13.4	10	15	0	14.66	12	14	1.94613	16.56	11	14	0	4.55	4	4	9.52601	14.16	10	14	15	16.5	14	9
B7P2J8	DNA repair helicase rad3/xp-D, putative	758	86.6209	7.41553	35.62	1	19	30	82	1.66253	16.09	10	13	1.79427	6.46	7	10	0	7.92	7	8	5.77404	13.46	8	12	3.5994	10.55	8	10	0	14.64	11	13	0	7.52	4	6	0	12.8	10	10	11.5	10	11.5	8
B7Q6R3	F-box/leucine rich repeat protein, putative	397	43.294	4.91943	47.36	1	21	27	78	3.38248	14.86	7	11	0	16.62	8	8	0	12.09	5	5	7.34751	18.14	8	12	5.96264	22.42	8	11	7.7902	27.71	10	13	1.70882	10.08	4	5	3.50378	30.23	10	13	9.5	8.5	12	9
B7P6D4	Uncharacterized protein (Fragment) (Fragment)	474	53.5849	7.13721	45.99	1	26	29	114	31.5856	27.85	13	22	14.956	23.42	11	19	17.2056	29.32	13	16	13.8372	24.47	13	17	0	10.34	5	8	1.99731	19.83	9	12	5.86973	13.08	4	6	21.3585	21.31	10	14	20.5	16.5	10	10
B7QIM8	Uncharacterized protein	147	14.4658	8.08936	93.88	1	20	24	82	2.20518	38.78	7	12	1.83718	59.86	9	11	5.74547	38.78	7	10	4.96744	59.18	11	14	1.84087	51.7	7	11	0	33.33	8	8	3.41079	21.09	4	6	3.59746	72.79	10	10	11.5	12	9.5	8
B7Q0E1	Mutated in colorectal cancers, putative (Fragment)	803	89.9321	7.86963	38.85	1	20	32	69	1.68439	3.74	3	5	2.03813	9.22	8	13	0	8.09	6	9	1.75752	12.2	8	11	1.68746	7.97	6	6	3.44039	10.59	8	9	0	6.35	4	4	1.71391	15.44	10	12	9	10	7.5	8
B7P3J2	Leukocyte tyrine kinase receptor, putative	662	69.0539	7.91357	40.03	1	26	33	99	0	15.86	9	14	1.85946	12.54	5	6	11.5607	21.6	9	18	4.06032	16.62	8	16	1.62982	18.73	9	11	5.4497	13.44	7	9	7.57332	6.5	4	9	7.817	14.95	10	16	10	17	10	12.5
B7QAI9	Striatin, putative (Fragment)	711	77.0864	5.69385	30.8	1	21	24	70	13.4792	8.02	5	8	2.40855	7.17	5	6	3.93973	11.53	7	11	11.6585	15.61	9	10	0	6.33	5	6	5.02208	9.14	7	10	2.11963	7.31	4	4	19.4311	14.49	10	15	7	10.5	8	9.5
B7PGD5	Serine hydroxymethyltransferase (Fragment)	475	52.6169	7.63525	43.37	1	18	25	126	24.5945	28.84	14	25	16.9304	14.32	7	14	18.2398	19.58	9	16	17.3295	25.26	12	19	3.48437	20.42	8	17	9.9825	12.42	5	10	1.8306	9.47	4	9	8.08685	22.95	10	16	19.5	17.5	13.5	12.5
B7P8X7	Uncharacterized protein	372	42.1681	6.23975	62.9	1	23	26	110	19.2875	36.29	12	21	17.6634	22.31	9	14	18.3008	37.1	14	20	8.19903	37.63	11	14	11.7737	18.28	6	11	12.1828	14.52	5	9	5.49394	6.99	4	5	14.497	35.75	10	16	17.5	17	10	10.5
B7Q2F9	Aldehyde dehydrogenase, putative (Fragment)	509	54.7987	7.06396	44.2	1	20	23	105	30.1206	31.04	15	25	14.2079	14.54	7	13	22.4574	22.99	10	16	22.6471	27.9	13	20	4.36605	15.52	5	6	2.61727	11.79	5	7	0	9.43	4	4	15.4421	23.58	10	14	19	18	6.5	9
B7QC54	Cytochrome P-450 IIC4, putative (Fragment)	390	43.7349	8.96826	43.85	1	12	16	51	1.67757	14.36	6	7	1.60641	11.54	4	4	0	5.38	2	3	0	14.87	5	8	0	10.26	4	4	1.63677	8.97	5	7	2.00538	9.49	4	4	3.54561	28.72	10	14	5.5	5.5	5.5	9
B7Q6H9	Neprilysin, putative	699	81.5311	6.80029	35.91	1	20	25	52	0	15.88	8	11	0	4.43	2	2	0	8.58	5	7	0	9.59	5	6	0	8.3	3	3	0	10.59	5	5	0	8.58	4	5	0	16.74	10	13	6.5	6.5	4	9
B7PFM9	Uncharacterized protein (Fragment) (Fragment)	408	45.4065	6.81494	43.87	1	13	20	73	0	12.25	7	12	1.82063	19.61	7	13	1.62624	12.5	4	7	3.39912	23.04	9	13	0	14.95	5	5	1.74937	8.58	4	6	3.38141	8.82	4	5	1.62732	33.58	10	12	12.5	10	5.5	8.5
B7QFQ3	Cholinephphate cytidylyltransferase, putative	344	39.4334	5.49072	64.83	1	16	27	57	0	16.28	5	5	8.83704	18.31	6	9	1.60435	16.57	6	6	0	25	7	9	1.86426	12.5	4	4	0	16.57	4	5	0	15.7	4	5	6.96985	33.43	10	14	7	7.5	4.5	9.5
B7QCU0	Protein BCCIP homolog	329	37.2562	4.70361	37.08	1	9	17	65	3.73858	13.98	4	6	16.527	19.76	6	11	11.7767	13.07	4	7	11.6266	23.1	8	12	0	10.64	3	3	10.5073	11.55	3	6	0	13.68	4	5	14.4468	29.79	10	15	8.5	9.5	4.5	10
B7PZP0	SET domain-containing protein, putative	429	48.8372	8.38232	57.34	1	22	25	73	1.60822	26.11	12	19	1.65627	16.08	8	9	5.40545	18.88	6	7	5.40761	16.78	8	9	3.30956	20.28	8	11	0	3.5	2	2	3.51498	15.62	4	4	5.66851	23.31	10	12	14	8	6.5	8
B7QC20	Secreted protein, putative	639	69.3745	8.30908	48.67	1	24	31	70	5.53374	17.68	9	10	2.43821	17.21	9	10	3.46186	10.64	6	9	3.47186	13.62	7	8	0	13.62	6	8	0	15.96	9	10	0	7.04	3	3	0	19.41	10	12	10	8.5	9	7.5
B7Q5L4	Uncharacterized protein	631	70.5485	8.03076	47.7	1	13	26	65	0	18.54	9	12	0	12.84	7	7	0	10.46	5	7	1.6339	9.67	4	4	4.34824	11.73	5	8	1.68357	18.7	9	10	1.62592	5.55	3	5	1.65299	14.74	10	12	9.5	5.5	9	8.5
B7PN53	Isocitrate dehydrogenase, putative (Fragment)	381	42.21	8.99756	56.69	1	19	26	138	5.15338	19.16	8	18	3.27423	8.92	5	18	1.67834	27.03	7	12	1.67801	28.08	9	16	1.62841	15.49	6	17	0	21.52	7	19	1.61266	8.4	3	21	3.38929	31.23	10	17	18	14	18	19
B7P839	DEK domain-containing protein, putative	204	22.4278	8.86572	62.25	1	17	21	198	69.0062	48.53	12	35	69.1696	52.94	14	46	59.2687	49.51	11	33	36.1976	48.04	11	28	9.12724	19.61	5	11	21.889	36.27	7	14	0	13.24	3	6	31.336	47.55	10	25	40.5	30.5	12.5	15.5
B7P1M7	Importin subunit alpha	521	57.0021	5.14795	33.01	1	18	18	76	10.9103	16.31	7	10	9.50228	19.58	8	13	10.0633	7.87	3	4	15.6395	14.78	8	15	1.68994	8.64	4	7	0	10.56	6	8	0	3.45	3	4	19.2581	20.54	10	15	11.5	9.5	7.5	9.5
B7P306	WD domain and G-beta repeat containing protein, putative (Fragment)	525	57.4734	8.90967	48.38	1	11	28	54	7.85441	15.24	6	8	0	12.95	4	7	1.6833	18.67	7	8	0	16	7	7	0	11.62	3	3	0	13.33	6	6	0	6.1	3	5	1.75117	20.57	10	10	7.5	7.5	4.5	7.5
B7P315	Uncharacterized protein	664	75.698	7.69385	42.77	1	21	31	77	3.41657	17.02	12	18	3.58876	12.8	8	10	3.37751	12.95	7	10	1.79925	15.06	8	9	1.65125	9.19	6	9	0	9.79	5	7	0	6.02	3	3	1.6707	15.66	10	11	14	9.5	8	7
B7PAD7	Uncharacterized protein	249	27.92	8.01611	55.82	1	14	19	54	3.48804	26.51	5	8	1.67791	25.7	6	8	3.53081	32.93	6	8	0	23.69	4	4	0	22.49	4	4	0	22.09	5	6	0	13.25	3	4	2.2643	35.34	10	12	8	6	5	8
B7Q2W0	Fumarase, putative (Fragment)	481	51.8458	7.85498	39.71	1	19	20	102	31.8089	23.28	9	16	33.0475	24.74	10	22	27.9328	22.04	10	17	23.8489	24.95	11	16	0	9.15	3	3	2.45444	14.97	5	8	0	8.11	3	4	23.187	22.87	10	16	19	16.5	5.5	10
B7PBN2	Oxidase/peroxidase, putative	618	71.0483	7.59131	48.06	1	20	32	85	1.74887	17.31	9	11	0	15.53	8	10	3.59457	19.09	10	16	5.67943	16.99	9	13	1.72763	17.48	9	11	0	4.85	4	5	0	5.34	3	3	1.76731	22.33	10	16	10.5	14.5	8	9.5
B7PBT7	Glycerol-3-phphate acyltransferase, putative	731	82.9355	8.70459	35.84	1	20	29	63	0	7.39	6	7	3.3811	14.36	10	11	1.83662	7.52	6	7	1.75371	12.04	7	7	0	10.94	8	11	1.61322	4.79	4	5	1.66962	3.56	3	3	1.80166	13.27	10	12	9	7	8	7.5
B7PZE0	Exome component, putative	518	59.3018	9.31982	54.83	1	23	24	94	20.5042	27.41	11	16	16.4219	27.8	12	18	24.6055	20.27	9	16	22.4847	32.43	13	17	0	9.07	3	4	0	6.76	3	3	1.71857	6.37	3	4	19.2312	25.87	10	16	17	16.5	3.5	10
B7PI71	NADH:ubiquinone oxidoreductase, NDUFS2/49 kDa subunit, putative	462	52.5956	6.66846	57.58	1	19	25	60	11.5417	30.09	11	13	10.4696	17.53	6	8	13.0303	23.38	10	13	7.49811	13.85	6	8	0	4.55	1	1	0	4.98	2	2	0	6.71	3	3	8.32436	21.65	10	12	10.5	10.5	1.5	7.5
B7PBH9	Serine/threonine protein phphatase 2A regulatory subunit	652	74.1983	6.50732	38.04	1	19	24	90	11.0878	17.33	10	16	1.65983	7.21	4	8	9.38788	17.02	11	18	5.62529	15.18	9	15	1.82445	13.04	6	6	0	16.1	9	10	0	2.91	2	4	6.68136	16.72	10	13	12	16.5	8	8.5
B7P9U5	Protease m1 zinc metalloprotease, putative	861	98.4225	7.81104	40.65	1	27	34	61	0	13.01	8	8	1.71905	12.54	9	10	0	11.61	9	9	0	4.53	3	4	0	13.24	10	10	0	8.83	6	7	0	1.86	2	2	1.65416	15.68	10	11	9	6.5	8.5	6.5
B7PDV5	Uncharacterized protein	321	37.3785	6.06201	47.35	1	17	24	62	9.23822	13.71	6	7	3.58377	23.68	8	11	3.77002	23.36	8	8	3.67246	16.82	5	5	1.68654	16.82	6	8	3.36354	14.33	6	8	3.71412	6.54	2	3	15.4534	30.22	10	12	9	6.5	8	7.5
B7PMK2	Quinone oxidoreductase, putative	345	37.2623	6.72705	45.51	1	4	21	80	18.512	22.9	7	16	8.75244	6.09	2	7	16.7483	20.58	9	16	9.25253	20.87	8	12	3.62603	24.06	8	9	3.85244	15.65	5	6	0	8.7	2	2	6.29283	26.96	10	12	11.5	14	7.5	7
B7Q2J3	39S ribomal protein L46, putative (Fragment)	301	33.8934	8.71924	45.18	1	14	17	52	4.43892	19.6	6	6	3.37592	20.6	6	8	2.04635	16.61	4	4	1.75914	19.93	5	6	0	12.96	4	5	0	15.28	4	7	0	10.3	2	4	1.6104	40.53	10	12	7	5	6	8
B7PVR3	Uncharacterized protein	356	39.7516	9.29053	42.98	1	13	16	47	0	12.36	4	4	0	12.08	4	6	0	25.84	7	10	1.65498	10.96	3	4	0	8.15	2	3	0	19.38	7	8	0	3.37	1	1	0	25.28	10	11	5	7	5.5	6
B7PMQ7	Uncharacterized protein	944	100.461	9.30518	45.13	1	34	43	146	1.60066	25.74	20	24	3.59069	19.39	12	16	3.24644	11.02	9	16	1.64308	19.92	13	16	5.12729	20.97	15	20	7.25759	14.72	11	17	5.49308	22.25	17	24	3.3276	12.39	9	13	20	16	18.5	18.5
B7PVS4	Uncharacterized protein	702	76.3682	6.62451	46.01	1	28	35	174	16.1587	19.94	12	23	29.8064	19.66	13	29	27.4942	20.23	13	21	22.9885	21.51	13	20	37.2902	24.22	14	22	39.7572	25.5	15	23	28.1524	23.22	14	22	15.1011	17.81	9	14	26	20.5	22.5	18
B7QHR9	Phenylalanyl-tRNA synthetase beta chain, putative (Fragment)	540	60.0909	8.25049	49.81	1	25	36	125	22.0776	27.04	13	18	11.5742	20.19	11	18	14.0441	14.63	8	12	22.0714	24.44	14	22	7.55423	13.89	8	12	8.0954	13.52	8	9	10.6324	26.85	14	20	16.1799	21.3	9	14	18	17	10.5	17
B7Q589	Uncharacterized protein (Fragment) (Fragment)	680	77.176	6.354	38.38	2	24	28	112	6.10321	13.82	8	12	16.5504	17.35	10	13	10.356	14.56	10	13	13.0619	11.03	6	12	14.6038	14.26	10	15	13.5054	8.24	7	10	18.6836	19.26	14	24	15.8509	11.18	9	13	12.5	12.5	12.5	18.5
B7PNN8	Zinc finger protein, putative	1331	146.075	7.98682	29.38	1	33	46	121	0	11.87	13	20	1.60377	11.19	12	15	0	7.81	8	11	1.62118	11.57	12	16	0	6.61	8	8	0	5.63	11	21	0	10.37	13	17	2.03196	9.09	9	13	17.5	13.5	14.5	15
B7QI72	Collybistin II, putative (Fragment)	348	40.7357	9.27588	49.43	1	22	27	80	4.65896	15.8	4	6	6.01283	19.54	6	6	6.80863	16.09	5	7	4.77273	26.44	11	13	14.1793	16.95	7	10	15.2655	18.68	6	10	21.1151	34.2	13	16	13.2824	29.89	9	12	6	10	10	14
B7Q7T0	Uncharacterized protein	1141	124.694	7.78174	33.39	1	18	30	64	3.41342	7.19	5	7	0	10.52	8	9	1.82821	5.35	5	6	6.91459	9.47	7	9	0	5.43	4	4	0	3.24	2	3	3.39224	16.21	13	13	8.37064	10.08	9	13	8	7.5	3.5	13
B7PNU6	ATPbinding cassette, sub-family A (ABC1), member 2 isoform 1, putative (Fragment)	1385	154.602	7.51807	29.03	2	32	48	146	11.1649	6.71	11	17	7.40205	9.31	12	14	11.0212	8.95	14	19	8.98022	8.52	15	22	5.32982	8.16	11	13	1.76811	14.08	18	28	8.74553	11.77	12	18	5.23832	5.05	9	15	15.5	20.5	20.5	16.5
B7P5G4	Zinc finger protein, putative (Fragment)	379	41.9376	8.93896	55.41	1	29	32	185	31.0817	32.19	13	18	60.4474	43.54	17	34	35.542	27.97	10	22	42.136	28.5	10	19	33.6674	38.79	14	21	55.2445	40.37	15	30	24.1069	33.77	12	21	26.2799	32.19	9	20	26	20.5	25.5	20.5
B7QLP6	Uncharacterized protein	1271	132.329	8.00146	28.17	2	30	37	122	9.57097	9.99	12	16	9.30245	9.36	9	14	9.13074	9.05	9	13	10.2616	10.23	9	12	23.2414	12.51	12	18	20.9287	13.06	12	18	13.1742	12.9	12	17	8.57924	11.01	9	14	15	12.5	18	15.5
B7PAR7	Nucleolar GTP-binding protein 1	623	72.2063	9.5542	57.14	1	30	40	131	16.3176	19.26	12	20	15.0914	20.71	15	21	7.65075	21.67	13	18	4.83004	17.98	11	15	6.28319	21.83	10	12	8.17216	21.35	12	15	5.73269	19.58	12	16	1.6797	16.69	9	14	20.5	16.5	13.5	15
B7Q7K8	DNA topoisomerase	857	95.749	8.14795	52.39	1	31	37	114	13.4788	15.52	10	15	4.93153	18.09	12	16	7.05924	8.4	6	12	16.4538	15.64	9	14	9.81463	18.09	13	15	14.3401	17.39	10	16	13.7264	19.37	12	15	13.1912	13.07	9	11	15.5	13	15.5	13
B7PFE4	FHA domaincontaining protein	774	84.661	8.38232	46.77	1	37	41	128	9.18217	17.05	10	14	14.4851	24.29	16	17	27.8138	15.5	11	21	21.263	19.77	13	21	1.96596	13.31	11	13	0	10.98	9	12	10.3493	18.09	12	17	21.2143	15.25	9	13	15.5	21	12.5	15
B7PUJ6	Zinc finger protein, putative (Fragment)	255	29.7818	9.96436	70.59	1	19	28	85	1.64362	42.75	11	12	3.35025	21.57	7	8	1.82942	19.22	5	6	2.02465	30.2	8	13	0	30.59	9	10	1.90477	36.47	9	11	3.41285	42.35	12	14	0	35.29	9	11	10	9.5	10.5	12.5
B7QM19	Tyrine-protein kinase receptor	1458	161.747	6.56592	29.7	1	36	43	114	7.26249	14.68	16	18	3.4042	8.16	10	14	5.38483	7	8	13	5.50721	12.89	17	25	1.84312	8.71	9	16	0	5.42	6	6	1.86387	12.07	12	12	1.66719	8.09	9	10	16	19	11	11
B7QFW7	Immunoglobulin domaincontaining protein	459	49.9019	10.5356	50.98	1	25	33	85	3.41644	21.13	9	12	5.22399	22.44	8	13	3.31711	31.59	12	13	3.95802	16.78	7	10	1.6405	9.37	5	7	2.17267	14.6	5	5	1.80136	22.22	12	14	1.68767	21.79	9	11	12.5	11.5	6	12.5
B7P4G4	Exocyst complex component 7	661	73.6847	7.86963	38.43	1	16	28	77	0	9.83	5	6	0	11.65	7	9	0	11.35	7	7	2.11976	12.86	7	9	1.76822	7.87	5	8	0	8.47	5	10	1.64082	20.88	12	14	0	12.56	9	14	7.5	8	9	14
B7P3Q1	DEAD box protein abstrakt, putative	568	63.873	6.85889	56.69	1	35	45	150	5.38243	27.29	12	16	9.21378	23.59	12	21	7.56298	22.36	10	16	4.045	26.23	14	24	5.56783	20.25	14	19	9.00473	27.82	18	28	5.83212	25.18	11	14	6.13881	19.72	9	12	18.5	20	23.5	13
B7P2Z6	(Cytine-5)-methyltransferase 1, putative	700	77.4288	5.21143	48.71	1	43	45	138	7.66502	30.43	18	20	18.4847	24.43	16	23	9.58358	10.29	7	11	12.6281	23.86	16	22	7.80322	13.71	11	15	18.6015	22	18	26	7.34107	16.57	11	12	0	17.71	9	9	21.5	16.5	20.5	10.5
B7QGE2	Hemelipoglyco-carrier protein	1111	127.238	6.53662	39.15	1	29	44	89	3.56908	12.06	8	9	5.31063	13.5	11	15	1.87079	5.67	5	7	7.73286	2.61	2	5	1.78238	10.98	12	14	3.96777	11.16	13	15	0	9.72	11	14	3.40927	10.98	9	10	12	6	14.5	12
B7PCI3	Ribonucleotide reductase, beta subunit, putative	376	43.3758	5.24951	50	1	24	27	243	48.7329	26.86	11	42	34.1623	20.48	8	26	28.2616	34.84	12	39	27.6472	37.77	14	31	29.1702	27.93	11	32	42.363	29.52	12	33	10.0207	27.13	11	17	21.2527	24.73	9	23	34	35	32.5	20
B7PHK6	Sphingine phphate lyase, putative	475	52.3545	6.41748	32.42	1	15	18	225	44.7241	23.37	11	27	45.3718	26.74	13	31	44.9263	26.11	14	28	52.166	20.42	10	25	56.2015	20.42	10	31	55.2538	21.89	11	29	47.8183	23.37	11	32	38.6473	18.74	9	22	29	26.5	30	27
B7QIL0	Hemelipoglyco-carrier protein (Fragment)	1517	172.336	6.80029	33.03	1	35	53	105	1.93667	10.88	15	17	5.10844	8.83	12	15	0	9.16	9	12	3.34722	5.27	7	11	7.00737	9.56	12	14	0	7.58	10	12	1.86441	8.31	11	14	1.82697	6.72	9	10	16	11.5	13	12
B7PUU2	tRNA-dihydrouridine synthase, putative	449	50.5128	9.30518	51.45	1	25	32	139	15.0599	30.73	16	23	7.6968	26.06	12	21	11.8859	26.73	10	13	6.19309	24.5	11	19	10.9353	24.72	11	17	11.2297	24.5	10	16	10.9168	27.84	11	16	7.21211	19.6	9	14	22	16	16.5	15
B7P5U9	Phpholipid-transporting ATPase (Fragment)	861	96.3331	7.35693	39.72	1	35	39	123	12.3439	13.82	13	19	5.51097	17.31	12	17	7.05694	12.54	11	12	12.3069	15.21	12	14	7.89277	11.96	10	13	10.6372	13.94	10	16	8.14028	17.07	11	18	6.95306	12.78	9	14	18	13	14.5	16
B7PU00	DNA repair and recombination protein RAD54B, putative (Fragment)	680	75.8743	8.85107	43.24	1	29	33	101	1.66439	12.79	6	7	2.0403	17.79	10	12	4.48195	21.76	11	13	2.03726	18.24	9	16	0	19.56	10	13	4.59163	19.56	10	13	1.60544	18.53	11	15	2.02591	13.09	9	12	9.5	14.5	13	13.5
B7P5E0	Fh1/fh2 domains-containing protein, putative	685	77.0773	8.93896	49.05	1	23	40	85	0	10.8	8	8	3.72098	15.33	9	14	0	8.61	4	8	0	19.85	12	15	0	6.42	4	4	0	14.16	10	13	1.74366	22.92	11	11	0	12.41	9	12	11	11.5	8.5	11.5
B7Q4J2	Multidrug resistance protein, putative	1453	162.514	6.65381	36.48	1	33	51	126	13.0416	9.57	10	14	5.4235	11.49	12	14	5.77635	16.24	18	24	7.56492	13.49	14	15	4.11093	10.87	13	19	8.00725	7.23	9	10	5.53323	7.98	11	17	8.75806	7.5	9	13	14	19.5	14.5	15
B7Q2N4	PAN domaincontaining protein	603	65.7817	5.8335	50.41	1	26	35	107	3.21606	19.4	12	16	0	16.75	12	14	1.79249	17.08	10	14	0	7.96	5	12	2.43752	13.43	7	10	1.8729	12.6	9	12	0	15.59	11	13	1.73108	17.08	9	16	15	13	11	14.5
B7Q755	Uncharacterized protein	778	86.5582	6.75635	37.28	1	28	35	91	1.62272	14.91	12	14	2.08297	9.9	7	9	0	12.34	9	13	1.86875	16.45	11	13	1.88114	5.91	5	5	1.98234	12.34	9	12	1.64046	16.71	11	13	0	13.75	9	12	11.5	13	8.5	12.5
B7PMR9	Ubiquitinyl hydrolase 1	830	91.098	6.39209	41.69	1	24	34	82	5.7723	12.17	7	10	3.86216	10.36	7	9	3.85055	9.28	7	8	10.7536	16.39	11	14	0	10.48	7	9	0	7.71	5	6	0	21.69	11	13	12.2695	10.84	9	13	9.5	11	7.5	13
B7PTH5	Attractin, putative (Fragment)	1329	145.176	6.87354	34.54	1	29	36	92	3.99902	16.25	16	19	5.07298	10.46	10	12	1.8593	8.95	9	11	3.49424	10.76	11	15	0	9.33	8	10	0	3.91	4	4	0	14.15	11	11	3.34346	8.43	9	10	15.5	13	7	10.5
B7PFN0	Focal adhesion kinase, putative (Fragment)	975	110.393	8.73389	41.44	1	28	39	101	3.79699	13.54	8	14	1.91871	13.13	10	11	3.4469	12.92	8	10	0	16.92	14	16	0	6.77	7	8	3.30763	15.28	13	17	1.6217	11.28	10	13	1.70902	12.21	9	12	12.5	13	12.5	12.5
B7PN00	TPR domain-containing protein, putative	330	38.1565	7.1665	80.61	1	26	33	131	6.97174	45.45	12	19	8.8056	26.36	8	15	5.74066	32.73	10	14	8.69579	35.45	11	21	3.70353	29.39	10	16	1.84256	44.24	12	18	3.40452	32.42	10	15	3.51808	23.94	9	13	17	17.5	17	14
B7QGS4	Microtubule associated serine/threonine kinase, putative (Fragment)	1321	144.531	8.80713	39.52	1	36	49	102	0	9.24	13	15	0	10.37	12	14	0	8.78	9	10	0	13.1	12	14	5.62013	7.95	9	11	0	11.51	12	13	4.9335	9.16	10	12	4.20134	8.93	9	13	14.5	12	12	12.5
B7PIM2	Tudor domaincontaining protein	773	84.3084	6.39209	39.46	1	26	32	150	4.48402	18.63	13	19	25.8577	15.52	9	20	10.3565	15.65	10	14	11.118	14.75	10	17	24.5205	25.87	14	23	15.6664	15.01	11	17	26.5971	19.4	10	22	13.6444	9.83	9	18	19.5	15.5	20	20
B7QAF7	Toll, putative	1344	152.102	7.6499	33.71	1	36	46	118	3.36987	9.67	10	15	0	10.34	9	15	0	8.11	8	13	3.45107	11.46	15	20	1.66318	15.25	15	18	0	8.41	9	12	0	6.55	10	13	2.00094	8.41	9	12	15	16.5	15	12.5
B7PUT4	Histone acetyltransferase	570	65.1113	9.39307	56.84	1	21	33	99	3.27901	16.67	8	11	1.6327	13.33	8	14	1.63924	16.49	9	11	3.89739	12.63	6	7	5.19132	26.32	14	20	3.57383	18.77	9	11	3.69633	21.23	10	12	8.3109	14.56	9	13	12.5	9	15.5	12.5
B7P754	Uncharacterized protein	363	41.0509	9.67139	79.06	1	26	35	109	2.2419	30.58	8	11	1.8125	36.09	12	15	1.62847	41.87	11	15	8.66352	21.21	8	14	0	31.96	9	11	3.62945	25.62	9	12	1.65076	30.3	10	16	6.73366	30.03	9	15	13	14.5	11.5	15.5
B7PF60	Fucyltransferase, putative	488	56.4102	8.80713	49.39	1	17	28	93	3.34735	14.96	7	11	1.643	17.62	7	10	0	18.85	7	9	1.67895	16.6	8	10	1.79102	20.49	9	14	0	15.78	9	10	2.28654	26.43	10	11	0	18.44	9	18	10.5	9.5	12	14.5
B7Q5C3	Phphatase/kinase domain-containing protein, putative	530	60.0601	5.80811	46.42	1	19	27	67	1.63303	10	5	5	1.88329	13.21	6	8	0	7.92	5	5	4.41973	4.91	2	2	5.60695	18.11	9	13	7.36635	21.13	9	13	3.79043	26.04	10	10	8.05139	20.19	9	11	6.5	3.5	13	10.5
B7PWX2	Sox4, putative	532	56.3913	8.104	53.38	1	33	37	123	8.88858	34.59	14	17	7.24641	31.95	16	22	11.2933	14.47	7	13	12.3238	26.69	10	13	5.49161	18.23	6	13	7.15421	17.48	9	16	3.38312	22.56	10	15	14.9132	24.25	9	14	19.5	13	14.5	14.5
B7PZ32	Nuclear hormone receptor 48, putative	412	46.3693	7.62061	64.32	1	22	33	71	5.2117	16.02	7	10	0	23.3	7	7	1.84402	15.29	5	6	3.2698	18.69	6	8	0	14.56	6	9	1.85893	15.29	9	10	1.69752	20.63	10	10	3.45191	25.73	9	11	8.5	7	9.5	10.5
B7Q735	Kelch repeatcontaining protein	810	88.4632	6.69775	39.38	1	17	35	82	3.27658	8.64	7	9	0	8.15	5	5	2.01265	16.54	11	14	0	10.62	8	9	0	15.93	10	11	1.61623	14.2	8	11	1.80995	13.46	10	13	0	13.83	9	10	7	11.5	11	11.5
B7PYY2	Protein tyrine phphatase, non-receptor type nt6, putative	1060	118.138	6.13818	28.96	1	24	31	100	0	8.11	9	12	0	7.64	8	9	6.67114	7.08	6	14	1.70299	11.6	8	10	3.26885	9.43	9	19	0	9.15	8	14	2.17148	11.98	10	11	1.79458	12.83	9	11	10.5	12	16.5	11
B7P0P4	Integrator complex subunit, putative	967	104.743	8.6167	32.06	1	24	32	115	2.24891	5.89	4	9	6.0736	16.55	12	16	1.83615	14.48	10	13	5.75461	11.89	12	20	7.48035	10.65	7	14	1.74014	9.82	8	14	1.97091	10.75	10	16	3.74815	14.58	9	13	12.5	16.5	14	14.5
B7PZF5	Microtubule-associated protein 1S, putative (Fragment)	469	51.628	8.82178	46.06	1	16	21	83	5.21632	18.34	7	7	3.40596	20.68	10	10	6.72811	8.32	3	3	6.36998	14.07	6	6	16.5602	15.57	5	9	15.7114	17.06	8	13	47.1775	24.31	10	21	26.5042	20.9	9	14	8.5	4.5	11	17.5
B7Q3H7	Uncharacterized protein (Fragment) (Fragment)	765	84.2846	9.15869	52.81	1	29	37	90	0	9.54	6	6	2.13574	15.56	9	9	0	17.25	12	15	1.9035	14.9	11	15	6.71176	18.56	10	11	1.88965	10.2	7	7	14.4868	20.13	10	16	3.58968	14.9	9	11	7.5	15	9	13.5
B7QKS6	Ribomal protein L19	208	24.4238	11.356	62.5	1	17	21	114	22.5425	44.23	11	18	23.4867	48.56	10	19	17.6893	38.94	7	13	24.1009	31.25	6	14	9.71974	40.38	10	12	4.74425	28.37	7	11	15.8068	36.06	10	13	19.6409	43.27	9	14	18.5	13.5	11.5	13.5
B7PFU1	Fatty acyl-CoA reductase	499	56.2784	9.20264	43.29	1	15	24	84	1.65246	9.22	6	9	0	10.22	6	9	0	2	4	7	0	9.82	7	11	0	14.83	7	11	1.85859	14.43	6	9	2.38578	23.05	10	12	1.69904	23.65	9	16	9	9	10	14
B7Q497	Glycyltransferase, putative (Fragment)	241	27.5264	8.44092	55.6	1	15	17	95	11.8998	14.94	3	7	13.3832	24.48	8	11	24.3357	23.65	7	14	18.0275	24.48	7	14	14.2884	18.67	4	8	17.8528	26.97	6	12	16.7924	37.34	10	15	20.5486	39	9	14	9	14	10	14.5
B7QGL1	Peptide:N-glycanase, putative (Fragment)	492	56.8782	6.88818	48.37	1	20	27	98	1.74109	21.34	9	11	0	16.67	7	8	3.61216	22.97	10	12	0	15.45	8	12	9.10995	24.8	12	19	4.49579	12.4	5	9	2.91898	21.14	10	15	4.69368	21.14	9	12	9.5	12	14	13.5
B7PLJ7	Apoptis inducing factor, putative	419	46.6281	8.33838	53.7	1	15	21	123	27.9213	26.25	9	15	32.2067	30.79	9	20	29.5935	23.15	9	19	35.8799	31.03	11	17	11.257	20.29	8	12	17.7552	12.17	5	9	17.5429	23.15	10	17	25.9395	28.88	9	14	17.5	18	10.5	15.5
B7PM32	Endothelin-converting enzyme, putative (Fragment)	1416	154.563	9.39307	23.59	1	12	26	77	6.54414	5.51	6	8	3.80219	9.6	8	11	4.75587	10.24	9	12	5.75463	8.62	9	12	0	6.07	7	7	0	3.53	5	5	3.84876	7.7	10	13	3.95813	9.53	9	9	9.5	12	6	11
B7P7Y5	Contactin-5, putative (Fragment)	1185	133.813	7.00537	32.15	1	25	37	100	3.34144	7	7	9	20.838	12.57	13	19	15.9565	14.94	14	16	9.60266	13	12	16	3.41835	4.89	4	6	6.06521	5.23	5	9	5.8744	10.89	10	13	5.06642	9.37	9	12	14	16	7.5	12.5
B7P9M2	Kinase suppressor of Ras (KSR), putative (Fragment)	916	101.475	8.96826	47.82	1	25	38	84	1.62274	5.57	4	4	2.22697	10.26	9	14	0	10.92	9	11	3.45757	21.4	11	14	0	17.9	11	13	1.89681	5.57	4	5	1.62024	15.07	10	12	0	13.76	9	11	9	12.5	9	11.5
B7Q1Y8	Uncharacterized protein	686	76.1104	9.23193	50.58	1	30	44	146	14.8495	18.95	11	15	8.63354	15.16	9	16	30.842	27.55	19	29	19.323	25.95	15	24	1.66449	19.24	12	16	5.14715	26.53	17	23	0	13.41	9	9	8.71035	14.87	9	14	15.5	26.5	19.5	11.5
B7QF46	Ns1 binding protein, putative (Fragment)	677	73.7758	8.08936	50.52	1	33	38	121	12.9889	24.52	13	16	9.9325	16.1	10	14	12.2538	15.51	11	16	6.97465	13.88	8	8	19.0271	22.6	13	21	7.99252	23.34	13	19	9.87147	15.66	9	16	10.2301	15.81	9	11	15	12	20	13.5
B7PAG0	THO complex subunit, putative	327	35.2364	11.1948	51.68	1	18	22	171	59.9475	27.83	7	21	61.4606	33.94	9	24	56.7742	38.53	12	25	53.5256	37.31	10	22	32.4995	32.11	8	15	47.822	45.26	13	24	15.5921	31.5	9	13	55.3029	31.19	9	27	22.5	23.5	19.5	20
B7Q8W6	Alkyl hydroperoxide reductase, thiol specific antioxidant, putative	221	24.9026	8.1626	70.59	1	13	19	191	55.775	42.53	10	30	55.6331	42.53	10	28	51.8341	38.01	9	24	49.3312	47.96	9	26	28.9593	40.27	8	17	28.6937	57.92	11	18	30.7605	47.96	9	19	51.3996	39.82	9	29	29	25	17.5	24
B7QGH2	Glutathione S-transferase, putative	223	25.498	7.88428	62.33	1	14	19	275	67.0111	47.98	10	37	73.8065	49.78	10	38	76.7887	41.7	9	36	67.7544	39.46	8	35	41.5243	47.09	11	26	66.8121	43.95	10	41	45.1828	39.01	9	26	73.287	41.7	9	36	37.5	35.5	33.5	31
B7P269	WD domain, Gbeta repeat-containing protein	714	78.666	7.7085	42.16	1	19	31	93	4.52776	16.25	10	11	12.8181	18.49	12	16	1.91269	14.85	7	8	1.78629	9.1	5	5	3.41452	18.07	9	15	3.26336	15.13	10	14	10.0822	15.97	9	10	6.27807	14.01	9	14	13.5	6.5	14.5	12
[truncated: 12,289 more rows]

## Sheet: Column description
Column description
Accession	Identifier for the protein (Uniprot accession)
Description	Protein name
AAs	Number of aminoacids of the protein
MW [kDa]	Molecular wheight
[truncated: 12 more rows]
